# Supplementary material for: Characterization of the Immune Cell Infiltration Landscape of Thyroid Cancer for Improved Immunotherapy
Source: Front Mol Biosci. 2021 Nov 1;8:714053. doi: 10.3389/fmolb.2021.714053 (PMC8591054; doi:10.3389/fmolb.2021.714053)
Supplement: Supplementary file 1 [file Table2.XLSX]

## Sheet: Sheet1
SampleID	CancerType	B.cells.naive	B.cells.memory	Plasma.cells	T.cells.CD8	T.cells.CD4.naive	T.cells.CD4.memory.resting	T.cells.CD4.memory.activated	T.cells.follicular.helper	T.cells.regulatory..Tregs.	T.cells.gamma.delta	NK.cells.resting	NK.cells.activated	Monocytes	Macrophages.M0	Macrophages.M1	Macrophages.M2	Dendritic.cells.resting	Dendritic.cells.activated	Mast.cells.resting	Mast.cells.activated	Eosinophils	Neutrophils	P.value	Correlation	RMSE
TCGA.EM.A4G1.01A.11R.A250.07	THCA	0	0.0840994	0.0115249	0.0994179	0	0.0944671	0	0.0684068	0	0	0	0.0433712	0.15669	0	0.000209494	0.226982	0.129487	0.0335249	0.0518189	0	0	0	0.158	0.0769845	1.04237
TCGA.EL.A4K1.01A.11R.A250.07	THCA	0	0.115688	0.027782	0.167212	0	0.0673646	0	0.0556696	0.0479586	0	0	0.0644464	0.0646016	0.0178918	0.00633091	0.271861	0.0672679	0.00433893	0.0215869	0	0	0	0.214	0.0585278	1.05872
TCGA.EL.A4KD.01A.11R.A250.07	THCA	0	0.0958841	0.0297479	0.131385	0	0	0	0.048952	0	0	0.0910004	0.00622201	0.0359818	0.0611163	0.00278158	0.439411	0.0202563	0.0276141	0	0.00964776	0	0	0.104	0.103777	1.04948
TCGA.KS.A4I1.01A.11R.A250.07	THCA	0	0.0976586	0.0175468	0.142506	0	0.0233791	0	0.0224067	0.0491854	0.000108995	0	0.0921598	0.00285907	0.0989893	0	0.224445	0.00821202	0.00728251	0.21326	0	0	0	0.294	0.0381192	1.06669
TCGA.EL.A4K0.01A.11R.A250.07	THCA	0.00400396	0.0699164	0.0183821	0.0682917	0	0.128295	0	0.0256773	0.00571874	0	0.0127865	0.00471365	0.147076	0	0.00348	0.414751	0.0482933	0.00532461	0.0432901	0	0	0	0.088	0.122599	1.0361
TCGA.EM.A4FH.01A.11R.A250.07	THCA	0	0.0285242	0.00550854	0.0370559	0	0.19181	0	0.00751261	0	0	0.158578	0.0175734	0.0610885	0.106521	0.0116243	0.0381483	0	0.00163516	0.320038	0	0.0143812	0	0.91	-0.0269371	1.10839
TCGA.EM.A4FF.01A.11R.A250.07	THCA	0.172678	0	0.280074	0.0779834	0	0.0403021	0	0.058891	0.0147239	0	0	0.0241497	0	0.0713917	0.0485436	0.165618	0.0189314	0	0.0164483	0	0	0.0102649	0	0.465105	0.891649
TCGA.EL.A4K2.01A.11R.A250.07	THCA	0	0.052454	0	0.0930264	0	0.0416613	0	0.0499484	0.0247255	0	0	0.0112989	0.0192596	0.204552	0.0184819	0.440447	0.0100607	0	0.0340842	0	0	0	0.006	0.318115	0.962681
TCGA.EL.A4K6.01A.12R.A250.07	THCA	0	0.151002	0.023788	0.122727	0	0.069791	0	0.0918373	0	0	0.00137441	0.0783317	0.033893	0.207175	0	0.109786	0	0.0189858	0.0913085	0	0	0	0.848	-0.023317	1.09223
TCGA.EM.A4FN.01A.11R.A250.07	THCA	0	0.0320803	0.00783704	0.0687511	0	0.0915378	0	0.0603853	0.0193588	0	0	0.0408619	0.00754946	0.221126	0.00744831	0.410224	0.00328003	0.0144377	0.015122	0	0	0	0.024	0.179561	1.02998
TCGA.EM.A4FQ.01A.11R.A250.07	THCA	0.15211	0	0.0883619	0.0770935	0	0.0770947	0	0.0933984	0.00823601	0	0	0.0394908	0.172571	0.0252284	0.000665073	0.21404	0	0.0106202	0.04109	0	0	0	0.008	0.312105	0.95539
TCGA.EL.A4KH.01A.11R.A250.07	THCA	0	0.0920966	0.0313258	0.035589	0.0207892	0	0	0.0282387	0.0623816	0	0.00965717	0.0137178	0.0136503	0.226061	0	0.333524	0.0117292	0	0.121239	0	0	0	0.096	0.112221	1.04954
TCGA.ET.A4KQ.01A.12R.A250.07	THCA	0	0.07108	0.0117968	0.145167	0	0.0800636	0	0.119952	0	0	0.0281388	0.0324238	0.0988473	0.0524242	0.00680291	0.238843	0	0	0.114461	0	0	0	0.812	-0.0213349	1.08399
TCGA.EL.A4KG.01A.11R.A250.07	THCA	0	0.0907419	0.0289911	0.0143775	0	0.0510406	0	0.0340824	0.0158089	0	0	0.019653	0.120234	0.149143	0.00743643	0.369087	0	0.0546669	0.0447373	0	0	0	0.018	0.197895	1.01013
TCGA.ET.A4KN.01A.11R.A250.07	THCA	0.0531175	0	0.238879	0.146042	0	0	0	0.0751544	0.146723	0	0	0.0873263	0.00942364	0.00276663	0.0254412	0.138393	0.00161239	0.00298595	0.0530154	0	0	0.0191199	0.006	0.355502	0.947783
TCGA.KS.A4I5.01A.11R.A250.07	THCA	0	0.061904	0.0151171	0.141786	0	0.0166998	0	0.0221445	0.00347337	0.00265664	0	0.130449	0.0475652	0.0404592	0.0287153	0.271226	0.00865034	0.0202229	0.18893	0	0	0	0.554	0.00063566	1.08266
TCGA.EL.A4K9.01A.11R.A250.07	THCA	0.00206056	0.0731176	0.0239225	0.0854364	0	0.0104509	0	0.0454406	0.0344821	0	0	0.0508401	0	0.0189218	0.0096119	0.531886	0.0397526	0.00140212	0.0726753	0	0	0	0.104	0.102809	1.05343
TCGA.EL.A4K7.01A.11R.A250.07	THCA	0	0.0870189	0	0.0512042	0	0	0	0.0615048	0.0207379	0	0	0.0689214	0.174144	0.148491	0	0.317971	0.00102219	0.0354542	0.0335303	0	0	0	0.434	0.014535	1.0854
TCGA.EL.A4JX.01A.12R.A250.07	THCA	0	0.0394174	0.0927213	0.152001	0	0.117661	0	0.110532	0.0968471	0	0	0.0643262	0.0221389	0.0553843	0.0559616	0.157287	0.00148632	0	0.0313763	0	0	0.00285844	0.02	0.184014	1.01794
TCGA.EL.A4JW.01A.11R.A250.07	THCA	0.052277	0	0.0325144	0.138661	0	0.14262	0	0.0636647	0.0108797	0	0	0.0935666	0.0336347	0.0246544	0.0722965	0.292508	0	0.0210325	0	0.0210663	0	0.00062348	0.1	0.107026	1.04728
TCGA.EL.A4KI.01A.11R.A250.07	THCA	0	0.115418	0.026997	0.197449	0	0	0	0.0908679	0.0160712	0	0.0464075	0	0.055165	0.31029	0	0.0999264	0	0.0128731	0.0285344	0	0	0	0.218	0.0582484	1.07258
TCGA.ET.A39M.01A.11R.A19O.07	THCA	0.0223627	0	0.119441	0.086996	0	0.111621	0	0.118203	0.0385182	0.0114193	0	0.0769934	0.0135081	0.0370984	0.0711241	0.264921	0.00938077	0	0.0184132	0	0	0	0.018	0.19902	1.00728
TCGA.FE.A235.01A.11R.A16R.07	THCA	0.106131	0	0.130878	0.099172	0	0.0379302	0	0.108939	0.0432703	0	0	0.0180103	0.044882	0.155964	0.0271235	0.218972	0	0	0	0.00872665	0	0	0.008	0.316883	0.956547
TCGA.ET.A39K.01A.11R.A19O.07	THCA	0.0736769	0	0.123236	0.168607	0	0.0806062	0	0.0656754	0.0262188	0	0	0.0520434	0.0322954	0.0840635	0.0183338	0.259853	0.00724969	0	0.00246345	0.00283125	0	0.00284744	0.01	0.281438	0.971884
TCGA.EM.A4FO.01A.11R.A250.07	THCA	0.09556	0.0932075	0.0957367	0.111015	0	0.092675	0	0.196291	0	0.0470265	0	0.0354417	0	0.0227978	0.0427399	0.153554	0	0	0.0139558	0	0	0	0.006	0.334467	0.95288
TCGA.EM.A4FU.01A.11R.A250.07	THCA	0	0.0543638	0.00727659	0.202854	0	0.137663	0	0.0400258	0.00411196	0	0	0.0220072	0.0379635	0.0943086	0.0228579	0.22608	0.000984743	0	0.149502	0	0	0	0.438	0.0137496	1.07498
TCGA.EM.A4FR.01A.11R.A250.07	THCA	0	0.140132	0	0.167617	0	0	0	0.150056	0.0177014	0	0	0	0.0102064	0.10608	0.0022974	0.198091	0.000266172	0	0.207552	0	0	0	0.516	0.00477885	1.07927
TCGA.DJ.A4V0.01A.11R.A250.07	THCA	0.0265466	0.0897576	0.119458	0.152446	0	0.140492	0	0.143289	0.00913819	0.023073	0	0.0886667	0.00118161	0.0142297	0.0744679	0.117253	0	0	0	0	0	0	0.01	0.283455	0.982778
TCGA.EL.A4K4.01A.11R.A250.07	THCA	0.0540869	0	0.0367824	0.0783366	0	0.0947745	0	0.038247	0.0182475	0	0	0.0556791	0.00839378	0.0131588	0.0136777	0.501108	0.0394407	0.0237093	0	0.0235758	0	0.000781942	0.044	0.163333	1.02633
TCGA.DJ.A4UW.01A.11R.A250.07	THCA	0.0410952	0.101081	0.0438215	0.0676585	0	0.150328	0	0.044872	0.0420463	0	0	0.0369747	0.017704	0.0763276	0.0165881	0.207877	0.122103	0.00316524	0.0283578	0	0	0	0.014	0.224238	0.989749
TCGA.DJ.A4UL.01A.11R.A250.07	THCA	0	0.0290282	0.00980412	0.217185	0	0	0	0.0405188	0.110269	0	0	0.0914141	0.0409693	0.0624094	0	0.245843	0.0161482	0	0.136412	0	0	0	0.168	0.0721787	1.05865
TCGA.DJ.A4V2.01A.11R.A250.07	THCA	0.100891	0	0.0455697	0.074957	0	0.111681	0	0.0333785	0.0483061	0	0	0.0470082	0	0.227495	0	0.277484	0	0.0319124	0.00131736	0	0	0	0.014	0.221188	1.00164
TCGA.DJ.A4UQ.01A.11R.A250.07	THCA	0.00169575	0.0445639	0.160237	0.121416	0	0.122564	0	0.0610469	0	0	0.0058744	0.00511136	0.0554857	0.0526671	0.0232199	0.329232	0	0	0	0.0168855	0	0	0.006	0.334135	0.948269
TCGA.DE.A4MC.01A.11R.A250.07	THCA	0	0.0562182	0.00661241	0.144947	0	0.0858066	0	0.093522	0.0951669	0	0	0.0412234	0.0676394	0.119817	0.00161134	0.170996	0.0378644	0.0546324	0.0239421	0	0	0	0.092	0.11489	1.03873
TCGA.DE.A4MD.01A.11R.A250.07	THCA	0.0441487	0	0	0.0810536	0	0.0607749	0.011052	0.00751	0.030687	0	0.110736	0	0.0633805	0.159323	0	0.0957264	0	0.00220808	0.32823	0	0.00516994	0	0.582	-0.00285113	1.0928
TCGA.EL.A4JV.01A.11R.A250.07	THCA	0	0.0290719	0.00544118	0.188291	0	0	0	0.170749	0	0	0	0.057156	0.125827	0	0	0.372757	0	0.0507065	0	0	0	0	0.44	0.0135476	1.08647
TCGA.KS.A4ID.01A.11R.A250.07	THCA	0.0393974	0.0246074	0.125212	0.203423	0	0.0606372	0	0.131856	0.0174636	0	0	0.0498563	0.00842654	0.0335611	0.0321017	0.257116	0	0.00498867	0.0113532	0	0	0	0.012	0.260405	0.983775
TCGA.KS.A4IC.01A.11R.A250.07	THCA	0.00857363	0.0241362	0.0906505	0.135753	0	0.026275	0	0.141344	0.01981	0	0	0.0411574	0	0.140669	0.00690327	0.342363	0.00206401	0.00334527	0.0169558	0	0	0	0.042	0.170046	1.02235
TCGA.EM.A4FM.01A.11R.A250.07	THCA	0	0.0523222	0.0691809	0.0526661	0	0.0659686	0	0.13692	0.0471746	0	0	0.0307188	0.0138851	0.171403	0.00698367	0.252452	0.0257881	0.0321218	0.042415	0	0	0	0.018	0.187533	1.00846
TCGA.EM.A4FK.01A.11R.A250.07	THCA	0	0.041083	0.0171138	0.146632	0.0500344	0.0259634	0	0.115188	0	0	0	0.113818	0.0626555	0	0	0.347522	0	0.0175109	0	0.0544167	0.00756266	0.00049849	0.974	-0.041583	1.11084
TCGA.DJ.A4UR.01A.11R.A250.07	THCA	0	0.0717577	0.255684	0.272548	0	0	0	0.177284	0.00835787	0	0	0.0275095	0.0152048	0.000722366	0.0194402	0.0851442	0	0.012534	0.0501908	0	0.00362285	0	0.004	0.384129	0.938778
TCGA.DJ.A4UT.01A.11R.A250.07	THCA	0.0254009	0	0.0402967	0.19167	0	0.136933	0	0.168549	0.0538872	0	0	0.05802	0.0295691	0	0.0925598	0.1483	0.0314538	0	0.0233607	0	0	0	0.096	0.111219	1.05915
TCGA.MK.A4N6.01A.11R.A250.07	THCA	0.0771283	0	0.035381	0.0531416	0	0.0880665	0	0.0428862	0	0	0.00610606	0.00699214	0.0259244	0.196728	0.0250329	0.349889	0	0.0711691	0.0215543	0	0	0	0.046	0.156714	1.03007
TCGA.MK.A4N7.01A.11R.A250.07	THCA	0.0553291	0	0.00308016	0.0873569	0	0.0227476	0	0.0161021	0.00882767	0	0	0.0379933	0.0722312	0.132358	0	0.316426	0.0496504	0	0.197897	0	0	0	0.514	0.00525952	1.08439
TCGA.MK.A4N9.01A.11R.A250.07	THCA	0.061927	0	0.0541173	0.293764	0	0.0476765	0	0.0833925	0.00359975	0	0.062378	0	0.0376427	0.119371	0.00466181	0.0157976	0.0324673	0.00582651	0.173217	0	0.00416197	0	0.144	0.0839335	1.05733
TCGA.KS.A4I9.01A.11R.A250.07	THCA	0.00917045	0.0285926	0.00014266	0.0454156	0	0.0919869	0	0.0226418	0.048011	0	0	0.0427343	0	0.304211	0.00321116	0.287211	0.0784927	0.00232155	0.0358565	0	0	0	0.026	0.177624	1.03238
TCGA.J8.A4HY.01A.11R.A250.07	THCA	0	0.0440513	0.0234665	0.146475	0	0.12351	0	0.0864484	0.00723332	0	0	0.0270685	0.00822581	0.169748	0.0536816	0.279969	0.00322918	0	0.0268933	0	0	0	0.106	0.100757	1.04984
TCGA.FK.A4UB.01A.11R.A250.07	THCA	0	0.0399429	0.0157084	0.116518	0	0.0705426	0	0.0310253	0.0816959	0	0	0.0247763	0.00820345	0.202958	0	0.161315	0.000357975	0.000339022	0.239501	0	0.00711553	0	0.696	-0.0133432	1.09142
TCGA.KS.A4IB.01A.11R.A250.07	THCA	0.0187015	0.00040004	0	0.0912632	0	0.149929	0	0.00727509	0.0028814	0	0.0471511	0.0230202	0.0312411	0.061459	1.20645e-05	0.339588	0	0.0128975	0.206286	0	0	0.00789513	0.42	0.0188415	1.07584
TCGA.IM.A4EB.01A.11R.A250.07	THCA	0.0182881	0.0974213	0.124958	0.113007	0	0.112456	0	0.128189	0.0340188	0.00427219	0	0.0637875	0	0.0724678	0.0580543	0.139757	0.0280273	0	0.00529599	0	0	0	0.008	0.313439	0.959678
TCGA.KS.A4I7.01A.11R.A250.07	THCA	0	0.0472297	0.0287953	0.115391	0	0.107435	0	0.103803	0.0359249	0	0	0.087965	0.0101271	0	0.00119888	0.336104	0.0788399	0.0190106	0.0281763	0	0	0	0.094	0.112665	1.04137
TCGA.BJ.A45F.01A.12R.A23W.07	THCA	0	0.0853944	0	0.0615772	0	0.226202	0	0.0117429	0.0139007	0	0	0.0267948	0.0402609	0.0722839	0.00719875	0.247334	0.00425351	0	0.203058	0	0	0	0.366	0.0254847	1.06741
TCGA.BJ.A191.01A.11R.A13Y.07	THCA	0	0.0393084	0.135976	0.301739	0	0	0	0.0584843	0.0808754	0	0.00292089	0	0.0335935	0.0898997	0.0832747	0.0860739	0.00110307	0	0.0867511	0	0	0	0.012	0.26762	0.979723
TCGA.BJ.A3F0.01A.11R.A206.07	THCA	0.00191328	0	0.100873	0.185233	0	0	0	0	0.0121266	0	0.145677	0.0591556	0.108598	0	0.0518343	0.29284	0	0	0.0417497	0	0	0	0.132	0.0896665	1.05983
TCGA.EM.A1YC.11A.11R.A14Y.07	THCA	0.011576	0	0.0132285	0.329674	0	0.0910133	0	0.166672	0.00498504	0	0	0.0842613	0.0264986	0.0104676	0.126388	0.101492	0.0165946	0	0	0	0.0171495	0	0.016	0.20097	1.03699
TCGA.EM.A1CV.11A.11R.A13Y.07	THCA	0.0210631	0	0	0.293925	0	0.268717	0	0	0	0	0.063535	0	0.0928919	0.0707448	0.00645493	0.0230244	0	0.0015665	0.140661	0	0.0174169	0	0.728	-0.0167859	1.12135
TCGA.DJ.A13S.01A.11R.A10U.07	THCA	0.028125	0	0	0.0853629	0	0.196138	0	0.0277664	0	0	0.100207	0.0250991	0.118403	0.119467	0.00572194	0.0247088	0	0	0.268999	0	0	0	0.956	-0.0352259	1.10381
TCGA.EM.A2CS.06A.11R.A180.07	THCA	0.010695	0.0399478	0.0207055	0.150232	0	0.0213657	0.000290825	0.0508918	0.00496873	0	0.0203449	0	0.0321009	0.0411919	0	0.437736	0.0091597	0	0.16037	0	0	0	0.304	0.0361193	1.07133
TCGA.J8.A4HW.06A.11R.A250.07	THCA	0.152339	0.159506	0	0.0950038	0	0.0867311	0	0.137558	0.0220669	0	0.00828688	0.0145681	0.01819	0.0456943	0	0.204803	0.0219775	0.020551	0.012725	0	0	0	0	0.461917	0.886153
TCGA.DE.A4MD.06A.11R.A250.07	THCA	0.146203	0.0506505	0.071887	0.0964851	0	0.0966137	0	0.1564	0.0401948	0	0	0.0398648	0.0116787	0.0360318	0.040142	0.198428	0	0	0.0154212	0	0	0	0.012	0.255811	0.986706
TCGA.BJ.A45H.01A.12R.A23W.07	THCA	0	0.0663698	0.0269694	0.136504	0	0.0462077	0	0.106696	0.0168268	0	0	0.0525286	0.0100528	0.142264	0.0420958	0.330248	0.000720541	0	0.0225172	0	0	0	0.078	0.131374	1.03613
TCGA.BJ.A45G.01A.11R.A23W.07	THCA	0	0.0312238	0	0.342809	0	0.0418169	0	0.0418521	0	0	0	0.00125441	0.0634408	0.0223472	0.00492867	0.278456	0.001451	0.00569705	0.164722	0	0	0	0.558	3.95449e-05	1.08818
TCGA.L6.A4ET.01A.11R.A250.07	THCA	0	0.0521044	0.0169796	0.102547	0.0319741	0	0	0.0504718	0.0114554	0	0.0156551	0.045343	0.0237694	0.172552	0.00815266	0.0270697	0.0945917	0	0.347335	0	0	0	0.618	-0.00606815	1.09384
TCGA.L6.A4EQ.01A.11R.A250.07	THCA	0	0.100847	0.0398639	0.0371007	0	0.0853088	0	0.0956076	0	0	0.0456266	0.0254987	0.00825898	0.144883	0.0291684	0.35074	0	0.0054926	0.0316043	0	0	0	0.172	0.071157	1.0586
TCGA.KS.A4I3.01A.11R.A250.07	THCA	0.113138	0	0.0315427	0.228099	0	0.0481518	0	0.0260138	0.0363902	0	0.00928928	0.0639077	0	0.0982788	0.0110955	0.199584	0.0258444	0.00240326	0.106262	0	0	0	0.09	0.120917	1.03573
TCGA.EM.A4FV.01A.11R.A250.07	THCA	0.00914039	0.0932223	0.068841	0.110403	0	0.0286942	0	0.127593	0.0315907	0	0	0.0528597	0	0.141939	0.0646535	0.24616	0.00610085	0	0.0140458	0	0	0.00475585	0.014	0.232964	0.99118
TCGA.EM.A22Q.01A.11R.A180.07	THCA	0	0.0821757	0.059738	0.183987	0.0218148	0	0	0.167362	0.000198319	0	0	0.147627	0.0317998	0.0298412	0.00852679	0.22301	0	0	0.0439198	0	0	0	0.39	0.0230123	1.09135
TCGA.EM.A2CU.01A.12R.A180.07	THCA	0.123905	0	0.117442	0.145334	0	0.149234	0	0.0682702	0.0280907	0	0	0.0439917	0.0705958	0	0.0278771	0.196098	0	0	0.0254955	0	0	0.00366654	0.008	0.313705	0.958138
TCGA.EM.A22O.01A.11R.A180.07	THCA	0.0259548	0	0.0111181	0.155365	0	0.0785208	0	0.000738771	0.000275878	0	0	0.131805	0.0852048	0	0	0.411443	0	0.00552576	0.0940481	0	0	0	0.256	0.0469619	1.07548
TCGA.EM.A2CR.01A.11R.A180.07	THCA	0	0.0757854	0.0140183	0.0986224	0	0.0259032	0	0.00798391	0.0119399	0	0.00619467	0.00276553	0.014547	0.196031	0	0.521664	0	0	0.024544	0	0	0	0.126	0.090805	1.08341
TCGA.EM.A2CJ.01A.11R.A180.07	THCA	0	0.152115	0.00117701	0.16629	0	0.116434	0	0.0577204	0	0	0	0.0284878	0.077906	0.0485781	0	0.221398	0.0153069	0	0.110698	0	0.0038885	0	0.516	0.00478393	1.07448
TCGA.BJ.A4O9.01A.11R.A250.07	THCA	0	0.00869927	0	0.242059	0	0.0950628	0	0.119025	0	0	0.0357281	0.0540599	0.105856	0	0.0246517	0.251639	0	0.0256749	0.0375454	0	0	0	0.882	-0.0247017	1.10778
TCGA.BJ.A4O8.01A.11R.A250.07	THCA	0	0.0697815	0.0487918	0.057452	0	0.151522	0	0.0389767	0.0422059	0	0.0162931	0.0109768	0.107837	0.0369369	0.00534789	0.27109	0.0874688	0.0349164	0.0204037	0	0	0	0.016	0.201099	0.997302
TCGA.IM.A41Y.01A.11R.A23W.07	THCA	0	0.0519307	0.027829	0.0488117	0	0.140715	0	0.0111441	0	0	0.12125	0	0.0516172	0.119918	0	0.34819	0	0.0612664	0.0173283	0	0	0	0.208	0.0606055	1.0623
TCGA.FY.A4B3.01A.11R.A23W.07	THCA	0	0.0313403	0.0212748	0.0976293	0.0207909	0.0156041	0	0.0682114	0.050571	0	0.0202669	0.039484	0.0349557	0.260895	0	0.126734	0.0675033	0.0333478	0.107882	0	0	0.00351007	0.478	0.00905734	1.0799
TCGA.CE.A482.01A.11R.A23W.07	THCA	0	0.00753288	0.0142224	0.0431109	0	0.0629168	0	0.020731	0.00309579	0	0	0.0644965	0.0396039	0.0834811	0	0.393114	0.0369593	0.00720411	0.222851	0	0	0.000680589	0.136	0.0878301	1.05658
TCGA.CE.A484.01A.11R.A23W.07	THCA	0	0	0.00458922	0.22294	0	0.00633831	0	0.142109	0.0155071	0	0	0.0102013	0.0307415	0.0961056	0.00624959	0.232534	0.00299281	0	0.227814	0	0.00187719	0	0.718	-0.0153546	1.09369
TCGA.CE.A483.01A.11R.A23W.07	THCA	0.0177707	0.0178008	0.0243929	0.160062	0	0	0.0097174	0.0294456	0.0395157	0	0.0214917	0.0155734	0.0256241	0.363687	0	0.170816	0	0	0.104103	0	0	0	0.142	0.0848583	1.06955
TCGA.DJ.A2PT.01A.11R.A18C.07	THCA	0.00676359	0.0258974	0	0.0927108	0	0.0746976	0	0.0858589	0.0261002	0	0	0.0563658	0.212889	0.0362445	0.0196726	0.211008	0.139803	0.00464298	0.0073459	0	0	0	0.01	0.270965	0.972255
TCGA.E8.A436.01A.12R.A23W.07	THCA	0.0409946	0	0.0616587	0.0740114	0	0.11456	0	0.0704534	0.0282908	0	0	0.0409995	0.0417493	0.166356	0.0569643	0.21939	0.0666882	0	0.0178846	0	0	0	0.016	0.206393	0.999407
TCGA.E8.A44K.01A.21R.A23W.07	THCA	0.0398596	0.0591511	0.125947	0.112889	0	0.0837918	0	0.100238	0.00520899	0	0	0.0353615	0.0331477	0.0796096	0.0450463	0.244445	0.0248127	0	0.0104923	0	0	0	0.008	0.316192	0.954725
TCGA.E8.A437.01A.12R.A23W.07	THCA	0	0.0793022	0.0171178	0.0731379	0	0.15377	0	0.0497408	0.0602728	0	0	0.114885	0.0506365	0.0846633	0	0.125678	0.00406802	0.058203	0.128525	0	0	0	0.26	0.0456837	1.06216
TCGA.ET.A2N5.01A.11R.A18C.07	THCA	0	0.0767749	0.0195557	0.222318	0	0	0	0.190791	0	0	0.000708199	0.091282	0.0494607	0	0.0059063	0.340148	0	0	0	0	0.00305484	0	0.634	-0.00824125	1.10442
TCGA.BJ.A45I.01A.11R.A23W.07	THCA	0.174137	0	0.129308	0.0848959	0	0.070816	0	0.109202	0.057158	0	0	0.0291534	0.00131981	0.0675317	0.0821938	0.164376	0.0102435	0.00241439	0.0172499	0	0	0	0.004	0.372993	0.93184
TCGA.CE.A481.01A.21R.A23W.07	THCA	0.151885	0	0.185606	0.114542	0	0.119757	0	0.114367	0.00543804	0	0	0.01402	0.00784358	0	0.0941449	0.16344	0.0199282	0	0.00902689	0	0	0	0.004	0.389852	0.927386
TCGA.CE.A485.01A.11R.A23W.07	THCA	0	0.065502	0.0280723	0.0683484	0	0.11406	0	0.0536372	0.0426895	0	0	0.0319889	0.100875	0.0586118	0.0449238	0.299855	0.0605094	0	0.0309256	0	0	0	0.044	0.163095	1.01374
TCGA.FY.A4B0.01A.21R.A23W.07	THCA	0	0.093448	0.0189287	0.103334	0	0	0	0.058617	0	0	0	0.0265582	0.00203278	0.118118	0.0371019	0.532782	0	0	0	0.00907883	0	0	0.17	0.0715557	1.08128
TCGA.J8.A4HW.01A.11R.A250.07	THCA	0	0.0506954	0.00103288	0.0647867	0	0.18035	0	0.00330553	0	0	0.0831138	0.0253269	0.0902821	0.0838545	0	0.204763	0.0098263	0.00946501	0.185087	0	0.00811056	0	0.634	-0.00811098	1.07788
TCGA.DJ.A4V4.01A.11R.A250.07	THCA	0.0184148	0.0979901	0.00961163	0.120869	0	0.0712447	0	0.0477619	0.0476975	0	0	0.0690063	0.0447345	0	0.0338457	0.191327	0.215645	0	0.0318517	0	0	0	0.248	0.0482597	1.0572
TCGA.L6.A4EU.01A.11R.A250.07	THCA	0.0536035	0	0.124632	0.0435135	0	0.107178	0	0.0570478	0.048407	0	0	0.0349591	0.0620392	0.0200419	0.0175474	0.182684	0.217589	0.00764836	0.0231093	0	0	0	0.018	0.191223	1.00331
TCGA.DJ.A4V5.01A.11R.A250.07	THCA	0	0.0696064	0.0276157	0.110451	0	0.108682	0	0.0970725	0.0325699	0	0	0.0584515	0.0235288	0	0.0474036	0.231716	0.1608	0.00356049	0.0285425	0	0	0	0.044	0.165585	1.01322
TCGA.DJ.A4UP.01A.11R.A250.07	THCA	0.223022	0	0.0239046	0.157271	0	0.145214	0	0.172076	0	0	0	0.0391157	0.0242628	0	0.0471927	0.164545	0	0	0	0.00339659	0	0	0.01	0.277389	0.982821
TCGA.BJ.A45K.01A.11R.A23W.07	THCA	0	0.0555483	0.0793787	0.304647	0	0	0	0.150548	0	0	0.0304354	0	0.152403	0.129306	0	0	0	0.00700657	0.0752687	0	0.015459	0	0.432	0.0158163	1.08687
TCGA.E8.A438.01A.11R.A23W.07	THCA	0	0.121555	0	0.221182	0	0	0	0.15295	0	0	0.0126415	0.035368	0.0234292	0	0	0.372206	0	0	0.0596599	0	0	0.00100757	0.332	0.0303271	1.0775
TCGA.BJ.A45C.01A.11R.A23W.07	THCA	0	0.0191908	0.00447075	0.0897389	0	0.21517	0	0.0238605	0	0	0.138933	0.0476703	0.096267	0.0688995	0	0.0233253	0.00238344	0.00591285	0.260069	0	0.00410825	0	0.972	-0.0407415	1.11861
TCGA.BJ.A45D.01A.11R.A23W.07	THCA	0	0.00651754	0.0775917	0.0690055	0	0.033716	0	0.0780689	0.0191915	0	0	0.048988	0.00652805	0.146563	0	0.444831	0	0.00112297	0	0.0678755	0	0	0.02	0.185443	1.02356
TCGA.BJ.A45J.01A.11R.A23W.07	THCA	0	0.0566404	0.0128094	0.0590121	0	0.056761	0	0.0170529	0.0170244	0	0.0173456	0.0419117	0.0435254	0.0523171	0	0.331257	0.0407473	0.0166146	0.236981	0	0	0	0.294	0.0382998	1.06578
TCGA.E8.A2EA.01A.11R.A180.07	THCA	0.00321893	0.0382611	0.0300681	0.184222	0	0.0314125	0	0.152705	0.0338679	0	0	0.0530501	0.0112475	0.0758879	0.102292	0.227887	0.03891	0	0.0169708	0	0	0	0.104	0.105355	1.048
TCGA.FY.A4B4.01A.11R.A23W.07	THCA	0	0.0738292	0.0567648	0.0413817	0	0.0450464	0	0.0734839	0.0107851	0	0	0.0371637	0.0183709	0.153468	0.0282924	0.343717	0.00163756	0.0645373	0.0515226	0	0	0	0.014	0.218062	0.997412
TCGA.E8.A434.01A.11R.A23N.07	THCA	0	0.119789	0.0129698	0.0583437	0	0.0955071	0	0.0939118	0.0306238	0	0	0.0466051	0.0167054	0.0654744	0.0134819	0.256553	0.149536	0.0241185	0.0163802	0	0	0	0.136	0.088657	1.04354
TCGA.FE.A3PA.01A.12R.A220.07	THCA	0	0.115764	0	0.10658	0	0.0900433	0	0.0785914	0.0426533	0	0	0.103333	0.0383939	0	0	0.306117	0.0232998	0.0373167	0.0579079	0	0	0	0.418	0.0194599	1.07527
TCGA.ET.A2MX.01A.11R.A23N.07	THCA	0	0.0816908	0.128169	0.0537761	0	0.0128056	0	0.0807331	0	0	0.00382597	0.0388847	0.0252045	0.10556	0	0.450291	0	0.00785578	0.00812943	0	0	0.00307384	0.044	0.166238	1.03253
TCGA.FY.A40K.01A.11R.A23N.07	THCA	0.000620694	0.0442845	0.025839	0.0489363	0	0.0694392	0	0.0577101	0.0049217	0	0	0.0132865	0	0.194186	0.0151033	0.465787	0.0367637	0	0.0231218	0	0	0	0.008	0.304142	0.971136
TCGA.EL.A3ZQ.01A.11R.A23N.07	THCA	0	0.113702	0.111004	0.236333	0	0	0	0.143667	0.0513562	0.0383141	0	0.0151881	0.0407568	0	0	0.182018	0.043166	0	0.0178315	0.00666361	0	0	0.008	0.306433	0.963732
TCGA.FE.A3PC.01A.11R.A220.07	THCA	0.00786663	0.0549173	0.108418	0.0960064	0	0.0923108	0	0.0956902	0	0	0.00564658	0.0275535	0.00922713	0.244819	0.0265805	0.230404	0	0	0.00055999	0	0	0	0.012	0.24324	0.992595
TCGA.FY.A3R7.01A.11R.A220.07	THCA	0.106171	0	0.0272115	0.122465	0	0.15526	0	0.0908206	0	0	0	0.0511211	0.0109975	0.0258816	0.104924	0.267997	0.0109167	0	0.0255491	0	0	0.00068471	0.022	0.182643	1.01357
TCGA.FK.A3SB.01A.11R.A22L.07	THCA	0	0.181933	0.0298161	0.0349856	0	0	0	0.0344085	0	0.00304509	0	0	0.00686046	0.105522	0	0.43432	0	0.0638752	0.105234	0	0	0	0.148	0.0816861	1.06356
TCGA.FK.A3SG.01A.11R.A22L.07	THCA	0.0459241	0	0	0.0676501	0	0.245356	0	0.0231644	0.00101032	0	0	0.0258387	0.0296518	0.141126	0	0.299329	0.00965619	0.00974308	0.0869019	0	0	0.014649	0.35	0.0284158	1.0748
TCGA.FY.A3W9.01A.11R.A22L.07	THCA	0	0.00193246	0	0.122602	0	0.0172895	0	0.0737615	0	0	0.0363069	0.0500464	0.0587935	0	0	0.535053	0	0.017052	0.0871624	0	0	0	0.928	-0.0291581	1.11247
TCGA.FK.A3SH.01A.11R.A22L.07	THCA	0	0.0571809	0.00312067	0.230303	0	0	0	0.0802375	0	0	0	0.0896738	0.14704	0	0	0.25001	0	0.0445496	0.0978843	0	0	0	0.546	0.00268394	1.08019
TCGA.J8.A3YG.01A.11R.A22U.07	THCA	0.0109026	0.0558716	0.0304062	0.0372729	0	0.0429306	0	0.0578966	0.0456991	0	0	0.0155388	0	0.273693	0.0183719	0.383833	0.000150009	0.011574	0.0158593	0	0	0	0.014	0.218131	1.0147
TCGA.DJ.A3V2.01A.11R.A22U.07	THCA	0.0511879	0.00603608	0.071614	0.194151	0	0.0378129	0	0.13093	0.0165299	0.0179581	0	0.0601686	0	0.106468	0.0364835	0.237146	0.0190414	0	0.0116878	0	0	0.00278352	0.022	0.181535	1.01572
TCGA.DJ.A3UZ.01A.11R.A22U.07	THCA	0.105631	0.0216655	0.0718277	0.173919	0	0.200885	0	0.109538	0	0	0	0.0782698	0.0102886	0.00513559	0.0796133	0.115708	0.0275182	0	0	0	0	0	0.012	0.235888	1.00315
TCGA.DJ.A3V3.01A.11R.A22U.07	THCA	0.0454876	0	0.164437	0.188729	0	0.0206317	0	0.126943	0.0211333	0	0	0.0587826	0.0157886	0.103719	0.0428406	0.193886	0.00681299	0	0.010808	0	0	0	0.01	0.29091	0.970441
TCGA.EL.A3ZN.01A.11R.A23N.07	THCA	0	0.100356	0.0123921	0.0894799	0.0429792	0.0221219	0	0.067322	0	0	0.0543973	0.0240423	0.012851	0.0660267	0.00217664	0.440836	0.000635692	0.000584312	0.0637994	0	0	0	0.238	0.0525036	1.06723
TCGA.DJ.A3UT.01A.11R.A22L.07	THCA	0	0.0979477	0.110933	0.17969	0.0240226	0.0694856	0	0.0484775	0	0	0.0706968	0.0440552	0.0197506	0.0192483	0	0.251743	0	0.00681396	0.0571368	0	0	0	0.69	-0.0127529	1.09649
TCGA.DJ.A3UW.01A.11R.A22L.07	THCA	0.0115272	0.0491421	0.132208	0.157518	0	0.112892	0	0.0998577	0.0276238	0	0	0.0864835	0.0307769	0.0272332	0.0587892	0.151395	0.030435	0	0.0241187	0	0	0	0.012	0.265502	0.981014
TCGA.EL.A3T0.01A.22R.A22L.07	THCA	0.0726336	0	0.0827419	0.112814	0	0.100388	0	0.0788485	0	0	0	0.031876	0.00792103	0.0610902	0.0297991	0.367119	0.0250298	0	0	0.0297394	0	0	0.014	0.215294	0.998684
TCGA.E8.A417.01A.21R.A23N.07	THCA	0.201117	0	0.148306	0.155616	0	0.113953	0	0.0363599	0.0329326	0	0	0.0445519	0.0233379	0.0735874	0.0141956	0.133869	0	0	0.0221733	0	0	0	0.004	0.402435	0.919393
TCGA.EL.A3T8.01A.21R.A22L.07	THCA	0	0.0714776	0.0370966	0.0947842	0	0.0305048	0	0.0584989	0.0357416	0	0.032535	0.0086416	0.0190117	0.165951	0.0164593	0.405694	0	0.0165204	0	0.00708241	0	0	0.22	0.0578695	1.07437
TCGA.EL.A3ZR.01A.11R.A23N.07	THCA	0	0.0484462	0.0130379	0.113364	0.118655	0.056905	0	0.015554	0	0	0.112306	0	0.0540634	0	0.00067015	0.378682	0	0.0121839	0.0761325	0	0	0	0.972	-0.0410836	1.09826
TCGA.FY.A40M.01A.11R.A23N.07	THCA	0	0.0555247	0	0.20779	0	0.0503567	0	0.0786531	0	0	0.0221219	0.0177665	0.0591798	0.0279733	0.0016716	0.260242	0	0	0.21872	0	0	0	0.602	-0.00459946	1.08275
TCGA.E8.A414.01A.11R.A23N.07	THCA	0.047367	0.0799919	0.012749	0.0511276	0	0.120262	0	0.137928	0.0135105	0	0	0.0738523	0.00736695	0.0754728	0.0304287	0.220662	0.0652463	0.041533	0.0222188	0	0	0.000282985	0.028	0.176459	1.0103
TCGA.DJ.A3VA.01A.11R.A23N.07	THCA	0.0801534	0	0.169394	0.189333	0	0.0263066	0	0.072671	0	0	0.00565033	0.0304486	0.00589027	0.0407685	0.0551946	0.298515	0	0	0.0256745	0	0	0	0.006	0.33079	0.951416
TCGA.DJ.A3VJ.01A.11R.A23N.07	THCA	0.0376443	0	0.069757	0.15015	0	0.0982689	0	0.13055	0	0	0	0.0488904	0.0435129	0.0366755	0.0955191	0.258911	0.0170715	0	0.0130489	0	0	0	0.046	0.160315	1.02192
TCGA.IM.A420.01A.11R.A23N.07	THCA	0.0949285	0	0.202646	0.12791	0	0.148902	0	0.0859452	0.0495525	0	0.00207258	0.0262489	0.0031534	0.0348461	0.0743396	0.119456	0.00472568	0	0.0219762	0	0	0.00329814	0.006	0.359327	0.94331
TCGA.EL.A3ZH.01A.31R.A23N.07	THCA	0	0.0520385	0.0166016	0.198195	0.0132332	0.0429139	0	0.0374738	0	0	0.0365072	0.0489952	0.139082	0.0408487	0	0.27292	0.00404941	0.0139324	0.0510378	0	0.0321719	0	0.66	-0.00991353	1.08363
TCGA.ET.A40P.01A.11R.A23N.07	THCA	0	0.0790394	0	0.20847	0	0.0512892	0	0.0435295	0	0.00427128	0	0.0951745	0.0126479	0	0.00368756	0.330315	0	0.00776792	0	0.148263	0.0155451	0	0.278	0.0414858	1.08394
TCGA.J8.A42S.01A.11R.A23N.07	THCA	0	0.181598	0	0.0771232	0	0.0279531	0	0.0836514	0.041484	0	0	0.0597938	0.0386487	0.234635	0.0087109	0.197796	0.00357313	0.016519	0.0285136	0	0	0	0.234	0.0543578	1.06809
TCGA.J8.A3O2.01A.11R.A23N.07	THCA	0.259659	0	0.0850197	0.0712619	0	0.128689	0	0.0591866	0.0278886	0	0	0.0308019	0.0277434	0.0730089	0.0309154	0.172404	0.00440492	0	0.0290164	0	0	0	0.004	0.397043	0.919801
TCGA.KS.A41J.01A.11R.A23N.07	THCA	0	0.0507543	0.0478776	0.138638	0	0.148298	0	0.0416461	0.0209093	0	0	0.030115	0	0.316781	0.0109649	0.157627	0.0342348	0	0.00215437	0	0	0	0.06	0.143035	1.04276
TCGA.IM.A41Z.01A.11R.A23N.07	THCA	0.0609924	0	0.0132137	0.193374	0	0.168476	0	0.143355	0	0	0	0.0926108	0.00667971	0	0.0421753	0.235171	0.00890813	0	0.0273727	0	0	0.00767081	0.088	0.123463	1.05197
TCGA.E8.A432.01A.11R.A23N.07	THCA	0	0.0875586	0.00441938	0.0538944	0	0.11846	0	0.00333376	0.0155176	0	0	0.0433099	0.0163359	0.123145	0.0147699	0.433182	0.0719737	0	0.0141007	0	0	0	0.138	0.0869483	1.06276
TCGA.KS.A41I.01A.11R.A23N.07	THCA	0	0.0613425	0.161413	0.132389	0	0.0763061	0	0.107327	0.0471708	0	0	0.0779718	0.00694367	0	0.0289306	0.270825	0.0105876	0	0.0187927	0	0	0	0.008	0.306494	0.963436
TCGA.DJ.A3VD.01A.11R.A23N.07	THCA	0.123331	0.0440029	0.0740846	0.0831694	0	0.247896	0	0.0812217	0.00686927	0	0	0.00684058	0.0241047	0.0226243	0.052466	0.195618	0.0233085	0.00119977	0.0132636	0	0	0	0.008	0.298349	0.964793
TCGA.EL.A3ZT.01A.12R.A23N.07	THCA	0	0.030041	0.0109774	0.250521	0	0	0	0.0965349	0	0	0	0.0439519	0.0210181	0.24226	0	0.250258	0	0.00826236	0.0461753	0	0	0	0.29	0.0386604	1.0847
TCGA.EL.A3ZP.01A.11R.A23N.07	THCA	0.101937	0	0.114631	0.134039	0	0.116642	0	0.120341	0.0358762	0	0	0.0802678	0.00925925	0.0323932	0.0562825	0.139209	0.0258088	0	0.0333145	0	0	0	0.01	0.282146	0.974124
TCGA.ET.A40S.01A.11R.A23N.07	THCA	0.0764386	0	0.0460556	0.12493	0	0.12921	0	0.0726501	0.0762479	0	0	0.0889835	0.0406064	0	0.0226635	0.173254	0.118748	0	0.0302122	0	0	0	0.044	0.168279	1.01718
TCGA.E8.A433.01A.11R.A23N.07	THCA	0	0.0996657	0.117799	0.0859017	0	0.0558329	0	0.0925241	0.0415056	0	0	0.0331352	0.0125217	0.103845	0.0509263	0.240116	0.0598662	0.0063603	0	0	0	0	0.008	0.314534	0.955234
TCGA.DJ.A3VE.01A.11R.A23N.07	THCA	0	0.147939	0	0.104341	0	0.0072483	0	0.0716398	0	0	0	0.0515063	0.0287438	0.0206621	0	0.490964	0	0.0434309	0.0335253	0	0	0	0.252	0.0478359	1.07355
TCGA.E8.A413.01A.21R.A23N.07	THCA	0	0.078047	0.0283674	0.0615663	0	0.149061	0	0.0506379	0.0363387	0	0	0.0443611	0.00991979	0.101401	0.0645596	0.246392	0.0971129	0	0.0322348	0	0	0	0.016	0.208304	0.996589
TCGA.J8.A3YD.01A.11R.A22U.07	THCA	0	0.0553489	0.125339	0.166918	0	0.0214742	0	0.0462943	0	0	0	0.0431639	0.0445467	0.0567915	0.00526033	0.310082	0.0268062	0.0169964	0.0809786	0	0	0	0.246	0.0484174	1.06232
TCGA.EL.A3ZL.01A.11R.A23N.07	THCA	0	0.197173	0.0312224	0.101301	0	0.109846	0	0.110979	0	0	0	0.0434445	0.028058	0.0371729	0.0653887	0.215922	0.0222044	0	0.0372883	0	0	0	0.044	0.16382	1.01768
TCGA.DJ.A3V6.01A.11R.A22U.07	THCA	0	0.0529792	0.0177492	0.110061	0	0.103743	0	0.0589138	0.0786496	0	0	0.0536626	0.16084	0.052161	0.0231519	0.18084	0.0742577	0.00422928	0.028761	0	0	0	0.14	0.0865332	1.04351
TCGA.EM.A3ST.01A.11R.A22U.07	THCA	0	0.0374515	0	0.267969	0	0	0	0.0647458	0	0	0.0888488	0.0394179	0.0464328	0.167169	0	0.263953	0	0.0119332	0.0120791	0	0	0	0.722	-0.0157072	1.11063
TCGA.E8.A3X7.01A.11R.A22U.07	THCA	0	0.0661365	0	0.148747	0	0.102015	0	0.0309782	0.0848625	0	0	0.0675525	0.107307	0	0.0168494	0.165475	0.167786	0	0.0422908	0	0	0	0.358	0.0265304	1.06808
TCGA.EM.A3SU.01A.11R.A22U.07	THCA	0.0918229	0	0.271515	0.0947252	0	0.0218365	0	0.0475402	0.0192353	0	0	0.0338017	0.0122103	0.0388462	0.0246796	0.293343	0.0162282	0	0.0288342	0	0	0.00538123	0.004	0.419584	0.913904
TCGA.EM.A3SX.01A.11R.A22U.07	THCA	0.0402805	0	0.0256148	0.262863	0	0	0	0.135512	0	0	0	0	0.0918473	0.0317109	0	0.186992	0	0.00815159	0.217027	0	0	0	0.568	-0.00131283	1.0824
TCGA.EM.A3SY.01A.11R.A22U.07	THCA	3.04379e-07	0.0227679	0	0.233246	0	0.0629104	0	0.0449225	0.00147009	0	0	0.031191	0.0245648	0	0	0.503295	0	0.0481356	0	0.0236709	0	0.00382537	0.11	0.097655	1.06013
TCGA.DJ.A3V0.01A.11R.A22U.07	THCA	0	0.105724	0.0128316	0.0769319	0	0.0799629	0	0.112376	0.00853325	0	0	0.0303207	0.0216392	0.0909683	0.0698529	0.339627	0.0295764	0	0.0216554	0	0	0	0.088	0.123536	1.03521
TCGA.DJ.A3V4.01A.11R.A22U.07	THCA	0	0.0847807	0.0507836	0.0866941	0	0.0711378	0	0.0401359	0.011546	0	0	0.0498943	0.0251431	0.105325	0.08285	0.177583	0.17993	0	0.0341973	0	0	0	0.018	0.195353	1.00091
TCGA.J8.A3YH.01A.11R.A22U.07	THCA	0	0.0503423	0.0177478	0.0611495	0.0183481	0	0	0.0403739	0	0	0	0.0643421	0.0119983	0.0606361	0.0162193	0.516641	0.017907	0	0.124295	0	0	0	0.322	0.0330509	1.08577
TCGA.H2.A422.01A.11R.A23N.07	THCA	0	0.0211674	0.00889536	0.0604529	0	0.122411	0	0.00200231	0.0369915	0	0.0280699	0.0245191	0	0.374188	0	0.202884	0.00305659	0	0.115362	0	0	0	0.146	0.0820232	1.0776
TCGA.DJ.A3VM.01A.11R.A23N.07	THCA	0	0.176054	0.0317014	0.0420533	0	0.153114	0	0.0879653	0	0	0.0273414	0.0112115	0.0184492	0.0783016	0.0464662	0.309837	0	0	0	0.0175049	0	0	0.262	0.0449227	1.0672
TCGA.H2.A3RH.01A.11R.A220.07	THCA	0	0.100411	0.0134449	0.0902779	0.0352594	0	0	0.0136777	0	0	0.00713339	0.0136436	0.0343366	0.0227909	0	0.588212	0	0.00993464	0.0708777	0	0	0	0.456	0.0115853	1.10196
TCGA.BJ.A3PU.01A.11R.A220.07	THCA	0.0668631	0	0.14296	0.0769554	0	0.0625448	0	0.0472232	0.0250403	0	0	0.0504875	0.0948202	0.127785	0.00697969	0.176436	0.103962	0.00653953	0.0114027	0	0	0	0.008	0.302336	0.960139
TCGA.H2.A3RI.01A.11R.A220.07	THCA	0.130546	0	0.117019	0.148412	0	0.02134	0	0.0494664	0.0509462	0	0	0.0592111	0.0241925	0.0155118	0.0192166	0.255547	0.055257	0.00663033	0.046704	0	0	0	0.014	0.220137	0.996544
TCGA.FY.A3I5.01B.11R.A220.07	THCA	0.152376	0.0508434	0.0098821	0.118903	0	0.15392	0	0.151404	0.00223506	0	0	0.0388045	0.0135812	0	0.059618	0.134996	0	0	0	0.11021	1.45416e-06	0.00322602	0.012	0.243526	0.993358
TCGA.EM.A3O7.01A.11R.A220.07	THCA	0.0193119	0	0	0.187202	0.0102936	0	0	0.0235083	0	0	0.00615272	0.0621414	0.0703382	0.0554491	0.000150198	0.288875	0.0573952	0	0.219182	0	0	0	0.432	0.0159947	1.07635
TCGA.FE.A3PD.01A.11R.A220.07	THCA	0.175697	0	0.215453	0.131737	0	0.0277421	0	0.139437	0.00288679	0	0	0.0611068	0.0435469	0.0124347	0.0432228	0.112664	0.0127488	0.00686885	0.0144545	0	0	0	0.002	0.427945	0.909329
TCGA.EM.A3O8.01A.11R.A220.07	THCA	0	0.106206	0.0450581	0.261653	0	0.110187	0	0.00148108	0	0	0	0.0351777	0.087125	0	0	0.295428	0	0.0210503	0.034002	0	0.00263089	0	0.906	-0.0267033	1.09675
TCGA.EL.A3T6.01A.11R.A220.07	THCA	0.0967858	0	0.106193	0.198936	0	0.056648	0	0.0718089	0.034492	0	0	0.0327465	0.003408	0.101328	0.0635165	0.187525	0.028998	0	0	0.0176145	0	0	0.01	0.277018	0.973642
TCGA.DJ.A13L.01A.11R.A220.07	THCA	0	0.0706451	0.0344946	0.112269	0	0.127724	0	0.136165	0.0326853	0	0	0.0635125	0.0372368	0.0554809	0.0618511	0.188502	0.0454171	0	0.0340167	0	0	0	0.058	0.14866	1.02407
TCGA.FY.A3ON.01A.11R.A220.07	THCA	0.02786	0	0.146812	0.109395	0	0.0720773	0	0.101092	0.0322892	0	0	0.0308582	0.0262522	0.0869803	0.0475887	0.288557	0.0127748	0	0.0174628	0	0	0	0.012	0.255378	0.982291
TCGA.EL.A3T1.11A.11R.A22L.07	THCA	0.14014	0.0391656	0.0592813	0.186401	0	0.143886	0	0.124164	0.0110089	0	0	0.00131467	0.0132795	0.0430175	0.0825397	0.141978	0.00331725	0	0	0.00796739	0	0.00253849	0.01	0.283486	0.976223
TCGA.IM.A3U3.01A.11R.A22L.07	THCA	0.0681531	0	0.114661	0.105929	0	0.125963	0	0.0307919	0.0279763	0	0	0.0469149	0.0315172	0.02545	0	0.241937	0.0493168	0.0103607	0.119471	0	0	0.00155741	0.012	0.267712	0.971786
TCGA.FY.A3WA.01A.11R.A22L.07	THCA	0	0.0596063	0	0.0605358	0	0.327439	0	0	0	0	0.151859	0	0.254285	0.00322788	0	0.0515303	0	0.0160838	0	0	0.0165397	0.0588923	0.458	0.011319	1.10006
TCGA.IM.A3U2.01A.21R.A22L.07	THCA	0	0.152398	0.0683565	0.0163578	0	0	0	0.105742	0.0173522	0	0	0.0516453	0	0.201717	0.00965421	0.251979	0.0585804	0.0175155	0.048702	0	0	0	0.016	0.202668	1.00621
TCGA.EM.A3OB.01A.11R.A220.07	THCA	0	0.126372	0.0492781	0.132804	0.0335395	0.000176881	0	0.153814	0	0	0.0060669	0.0497862	0.0752123	0	0	0.263109	0	0.000960469	0.10888	0	0	0	0.938	-0.0310663	1.08974
TCGA.ET.A40Q.01A.11R.A23N.07	THCA	0	0.0463932	0.0612428	0.155222	0	0.125821	0	0.0392854	0.0789379	0	0	0.0531947	0.063488	0	0.0262845	0.210601	0.129124	0	0.0104052	0	0	0	0.046	0.161671	1.01754
TCGA.DJ.A3V8.01A.11R.A23N.07	THCA	0.125456	0	0.14505	0.0552604	0	0.110888	0	0.0432287	0.0218571	0	0	0.0652516	0.0202285	0.0836876	0	0.234294	0.0330476	0.0409792	0.0171218	0	0	0.00364968	0.006	0.340608	0.944896
TCGA.KS.A41L.01A.11R.A23N.07	THCA	0	0.0231381	0	0.0889867	0.0585788	0.097302	0	0.0862964	0	0	0.0905749	0.0290468	0.0659172	0	0	0.424277	0	0.035882	0	0	0	0	0.918	-0.028408	1.10668
TCGA.J8.A3YE.01A.12R.A23N.07	THCA	0	0.0358106	0.0143768	0.223801	0	0.0644434	0	0.174645	0	0	0	0.123799	0.0344738	0	0	0.303213	0	0.0193262	0.00582995	0	0	0.000281948	0.738	-0.0175654	1.11874
TCGA.E8.A416.01A.11R.A23N.07	THCA	0.0648819	0.0159334	0.0810983	0.250131	0	0.0806851	0	0.221048	0	0	0	0.107804	0.025432	0.000717402	0.0281544	0.0782216	0.00414216	0.00750477	0	0.0342465	0	0	0.02	0.18376	1.04102
TCGA.E8.A418.01A.11R.A23N.07	THCA	0.000601468	0.00215261	0	0.105595	0	0.131048	0	0.0300526	0.06325	0	0	0.077849	0	0.120897	0.0239264	0.327116	0.000166031	0.00766758	0.109678	0	0	0	0.246	0.0485436	1.071
TCGA.EL.A3ZO.01A.11R.A23N.07	THCA	0.134279	0	0.0435567	0.0792333	0	0.0670765	0	0.132232	0.0458676	0	0	0.0730596	0.0589687	0.0989846	0.0522825	0.150903	0.059578	0	0.00397866	0	0	0	0.012	0.261923	0.976664
TCGA.EL.A3ZK.01A.21R.A23N.07	THCA	0	0.118211	0.100407	0.0559516	0	0.0248683	0	0.0372761	0	0	0	0.0583337	0.0315338	0.0169685	0.0164027	0.378572	0.110051	0.0160016	0.0325218	0	0	0.00290144	0.006	0.325	0.950953
TCGA.DJ.A3VB.01A.11R.A23N.07	THCA	0	0.0721365	0.0219539	0.0777757	0	0.0673595	0	0.0621802	0.0593839	0	0	0.0669087	0	0.271438	0.0418635	0.219874	0.010076	0	0.0290495	0	0	0	0.026	0.177727	1.02105
TCGA.DJ.A3VL.01A.11R.A23N.07	THCA	0.00820477	0.0413488	0.146139	0.213806	0	0.0879939	0	0.146818	0.00470302	0	0	0.108298	0.0147755	0	0.0452841	0.180948	0	0	0	0.00168061	0	0	0.012	0.256166	0.99573
TCGA.DJ.A3VI.01A.11R.A23N.07	THCA	0.0050275	0.10144	0.161446	0.214547	0	0	0	0.117785	0	0	0	0.0792952	0.000987597	0.0383715	0.0424671	0.213861	0	0	0.0247726	0	0	0	0.006	0.351599	0.943334
TCGA.DJ.A3VK.01A.11R.A23N.07	THCA	0	0.0215104	0.00182179	0.123338	0	0.0948089	0	0.0403754	0.000591273	0	0.111417	0.0603331	0.099743	0.00863967	0.0116589	0.282553	0.000495697	0	0.142714	0	0	0	0.524	0.00376269	1.08572
TCGA.DJ.A3UM.01A.11R.A22L.07	THCA	0	0.0903712	0.0997879	0.0592208	0	0.0327654	0	0.0441324	0.0187159	0	0.00991232	0.0109519	0.0358609	0.122493	0.00780959	0.401731	0.0131032	0.0195592	0.0335854	0	0	0	0.012	0.252646	0.986714
TCGA.EL.A3T9.01A.21R.A22L.07	THCA	0	0.0227597	0	0.00192077	0	0.0596818	0	0.0509765	0.0578947	0	0	0.0485721	0.0659313	0.292222	0	0.152653	0.15133	0.0325677	0	0.0634906	0	0	0.06	0.143047	1.04243
TCGA.E8.A419.01A.11R.A23N.07	THCA	0.0104437	0.0292591	0.124987	0.126798	0	0.104353	0	0.103686	0.049145	0	0	0.0546463	0.014085	0.0393038	0.0877358	0.182712	0.0541999	0	0.0160031	0	0	0.0026425	0.012	0.23743	0.990265
TCGA.KS.A41F.01A.11R.A23N.07	THCA	0.0424718	0	0.0571737	0.167303	0	0	0	0.0149667	0	0	0.0274089	0	0.0319995	0.191489	0	0.229383	0	0.00665995	0.231145	0	0	0	0.552	0.00136948	1.08548
TCGA.ET.A40R.01A.11R.A23N.07	THCA	0.0162766	0.154259	0.063029	0.11516	0	0	0	0.172328	0.0182386	0	0	0.0364842	0	0.133874	0.0304077	0.241894	0	0	0.0117198	0	0.00632798	0	0.008	0.312418	0.957486
TCGA.EL.A3T1.01A.11R.A22L.07	THCA	0.131096	0	0.203516	0.072211	0	0.150734	0	0.110447	0.00815121	0	0	0.0255362	0.00287828	0.0207604	0.0380082	0.210241	0	0.0103648	0.0100986	0	0	0.00595608	0.004	0.398158	0.922122
TCGA.ET.A2N3.01B.21R.A23N.07	THCA	0	0.00945796	0	0.016529	0	0.186872	0	0.054283	0	0	0.111689	0.156664	0.181293	0.0709476	0	0.0298706	0	0.0162428	0.166151	0	0	0	0.974	-0.0415431	1.12788
TCGA.FY.A3RA.01A.11R.A220.07	THCA	0.0109617	0	0	0.204392	0	0.0956393	0	0.0198563	0.0231527	0	0	0.000758618	0.0475423	0.0436363	0.000625732	0.351661	0.00372368	0.0164196	0.181631	0	0	0	0.402	0.0207168	1.07651
TCGA.EM.A3FR.01A.11R.A220.07	THCA	0	0.126738	0.0313324	0.168166	0	0.217647	0	0.0798115	0.00574824	0	0.0294896	0.0149924	0.0696551	0.14396	0.0302202	0.0235052	0.00314331	0.0106376	0.0237036	0	0.02125	0	0.048	0.154227	1.02988
TCGA.FE.A3PB.01A.11R.A220.07	THCA	0.0235287	0.0574882	0.0393266	0.104093	0	0.0778167	0	0.171014	0.0198226	0	0	0.0638814	0.0106598	0.0544669	0.0465643	0.260671	0.0411419	0.000400881	0.0291237	0	0	0	0.03	0.175046	1.01344
TCGA.FY.A3R6.01A.11R.A220.07	THCA	0.0272095	0.0486847	0.102076	0.17156	0	0.188957	0	0.125178	0.0157351	0	0	0.0482573	0.0162953	0	0.0837927	0.114671	0.0452365	0	0.0123467	0	0	0	0.014	0.229735	1.0024
TCGA.BJ.A3PR.01A.11R.A220.07	THCA	0.168753	0.0914135	0.103214	0.120752	0	0.0675266	0	0.193055	0.0269969	0	0	0.0433305	0.00913024	0.035776	0.0583324	0.0766451	0	0	0.00507418	0	0	0	0.004	0.388776	0.929937
TCGA.FY.A3R8.01A.11R.A220.07	THCA	0	0.0318604	0.0146249	0.0664189	0	0.0853988	0	0.013161	0.0352406	0	0	0.0437293	0.111672	0.0867446	0.0227646	0.270271	0.165659	0	0.0524544	0	0	0	0.07	0.135184	1.02694
TCGA.DJ.A3V7.01A.11R.A23N.07	THCA	0.00756536	0.00758112	0.00946763	0.102652	0	0.180393	0	0.021089	0.050068	0	0	0.0204006	0	0.123778	0	0.328867	0.00894342	0.0062095	0.129346	0	0	0.00364057	0.16	0.0762125	1.05699
TCGA.FY.A3R9.01A.11R.A220.07	THCA	0.0359224	0.020606	0.102746	0.124325	0	0.0547551	0	0.0189908	0	0	0	0.0632522	0.144908	0	0.00843611	0.404917	0	0.000576266	0	0.0198982	0	0.000666448	0.636	-0.00864224	1.09505
TCGA.J8.A3YF.01A.12R.A23N.07	THCA	0	0.0409825	0.144026	0.134758	0	0.0832437	0	0.125035	0.0230285	0.00983178	0	0.0766376	0.0142933	0.0686857	0.0269045	0.241033	0	0	0.0106411	0	0	0.000898953	0.012	0.258907	0.984109
TCGA.BJ.A3PT.01A.12R.A220.07	THCA	0	0.0269363	0.0291097	0.229016	0	0.024275	0	0.0842065	0.124189	0	0	0.120531	0.0488854	0.0598286	0.0195572	0.172915	0.0326371	0	0	0.0279142	0	0	0.102	0.106116	1.06001
TCGA.E8.A415.01A.11R.A23N.07	THCA	0	0.0541529	0.0603712	0.122027	0	0.0274554	0	0.0874666	0	0	0	0.0361671	0	0.122419	0.040254	0.447931	0	0	0.00175557	0	0	0	0.022	0.181227	1.02161
TCGA.EM.A3O6.01A.11R.A220.07	THCA	0	0.05483	0.016637	0.211403	0	0.102942	0	0.0870283	4.96057e-05	0	0.00744701	0.0183443	0.163608	0.0624759	0.00268634	0.0632988	0.000138552	0	0.190883	0	0.0182286	0	0.374	0.0246325	1.07203
TCGA.EL.A3ZG.01A.11R.A23N.07	THCA	0.0186243	0.0390162	0	0.158009	0	0.0487374	0	0.113985	0	0	0.0624189	0	0.0123869	0	0.0132742	0.414443	0	0.037855	0	0.0812505	0	0	0.726	-0.0165039	1.09552
TCGA.FY.A40L.01A.11R.A23N.07	THCA	0.0785549	0	0.0771442	0.109672	0	0.116042	0	0.0879336	0.0107238	0	0	0.0420843	0.0186314	0.0424367	0.0711687	0.259604	0.0760935	0	0.00991167	0	0	0	0.014	0.222321	0.992584
TCGA.EM.A3O3.01A.11R.A220.07	THCA	0.0293425	0.0717922	0.0446547	0.0833349	0	0.0712804	0	0.113798	0.0563063	0	0	0.0481355	0.0666445	0.00381991	0.044182	0.273238	0.0781485	0	0.0153221	0	0	0	0.016	0.206558	0.997148
TCGA.DJ.A3VG.01A.11R.A23N.07	THCA	0	0.0383744	0.0229247	0.192629	0	0.0227364	0	0.0992162	0	0	0.0700973	0.0247636	0.0443904	0	0.00753587	0.418566	0	0.000579828	0.0581865	0	0	0	0.65	-0.00951906	1.09292
TCGA.EL.A3ZM.01A.12R.A23N.07	THCA	0	0.108674	0.00888423	0.0463841	0	0.0790057	0	0.0519598	0.0368379	0	0	0.0481257	0.192048	0.0309255	0.0215762	0.261154	0.0337996	0.0298481	0.0507768	0	0	0	0.104	0.103555	1.03475
TCGA.ET.A40T.01A.11R.A23N.07	THCA	0.0594202	0.0258068	0.0918614	0.149463	0	0.0886384	0	0.107522	0.00556001	0	0	0.0520363	0.0173649	0.085177	0.0565829	0.260202	0	0	0.000364497	0	0	0	0.012	0.258783	0.981178
TCGA.J8.A3YH.06A.11R.A23N.07	THCA	0.0381595	0.147785	0.0430503	0.102239	0.003926	0.0297505	0	0.0609297	0.0481109	0	0	0.0692851	0.0335154	0.0431575	0.0128156	0.301017	0	0	0.0662582	0	0	0	0.006	0.345316	0.940467
TCGA.EL.A3TB.11A.11R.A22L.07	THCA	0.0785078	0	0.114676	0.359338	0	0.0210186	0.00647198	0.0222553	0	0	0	0.0837973	0.0772253	0	0.0840288	0.074979	0.0171899	0	0	0.031354	0.0291579	0	0.012	0.256822	0.993613
TCGA.EL.A3T6.11A.11R.A220.07	THCA	0.160737	0	0.0276575	0.29622	0	0.109079	0.000868608	0.0767742	0.0237151	0	0	0.0697335	0.0289569	0.00859345	0.0558627	0.0742059	0.000196239	0	0	0.0536684	0.0137315	0	0.016	0.210853	1.01994
TCGA.KS.A41J.11A.12R.A23N.07	THCA	0.0151979	0.0782942	0.0396128	0.176033	0	0.0640303	0	0.18147	0.00389485	0	0	0.0856634	0.0120236	0.0369675	0.10985	0.177151	0	0	0	0.019811	0	0	0.042	0.171248	1.02768
TCGA.EL.A3ZK.11A.11R.A23N.07	THCA	0.0603234	0.0869157	0	0.196732	0	0.0146357	0	0.156144	0.0112292	0	0	0.0311886	0.0170878	0.0727281	0.146635	0.206381	0	0	0	0	0	0	0.014	0.218877	1.00494
TCGA.KS.A41I.11A.11R.A23N.07	THCA	0.142602	0.0839943	0.0490043	0.208837	0	0.127608	0	0.177202	0.0365312	0	0	0.043446	0.00236606	0.011863	0.0237778	0.092768	0	0	0	0	0	0	0.01	0.290147	0.986321
TCGA.EL.A3ZP.11A.11R.A23N.07	THCA	0.186474	0.0512455	0.0774112	0.103672	0	0.210506	0	0.11174	0	0	0	0.0575669	0.019471	0	0.0617214	0.0704378	0.0136626	0	0	0.0360919	0	0	0.006	0.356649	0.944564
TCGA.EM.A3ST.11A.11R.A22U.07	THCA	0	0.0130497	0.242005	0.256651	0	0.0124078	0	0.165471	0	0	0	0.0281948	0.0252867	0	0.0485475	0.178684	0.0117359	0	0.0179664	0	0	0	0.006	0.331965	0.960076
TCGA.FY.A3TY.11A.12R.A22U.07	THCA	0	0.02275	0	0.39087	0	0.215902	0	0	0	0	0.0692755	0	0.0816187	0.0215769	0.0113838	0.0856734	0	0.00670988	0.0875036	0	0.00673709	0	0.406	0.0204259	1.11812
TCGA.EL.A3ZL.11A.11R.A23N.07	THCA	0.00533509	0.0235869	0.048032	0.187878	0	0.155591	0	0.0964188	0	0	0	0.0433188	0.0261602	0.0445067	0.117671	0.221445	0.00385373	0	0	0.0262033	0	0	0.148	0.0818318	1.06242
TCGA.EM.A3SZ.01A.11R.A22U.07	THCA	0.189372	0	0.212651	0.116199	0	0.0939595	0	0.0386019	0.0252971	0	0	0.0741643	0.0302688	0.0262879	0	0.114663	0	0.0117533	0.0629055	0	0	0.00387619	0.002	0.434916	0.904863
TCGA.EL.A3T7.11A.21R.A22L.07	THCA	0	0.0708252	0.0502751	0.224403	0	0.0891124	0	0.102121	0	0	0	0.0910955	0.113698	0	0.00161744	0.130781	0	0.0114583	0	0.0984502	0	0.0161617	0.398	0.0220646	1.08857
TCGA.BJ.A3PU.11A.11R.A220.07	THCA	0	0.0106623	0.0681955	0.241234	0	0.116304	0	0.0934055	0.000479444	0	0	0.0541313	0.0587208	0.0525036	0.0668204	0.233625	0	0	0	0.00391774	0	0	0.304	0.0363625	1.08039
TCGA.H2.A3RI.11A.11R.A220.07	THCA	0.0752569	0	0.110282	0.174795	0	0.0602597	0	0.0995057	0.00814111	0	0.00713679	0.0196321	0.0151358	0.0809987	0.118583	0.16393	0.0533667	0	0.0129765	0	0	0	0.012	0.261465	0.980362
TCGA.BJ.A3PR.11A.11R.A220.07	THCA	0.0467254	0.120952	0.0883625	0.193785	0	0	0	0.23929	0.0495793	0	0	0.0898046	0.00373637	0.0535347	0.0315092	0.0645805	0	0	0.0178713	0	0	0.000268851	0.008	0.297659	0.978146
TCGA.EL.A3ZQ.11A.11R.A23N.07	THCA	0.0463224	0.0897634	0.054465	0.216115	0	0.132324	0	0.137493	0	0	0	0.0699338	0.0634237	0	0.00910247	0.0903733	0	0.00757735	0	0.0765115	0.00659556	0	0.014	0.230462	1.00375
TCGA.ET.A2MX.11C.11R.A23N.07	THCA	0	0	0.127994	0.317382	0	0.0392223	0	0.158557	0	0	0	0.102635	0.0259479	0	0.0661115	0.101736	0	0	0	0.0604143	0	0	0.042	0.169396	1.04548
TCGA.EL.A3ZG.11A.13R.A23N.07	THCA	0	0.0395663	0	0.138042	0	0.15	0	0.187721	0	0	0.0710736	0.0418127	0.0451435	0	0	0.214838	0	0.0041816	0	0.107621	0	0	0.47	0.0102734	1.10111
TCGA.EL.A3ZM.11A.12R.A23N.07	THCA	0	0.0630283	0.0341823	0.250789	0	0.149157	0	0.0424789	0	0	0	0.0876482	0.0266258	0	0.0129951	0.245703	0	0.00137182	0	0.0860203	0	0	0.336	0.0297948	1.09008
TCGA.EL.A3ZH.11A.11R.A23N.07	THCA	0	0.0999108	0.0355237	0.144159	0	0.0389265	0	0.0933607	0	0	0	0.0649707	0.0254627	0.0902654	0.0113232	0.25799	0	0.0213487	0	0.106124	0.0106354	0	0.35	0.0285838	1.07377
TCGA.EL.A3ZO.11A.12R.A23N.07	THCA	0.115666	0	0.122687	0.219746	0	0.090591	0	0.100987	0	0	0	0.143377	0.0565754	0.0360603	0.019053	0.0780867	0	0.00377349	0	0.0133971	0	0	0.01	0.273023	0.990953
TCGA.EL.A3ZS.11A.11R.A23N.07	THCA	0.109716	0.141683	0.0484152	0.207973	0	0	0.000773424	0.143088	0.0911857	0	0	0.0781594	0.00689362	0.0139401	0.0265579	0.126219	0	0	0	0.00539602	0	0	0.006	0.336666	0.956781
TCGA.EL.A3T3.11A.11R.A22L.07	THCA	0	0.0628528	0.0108324	0.271144	0	0.132107	0	0.126763	0	0	0.0188944	0.0464435	0.0817111	0.0454516	0.00657684	0.177216	0	0	0	0.00871166	0.0112958	0	0.48	0.00900298	1.10339
TCGA.EL.A3TA.11A.12R.A22L.07	THCA	0	0.0740063	0.0219009	0.178857	0	0.0479238	0	0.102228	0	0	0	0.0448421	0.0040047	0.17111	0.033376	0.259638	0	0.00998524	0	0.0463403	0.00578734	0	0.314	0.0340871	1.07713
TCGA.EL.A3T8.11A.11R.A22L.07	THCA	0	0.00476309	0.0917358	0.239629	0	0.134923	0	0.0763524	0.0108878	0	0	0.0591722	0.0126123	0.0171353	0.0431657	0.260381	0	0	0	0.0492428	0	0	0.106	0.0999213	1.05588
TCGA.KS.A41L.11A.11R.A23N.07	THCA	0	0.0243152	0.0746931	0.214623	0	0.227948	0	0.0780215	0	0	0	0.101741	0.0229005	0.0109592	0.113525	0.121966	0	0	0	0.00930876	0	0	0.086	0.126589	1.06272
TCGA.EL.A3ZT.11A.13R.A23N.07	THCA	0	0.0986649	0.0271989	0.37012	0	0.212695	0	0.00785176	0	0	0.0505919	0.0227002	0.0690445	0.0102899	0.00486848	0.118417	0	0.00755807	0	0	0	0	0.422	0.0181616	1.12184
TCGA.FY.A3YR.01A.11R.A22U.07	THCA	0.00333554	0	0	0.1654	0	0.081201	0	0.0582029	0.0977746	0	0	0.0879258	0.0713774	0.0889731	0	0.143084	0.0315057	0.0328052	0.138414	0	0	0	0.284	0.0406851	1.06968
TCGA.FY.A3TY.01A.11R.A22U.07	THCA	0.0302495	0.020499	0.0182204	0.0302325	0	0.147321	0	0.0143843	0.0337311	0	0	0.0287435	0.0496359	0.060796	0	0.384588	0.0996271	0.0302845	0.0491832	0	0	0.00250437	0.018	0.190728	1.0073
TCGA.EM.A3FK.01A.11R.A21D.07	THCA	0.023918	0	0	0.095901	0	0.213152	0	0.0268126	0.00668344	0	0	0.116525	0.0574313	0.248727	0.000886808	0.172387	0	0	0.037576	0	0	0	0.548	0.00257675	1.1026
TCGA.J8.A3O1.01A.11R.A21D.07	THCA	0.0145913	0	0	0.109452	0	0.162519	0	0.0129102	0.0127682	0	0	0.0184155	0.0652663	0.110646	0	0.407881	0	0.00100583	0.0842812	0	0.000263432	0	0.236	0.0533072	1.07217
TCGA.FY.A3NN.01A.11R.A21D.07	THCA	0.00602321	0.0168543	0	0.0793986	0	0.0627482	0	0.020199	0.000667543	0	0.0101963	0.0247842	0.0272583	0.188343	0.00501992	0.399431	0.00361359	0	0.155463	0	0	0	0.11	0.0967109	1.06105
TCGA.EM.A3FQ.01A.11R.A21D.07	THCA	0.0604568	0.0359956	0	0.0851878	0	0.106765	0	0.0916119	0.0494051	0	0	0.0394113	0.0528261	0.00457207	0.031176	0.240403	0.151608	0.0206976	0.0298837	0	0	0	0.016	0.211034	0.993921
TCGA.J8.A3NZ.01A.11R.A21D.07	THCA	0.123499	0	0.0371075	0.130655	0	0.0166282	0	0.0489962	0.0812045	0	0	0.0495401	0.0183575	0.0594525	0.0217878	0.349453	0.0376	0.014047	0.011671	0	0	0	0.014	0.218492	0.996497
TCGA.J8.A3O0.01A.11R.A21D.07	THCA	0	0.0715342	0	0.265208	0	0	0	0.0180958	0.0041751	0	0	0.0559714	0.0413318	0.253138	0	0.184748	0.0130116	0.00797337	0.0848133	0	0	0	0.168	0.0729964	1.06452
TCGA.EM.A3FP.01A.11R.A21D.07	THCA	0.0240663	0	0.0944863	0.282801	0	0.0230501	0	0.143785	0.0329744	0	0	0.101766	0.0389953	0	0.0378117	0.21416	0.000157427	0	0	0.00480065	0	0.00114615	0.03	0.174612	1.03222
TCGA.EL.A3H1.01A.11R.A21D.07	THCA	0	0.104905	0.0197577	0.110383	0	0.192383	0	0.033929	0	0	0	0.0691452	0.0954642	0.118659	0.00103772	0.162429	0.0086791	0	0.0364179	0	0.0468093	0	0.046	0.159	1.01783
TCGA.EM.A3FO.01A.11R.A21D.07	THCA	0	0.0947354	0	0.0751584	0	0.113697	0	0.0601838	0.00315553	0	0	0.0805614	0.0598808	0.0682646	0	0.330132	0.0254873	0.00103178	0.0877114	0	0	0	0.526	0.00367972	1.07844
TCGA.FY.A3NM.01A.11R.A21D.07	THCA	0	0.0903047	0.0553579	0.175341	0	0.174695	0	0.0691153	0	0	0.0237388	0.0813205	0.0470705	0	0.0343309	0.243489	0	0.00139589	0.00384094	0	0	0	0.294	0.0381772	1.08154
TCGA.EM.A3FN.01A.11R.A21D.07	THCA	0	0.0683383	0.0131227	0.202465	0	0.103153	0	0.000548219	0	0	0.0657273	0.104707	0.113612	0	0.0148927	0.233786	0	0.00984992	0.0697989	0	0	0	0.768	-0.0191442	1.10272
TCGA.EL.A3GU.01A.11R.A21D.07	THCA	0	0.143508	0.0297796	0.00225458	0	0.0181253	0	0.0472357	0.0150003	0	0	0.0275711	0.0328188	0.225955	0.00725412	0.382589	0.0183459	0.0225452	0.0151106	0.00811525	0	0.00379249	0.016	0.202258	1.01921
TCGA.EL.A3MZ.01A.11R.A21D.07	THCA	0.00657558	0	0	0.176686	0	0.0390136	0	0.0230324	0.0575977	0	0	0.00545679	0.149136	0.152751	0	0.2867	0.000717243	0.0314882	0.0708457	0	0	0	0.144	0.0836454	1.0546
TCGA.EL.A3GV.01A.11R.A21D.07	THCA	0.0282441	0.0224194	0.00817511	0.0684068	0	0.155357	0	0.0312282	0.0334618	0	0	0.043348	0.00745481	0.0142977	0.0205514	0.362994	0.140134	0.00351129	0.0582519	0	0	0.00216429	0.042	0.168827	1.01424
TCGA.EL.A3MY.01A.11R.A21D.07	THCA	0.168344	0	0.0341787	0.0173189	0	0.13293	0	0.0589627	0.0475731	0	0	0.0550318	0.0980593	0.128304	0	0.171866	0.0142935	0.0274708	0.0456677	0	0	0	0.012	0.256754	0.977091
TCGA.EM.A3FJ.01A.11R.A21D.07	THCA	0	0.125199	0.00619159	0.0899084	0	0.0631958	0	0.0529529	0.00286773	0	0	0.0658103	0.0405334	0	0.0282006	0.336179	0.142431	0.00220271	0.0443283	0	0	0	0.288	0.0395633	1.06247
TCGA.GE.A2C6.01A.11R.A16R.07	THCA	0.0614971	0	0.0693739	0.131907	0	0.141705	0	0.103732	0.0180325	0.0298928	0	0.058635	0.00353241	0	0.0832904	0.227204	0.0649733	0	0.00584979	0.000373537	0	0	0.022	0.182618	1.01492
TCGA.EM.A3OA.01A.11R.A220.07	THCA	0.0722367	0	0.186493	0.177767	0	0.140128	0	0.0788408	0	0	0.0135936	0.0556335	0.0287939	0	0.0637295	0.178513	0	0.00427031	0	0	0	0	0.008	0.313356	0.965358
TCGA.EM.A3O9.01A.11R.A220.07	THCA	0.00316104	0.0284635	0.00366945	0.0615707	0	0.0547718	0	0.0519623	0	0	0.026205	0.00333828	0	0.129899	0.00747211	0.594301	0	0	0.0121095	0.0176448	0	0.00543097	0.006	0.354103	0.950001
TCGA.H2.A421.01A.11R.A23N.07	THCA	0.111395	0	0.111741	0.200562	0	0	0	0.142175	0.0803605	0	0	0.0857561	0.030506	0.0221142	0.0315791	0.17353	0.0015877	0	0.00869423	0	0	0	0.01	0.275727	0.981172
TCGA.EL.A3ZS.01A.12R.A23N.07	THCA	0.0915665	0.109275	0.0176272	0.152885	0	0.116476	0	0.089617	0.0123267	0	0	0.0395536	0.0229879	0.0258859	0.087708	0.201267	0.00620281	0	0.0266215	0	0	0	0.01	0.271003	0.976198
TCGA.DJ.A3UV.01A.11R.A22L.07	THCA	0	0.062595	0.0507491	0.118614	0	0.0460067	0	0.0899844	0.0653858	0	0	0.0460862	0.0156837	0.150183	0.0937296	0.178162	0.0581892	0	0.0246316	0	0	0	0.018	0.19195	1.00628
TCGA.DJ.A3UR.01A.11R.A22L.07	THCA	0.012075	0.0658809	0.00741511	0.0554266	0	0.0776464	0	0.0501578	0.017421	0	0.0208379	0.0127707	0	0.104427	0.0573149	0.483408	0	0	0.0352191	0	0	0	0.242	0.0499436	1.079
TCGA.FK.A3SE.01A.11R.A22L.07	THCA	0	0.125208	0.0592439	0.0287063	0	0.00130261	0	0.0491166	0	0.00895131	0	0	0	0.233976	0	0.392026	0.0272859	0.0604177	0	0.0137654	0	0	0.042	0.169554	1.03925
TCGA.DJ.A3UY.01A.21R.A22L.07	THCA	0.0629581	0	0.0225678	0.0569921	0	0.161877	0	0.0266685	0.048539	0	0	0.0472032	0.0167538	0.0950402	0.016661	0.254856	0.124547	0.0200803	0.0445573	0	0	0.000699091	0.018	0.19007	1.00333
TCGA.DJ.A3UQ.01A.11R.A22L.07	THCA	0	0.0642355	0.0120953	0.0644628	0	0.0596167	0	0.0713674	0.0302825	0	0	0.0410507	0.0246662	0.0506238	0.0498706	0.2987	0.144926	0.0198266	0.0682764	0	0	0	0.046	0.16188	1.01323
TCGA.DJ.A3UX.01A.11R.A22L.07	THCA	0.0839482	0	0.0475815	0.182398	0	0.0746166	0	0.0978859	0.0160577	0	0	0.126458	0.00268315	0.0210587	0.119009	0.209617	0	0	0	0.0186871	0	0	0.046	0.16096	1.03639
TCGA.DO.A2HM.01B.11R.A22L.07	THCA	0.140408	0.140103	0	0.121701	0	0.0449585	0	0.0692556	0.0385231	0	0	0.00720745	0.0429756	0.0468593	0.0540239	0.207529	0.0513341	0.0222227	0.00393272	0.00672338	0	0.00224297	0.006	0.359091	0.935315
TCGA.EL.A3T2.01A.11R.A22L.07	THCA	0.0188335	0	0	0.252017	0	0.049182	0	0.039405	0	0	0.0134651	0	0.0926628	0.131415	0	0.333505	0	0.0543876	0	0	0.0151264	0	0.552	0.00159817	1.09495
TCGA.EL.A3T3.01A.11R.A22L.07	THCA	0	0.116965	0.0222422	0.0183875	0	0.0155535	0	0.101164	0	0	0	0.0244182	0.0262749	0.232472	0	0.34614	0	0.0594417	0	0.0369412	0	0	0.048	0.155049	1.03687
TCGA.FK.A3SD.01A.11R.A22L.07	THCA	0	0.133697	0.0385747	0.12677	0	0.105841	0	0	0	0	0.0698239	0	0.0953014	0.0668399	0	0.111687	0	0.0118328	0.226397	0	0.0132348	0	0.664	-0.0104081	1.07807
TCGA.EL.A3TB.01A.11R.A22L.07	THCA	0.0439549	0	0.130075	0.112171	0	0.0929015	0	0.124261	0.0217678	0	0	0.0516373	0.00120953	0.0266404	0.0300507	0.314418	0.0494378	0	0	0	0	0.00147554	0.014	0.230632	0.994079
TCGA.EL.A3T7.01A.11R.A22L.07	THCA	0.0326218	0	0.0246647	0.0525601	0	0.0413126	0	0.00868617	0.00525273	0	0	0.0665884	0.0637711	0.0624722	0	0.466787	0.0416496	0	0.133634	0	0	0	0.088	0.124823	1.04339
TCGA.EL.A3H7.11A.11R.A21D.07	THCA	0.163309	0	0	0.226265	0	0.0815657	0.00578364	0.131202	0.0182292	0	0	0.0409254	0.0434056	0	0.082579	0.119857	0.00302561	0	0	0.0740817	0.0097717	0	0.018	0.1874	1.02035
TCGA.ET.A3DP.11A.22R.A21D.07	THCA	0.0299563	0	0.0382076	0.167541	0	0.22397	0	0.0353761	0	0	0	0.0684089	0.0488712	0	0.0188815	0.308541	0	0.00202887	0	0.0254014	0.0003289	0.0324869	0.336	0.0296387	1.08092
TCGA.EL.A3H1.11A.11R.A21D.07	THCA	0.0664676	0.0103471	0.0936801	0.164678	0	0.187434	0	0.140073	0	0.00566609	0	0.124067	0.00357168	0	0.0606719	0.117584	0	0	0	0.02576	0	0	0.018	0.199019	1.02768
TCGA.EL.A3MY.11A.12R.A21D.07	THCA	0	0.00663896	0.00382993	0.237525	0	0.206563	0	0.0780268	0	0	0	0.182887	0.0475938	0	0.0164252	0.22019	0	0.000319656	0	0	0	0	0.552	0.00146992	1.13965
TCGA.EL.A3MX.11A.11R.A21D.07	THCA	0	0.101595	0.0367643	0.162855	0	0.0259215	0	0.0800509	0	0	0	0.0587965	0.0762129	0.0151737	0.0133312	0.410836	0	0	0	0	0.0184625	0	0.506	0.00711445	1.08608
TCGA.EL.A3T0.11A.12R.A22L.07	THCA	0.160248	0.0227349	0.0314634	0.122165	0	0.210142	0	0.110473	0.00114649	0	0	0.066243	0.0156104	0.0145018	0.0334683	0.192418	0.00875123	0	0	0.0106353	0	0	0.012	0.247919	0.991955
TCGA.EL.A3T2.11A.11R.A22L.07	THCA	0.0122979	0	0.00200912	0.25706	0	0.249488	0	0.0166637	0	0	0.0780616	0.0242622	0.0775073	0.045088	0.0233048	0.052398	0.000879409	0.00656264	0.151252	0	0.00316606	0	0.738	-0.0176104	1.11866
TCGA.BJ.A28X.11A.11R.A22L.07	THCA	0.137436	0.141698	0.0377844	0.132184	0	0.165924	0	0.0815456	0.0427292	0	0	0.0289104	0.0184965	0	0.0594021	0.136524	0.0173649	0	0	0	0	0	0.006	0.355429	0.943183
TCGA.EM.A3FQ.06A.11R.A21D.07	THCA	0.0502109	0	0.000651252	0.186711	0	0.00865977	0	0.142253	0.00354083	0	0	0.0678536	0.0247724	0	0.00786286	0.335606	0	0.01146	0.156627	0	0	0.00379127	0.516	0.00482756	1.08171
TCGA.EL.A3MX.01A.11R.A21D.07	THCA	0	0.236933	0.0119173	0.10502	0	0.0479527	0	0.0881356	0.0263653	0	0.0244366	0.0320042	0	0.316912	0	0.0563783	0.0250485	0	0.0288966	0	0	0	0.236	0.0536692	1.0801
TCGA.EM.A3FM.01A.11R.A21D.07	THCA	0.0534272	0	0.078121	0.0871671	0	0.117291	0	0.0127251	0.0649231	0	0	0.0468556	0.0549828	0.0140406	0.0194456	0.310914	0.115481	0	0.0246268	0	0	0	0.058	0.146242	1.02125
TCGA.FY.A3I4.01A.11R.A21D.07	THCA	0.0788211	0	0.0712017	0.0899459	0	0.0853048	0	0.0647958	0.015368	0	0.0332202	0.0214224	0.0448771	0.124737	0.0405176	0.329788	0	0	0	0	0	0	0.014	0.234244	0.99081
TCGA.DJ.A1QI.01A.11R.A14Y.07	THCA	0.0396682	0.0414335	0.0763102	0.0755358	0	0.16858	0	0.0416101	0	0.0133787	0	0.0295039	0.0255776	0.0200632	0.0265534	0.381191	0.0513364	0.00386757	0.0053904	0	0	0	0.022	0.18154	1.01177
TCGA.FE.A234.01A.11R.A14Y.07	THCA	0.0591635	0	0.0670103	0.0401127	0	0.149038	0	0.0237729	0.0300521	0	0	0.0324331	0.0847778	0.0828033	0.00323806	0.294798	0.0843426	0.019166	0.0292918	0	0	0	0.018	0.192631	1.00292
TCGA.ET.A3DP.01A.11R.A21D.07	THCA	0.00242746	0.0534871	0.0125315	0.0682691	0	0.167839	0	0.00406081	0.0304754	0	0.0396855	0	0.00676837	0.0408865	0	0.385836	0.137292	0.0224307	0.0184236	0	0	0.00958703	0.084	0.127986	1.03475
TCGA.FY.A3NP.01A.11R.A21D.07	THCA	0.00380567	0.025141	0	0.252259	0	0.263345	0	0.0213894	0	0	0	0.00562604	0.129342	0	0	0.200071	0	0.00512848	0.0842859	0	0.00960623	0	0.588	-0.00352076	1.09982
TCGA.EM.A3FL.01A.11R.A21D.07	THCA	0.0910889	0.0645647	0.171956	0.115632	0	0.106178	0	0.109449	0.00433659	0	0	0.0281504	0	0.161145	0.025875	0.112327	0	0	0.00929712	0	0	0	0.004	0.388855	0.926339
TCGA.EL.A3H7.01A.11R.A21D.07	THCA	0.109972	0	0.154491	0.15954	0	0.193819	0	0.0594659	0.0281382	0	0	0.062554	0.0186583	0.00697493	0.0353795	0.122099	0.0131908	0	0.0298021	0	0	0.00591635	0.006	0.321565	0.960452
TCGA.DJ.A3UO.01A.11R.A22L.07	THCA	0	0.0533141	0	0.042973	0	0.127848	0	0.00376912	0.0218689	0	0.0304635	0.0163107	0.0520956	0.0048084	0.0071618	0.389174	0.0017696	0.00400085	0.24246	0	0	0.00198227	0.51	0.00586666	1.08166
TCGA.DJ.A3UK.01A.11R.A22L.07	THCA	0.002957	0.0138492	0.000258243	0.0795663	0.00668103	0.0211401	0	0.00528613	0.00110335	0	0	0.0205518	0.0409856	0.120758	0	0.455167	0.00604216	0.0017846	0.223869	0	0	0	0.204	0.062762	1.08033
TCGA.DJ.A3UN.01A.11R.A22L.07	THCA	0.0681657	0	0.13484	0.112097	0	0	0	0.0535131	0	0	0	0.0528712	0.0185432	0.0492129	0.0546802	0.438459	0.0120064	0	0	0.00561015	0	0	0.012	0.26174	0.985138
TCGA.DJ.A3US.01A.11R.A22L.07	THCA	0.120135	0	0.12818	0.201757	0	0.0825208	0	0.108439	0	0	0	0.0299787	0.00468441	0.0461135	0.109643	0.14558	0.0081995	0	0.0141889	0	0	0.000581021	0.006	0.336505	0.950839
TCGA.BJ.A28X.01A.11R.A22L.07	THCA	0.200552	0	0.107541	0.0700761	0	0.171489	0	0.0863632	0.00864849	0.00137161	0	0.0141894	0.0631494	0.0186909	0.0560501	0.165006	0.0335797	0	0.00329239	0	0	0	0.006	0.365776	0.934476
TCGA.DJ.A2Q6.01A.11R.A18C.07	THCA	0.174492	0	0.0844408	0.054546	0	0.16411	0	0.0852397	0	0	0	0.0292526	0.0339536	0.0277946	0.0374812	0.179999	0.0930605	0	0.0356306	0	0	0	0.006	0.327789	0.948363
TCGA.DJ.A2Q3.01A.11R.A18C.07	THCA	0.0852945	0.0263904	0.0669201	0.0888398	0	0.114137	0	0.0880018	0.0286332	0	0	0.0444337	0.0160151	0.0577245	0.0508198	0.231345	0.0774166	0	0.0240291	0	0	0	0.012	0.245132	0.982023
TCGA.E8.A2JQ.01A.11R.A180.07	THCA	0.00264571	0.0100075	0.0665663	0.312694	0	0.0712494	0	0.150896	0.0292539	0	0	0.0865776	0.00359315	0.00358623	0.0990517	0.141315	0	0	0.0225628	0	0	0	0.092	0.117078	1.07093
TCGA.BJ.A18Y.01A.11R.A13Y.07	THCA	0	0.0631528	0	0.0887815	0	0.0608752	0	0.0404223	0.00605909	0	0	0.0266186	0.0381946	0.284096	0.0211828	0.164271	0.00757414	0	0.198772	0	0	0	0.482	0.00889249	1.0882
TCGA.EM.A22N.01A.11R.A180.07	THCA	0.0132694	0.0881448	0.0213632	0.210014	0	0.111588	0	0.0380733	0	0	0.0421402	0	0.0554429	0	0.0308791	0.27569	0	0.00160171	0.111793	0	0	0	0.024	0.17836	1.00871
TCGA.EM.A2OX.01A.11R.A206.07	THCA	0	0.0589991	0.00595099	0.129664	0	0.0443269	0	0.0539865	0.0109331	0	0	0.057936	0.0321442	0	0.0210806	0.476291	0.0302307	0.0263385	0.0521185	0	0	0	0.22	0.0579332	1.06596
TCGA.EL.A3GR.01A.21R.A206.07	THCA	0.0661441	0	0.0455303	0.01862	0	0.118603	0	0.0499773	0.00184375	0	0.00622494	0	0.0968766	0.186535	0	0.334557	0	0.0564469	0	0.0186409	0	0	0.11	0.0978001	1.05466
TCGA.ET.A3DR.01A.11R.A19O.07	THCA	0.00594956	0.0234044	0	0.0928156	0	0.145601	0	0.130048	0.00412612	0	0	0.0540378	0.0822408	0.200297	0.00744473	0.130841	0.0170668	0.000509252	0.075398	0	0.0302207	0	0.324	0.0326869	1.07211
TCGA.EM.A2OV.01A.11R.A206.07	THCA	0.0137619	0.00579326	0	0.165314	0	0.204572	0	0.0021967	0	0	0.113022	0.0154007	0.129358	0.0885821	0	0.0685381	0	0.00232028	0.175028	0	0.016113	0	0.718	-0.0153605	1.09641
TCGA.ET.A39T.01A.11R.A19O.07	THCA	0.0866168	0	0.012029	0.0686781	0	0.124407	0	0.109263	0	0	0.0119144	0.031985	0.00704391	0.109723	0.0108462	0.397239	0	0.00576785	0	0.0244874	0	0	0.26	0.0459436	1.07483
TCGA.EM.A2CT.01A.11R.A180.07	THCA	0.0300145	0	0.0993934	0.161774	0	0.219382	0	0.0116611	0	0	0	0.0356814	0.0487635	0	0.0501723	0.338847	0	0.00431121	0	0	0	0	0.428	0.0167882	1.0841
TCGA.ET.A3DQ.01A.11R.A19O.07	THCA	0.109529	0.0154344	0.0635009	0.0897096	0	0.236126	0	0.12603	0.000378046	0.0103432	0	0.0922058	0.00860639	0	0.057353	0.119425	0.0391562	0	0	0.0322024	0	0	0.014	0.224019	1.0046
TCGA.EL.A3H5.01A.11R.A206.07	THCA	0.103911	0	0.0290505	0.0824714	0	0.147014	0	0.0292971	0.0407365	0.0058284	0	0.0145424	0.0618947	0.0520113	0.05402	0.217455	0.102052	0	0.0597161	0	0	0	0.018	0.192137	0.999204
TCGA.BJ.A192.01A.31R.A13Y.07	THCA	0.0173702	0.0106973	0	0.0414523	0	0.0775342	0	0.00348592	0.000474432	0	0.0178949	0.0444838	0.0242135	0.100194	0.00325658	0.477638	0	0	0.181304	0	0	0	0.274	0.0426752	1.08442
TCGA.EL.A3CT.01A.12R.A206.07	THCA	0.0623692	0	0.0123815	0.0641861	0	0.179252	0	0.00138437	0	0	0	0	0.143429	0.106618	0.0654761	0.308052	0.021579	0	0.0352727	0	0	0	0.09	0.118115	1.03754
TCGA.EL.A3CR.01A.12R.A206.07	THCA	0	0.0545137	0.0214657	0.0364016	0	0.0430099	0	0.0433279	0.019759	0	0	0.0389994	0.00299065	0.402356	0.0325967	0.264832	0.0339967	0	0	0	0	0.00575128	0.018	0.196888	1.03763
TCGA.EL.A3H3.01A.11R.A206.07	THCA	0.0466622	0	0.0126613	0.137301	0	0.171837	0	0.0369115	0.02506	0	0	0.0370683	0.0637291	0	0.0311901	0.260274	0.152115	0	0.0251905	0	0	0	0.276	0.0419989	1.06296
TCGA.EM.A3AO.01A.11R.A206.07	THCA	0.00118804	0.0179735	0.104403	0.144057	0	0.107372	0	0.0834214	0.0280025	0.0191107	0	0.0821874	0.0194345	0	0.0189837	0.248087	0.0208387	0.00530586	0.0996342	0	0	0	0.018	0.191704	1.00715
TCGA.ET.A3BS.01A.11R.A206.07	THCA	0.0317166	0	0.207495	0.153653	0	0.0626127	0.00198638	0.0381491	0.0344011	0.0306317	0	0.035498	0	0.09603	0.0504023	0.221649	0.0183213	0	0.00489315	0.00457706	0.00207946	0.00590339	0.006	0.32594	0.955541
TCGA.EL.A3CO.01A.11R.A19O.07	THCA	0.0346268	0.00928359	0	0.0769762	0	0.0864118	0	0.0419799	0.0110155	0	0	0.0214738	0.0137216	0.308262	0.0402913	0.304819	0.0264489	0	0	0.0246905	0	0	0.1	0.107915	1.06784
TCGA.EM.A2P1.01A.11R.A206.07	THCA	0.094416	0.0507828	0.0789198	0.234574	0	0.153362	0.00060863	0.0697356	0.0324011	0	0	0.030934	0.0076971	0.0260566	0.0502224	0.133797	0.0228005	0	0.0136928	0	0	0	0.01	0.276352	0.980521
TCGA.EL.A3H4.01A.11R.A206.07	THCA	0	0.00575648	0	0.104589	0	0.3226	0	0.0324573	0.000216223	0	0	0	0.104392	0.0435067	0	0.24616	0	0.0165109	0.12312	0	0.000691469	0	0.424	0.017671	1.08004
TCGA.EL.A3GO.01A.11R.A206.07	THCA	0	0.0511754	0	0.406744	0	0	0	0.0493692	0	0	0	0.0386961	0.0675208	0.0153908	0.0438257	0.218519	0	0	0.101507	0	0.00725154	0	0.468	0.0105498	1.09163
TCGA.EL.A3GP.01A.11R.A206.07	THCA	0.00971731	0.028349	0.00579013	0.0187493	0	0.0473047	0	0.0231024	0.00721516	0	0	0.0194249	0	0.291858	0.00348621	0.457846	0.0406117	0.00197214	0.0360775	0.00305398	0	0.00544143	0.018	0.194544	1.04365
TCGA.EM.A2P2.01A.11R.A206.07	THCA	0	0.0396736	0	0.102395	0.0785225	0	0	0.00728713	0	0	0	0.0901321	0.00908545	0	0	0.559309	0	0.113595	0	0	0	0	0.722	-0.0156012	1.1161
TCGA.EL.A3D0.01A.12R.A206.07	THCA	0	0.0319444	0.00131083	0.0618456	0	0.264223	0	0.0212144	0	0	0.00189702	0.0339598	0.0254986	0	0.0795276	0.314669	0.0740348	0	0.0898753	0	0	0	0.478	0.00905139	1.07616
TCGA.EM.A3AP.01A.12R.A20F.07	THCA	0	0.0878563	0.00283102	0.0655609	0	0.0417862	0	0.0436836	0.00905027	0	0	0.0221328	0	0.131778	0	0.502903	0.00760227	0	0.0848158	0	0	0	0.236	0.0533139	1.08345
TCGA.BJ.A2N8.01A.11R.A18C.07	THCA	0	0.0498005	0.00954468	0.0351478	0	0	0	0.0476413	0	0.00502981	0	0.0359304	0	0.410533	0.00353936	0.378701	0	0	0.0241321	0	0	0	0.11	0.0969197	1.10729
TCGA.EL.A3GZ.11A.11R.A20F.07	THCA	0	0.0265103	0	0.343236	0	0.109027	0	0.0435674	0	0	0	0.0450781	0.0913386	0.138815	0.035059	0.0177019	0.00251902	0.00572054	0.122313	0	0.0191146	0	0.43	0.0163308	1.09421
TCGA.EL.A3N2.11A.11R.A20F.07	THCA	0	0.0723713	0.00107374	0.190448	0	0.291637	0	0	0	0	0	0.0852087	0.0856564	0	0.0329541	0.219398	0	0	0	0.0091821	0	0.0120709	0.494	0.00821864	1.10089
TCGA.EL.A3MW.11A.11R.A20F.07	THCA	0.00504758	0.00850486	0	0.258265	0	0.162452	0	0.0372583	0.00300417	0	0	0.0302804	0.0526155	0.104757	0.0410274	0.242859	0	0	0	0.0532821	0.000647664	0	0.42	0.0186502	1.09101
TCGA.EL.A3N3.11A.11R.A20F.07	THCA	0.277472	0.149282	0.0318274	0.072746	0	0.166884	0	0.129281	0.00318226	0	0	0.0237334	0.0112779	0.0165551	0.0164291	0.0968385	0	0.00449096	0	0	0	0	0.002	0.430535	0.911244
TCGA.EL.A3H2.11A.11R.A20F.07	THCA	0	0.0914835	0.00747828	0.0226261	0.0700812	0	0	0.0884881	0	0	0.117537	0.0058523	0.0616229	0.101366	0.00792739	0.311193	0	0.0163177	0.0980268	0	0	0	0.878	-0.0243852	1.08468
TCGA.EL.A3CN.01A.12R.A20F.07	THCA	0.138222	0	0.159108	0.134325	0	0.146089	0	0.0892933	0.0386413	0	0	0.0520991	0.0110546	0.0426158	0.0480431	0.120043	0	0.00872652	0.00821701	0	0	0.00352195	0.006	0.35691	0.94312
TCGA.BJ.A2N8.11A.11R.A18C.07	THCA	0	0.0552979	0.0425223	0.303783	0	0.106921	0	0.0178625	0	0	0.0123481	0.041443	0.0409232	0.0242065	0.0118665	0.30439	0	0	0.0384369	0	0	0	0.462	0.0112076	1.08994
TCGA.EM.A2P1.06A.11R.A206.07	THCA	0.151269	0	0.132993	0.174021	0	0.163026	0	0.0615401	0.0138496	0	0	0.0195161	0.0164068	0	0.0463566	0.172729	0.0482922	0	0	0	0	0	0.006	0.347915	0.945216
TCGA.E3.A3E5.01A.11R.A20F.07	THCA	0.0113757	0.0319121	0.183037	0.144369	0	0.15361	0	0.060086	0	0	0.0209881	0.0180769	0.0301441	0.000835479	0.0314423	0.287307	0.00581744	0.0209996	0	0	0	0	0.044	0.162922	1.02928
TCGA.EM.A1CU.11A.11R.A13Y.07	THCA	0.193418	0.077485	0.0649546	0.143714	0	0.186434	0	0.0685157	0.00494803	0	0	0.0186575	0.00919986	0.0423429	0.0592294	0.131101	0	0	0	0	0	0	0.004	0.37281	0.934943
TCGA.EM.A2OW.01A.11R.A206.07	THCA	0.00871304	0.0692783	0.0143383	0.246783	0	0.0388394	0	0.0434173	9.82851e-05	0	0	0	0.0801998	0	0.00183872	0.433642	0	0.00341816	0.0594334	0	0	0	0.062	0.140766	1.03108
TCGA.BJ.A0ZH.01A.11R.A10U.07	THCA	0.0322904	0.0344644	0.0715017	0.024729	0	0.0896391	0	0.0648774	0.0475567	0.0012983	0	0.0358241	0	0.305015	0.00949509	0.254652	0.00294804	0.00126475	0.0244444	0	0	0	0.018	0.195827	1.01852
TCGA.BJ.A0ZF.01A.11R.A10U.07	THCA	0	0	0.041127	0.105791	0	0.0714949	0	0.0627483	0.0179379	0	0	0.107428	0.013619	0	0	0.488578	0	0.0113047	0	0.0799709	0	0	0.21	0.0588821	1.07842
TCGA.BJ.A0ZG.01A.11R.A10U.07	THCA	0	0.0628172	0.0809624	0.18357	0	0.198483	0	0.0874495	0.0209567	0	0	0.101853	0.024487	0	0.0705575	0.168864	0	0	0	0	0	0	0.026	0.177097	1.03099
TCGA.DJ.A13R.01A.11R.A10U.07	THCA	0	0	0.0437057	0.346819	0	0.00673763	0	0.124243	0.0421118	0.0100661	0	0.100751	0	0.0775964	0.0291979	0.152147	0.00688781	0	0.0597359	0	0	0	0.112	0.0939927	1.07427
TCGA.EM.A1CV.01A.11R.A13Y.07	THCA	0.00438616	0.006456	0.00191073	0.0777973	0.00536207	0	0	0.021176	0.00804214	0	0.0455176	0.00137197	0	0.448265	0.00462321	0.241226	0.00676015	0	0.112289	0	0.0148163	0	0.092	0.117111	1.08485
TCGA.DJ.A2Q0.01A.11R.A206.07	THCA	0.00240561	0.0165645	0	0.114052	0	0.167566	0	0	0	0	0	0.0255569	0.19257	0.0149634	0.00191645	0.29103	0	0	0.167108	0	0.00626747	0	0.472	0.00988671	1.07689
TCGA.EL.A3D5.01A.22R.A206.07	THCA	0	0	0.0725121	0.492071	0	0	0	0	0.00072941	0	0.128891	0.0216939	0.0953974	0.0221735	0.0166779	0.145107	0	0	0.00474714	0	0	0	0.682	-0.0120001	1.14246
TCGA.EM.A2P3.01A.11R.A206.07	THCA	0	0.10236	0.0530803	0.0208742	0	0.0219719	0	0.0644483	0.0209053	0	0	0.0434509	0.0238773	0.100964	0.040679	0.252216	0.18863	0.00594056	0.0606028	0	0	0	0.016	0.203959	0.998903
TCGA.CE.A3MD.01A.11R.A20F.07	THCA	0.0101761	0	0.00940004	0.191624	0	0.019389	0	0.0338126	0.0011951	0	0	0.0877716	0.0184647	0	0.00420774	0.403137	0.0149564	0.00512355	0.19694	0	0	0.00380224	0.454	0.011994	1.08504
TCGA.EM.A3AI.01A.11R.A206.07	THCA	0.0260486	0	0.00219621	0.034156	0	0.226759	0	0.00952046	0	0	0.0901863	0.0604329	0.118735	0.103513	0.00061477	0.0695084	0	0.00285888	0.25547	0	0	0	0.726	-0.0162986	1.09423
TCGA.EM.A3AJ.01A.11R.A206.07	THCA	0.0306866	0.0394366	0.0972734	0.212811	0	0.089565	0	0.138874	0.00535468	0	0	0.0871612	0.00102376	0.00676244	0.0501183	0.233254	0	0	0	0.00767944	0	0	0.014	0.221882	1.00581
TCGA.CE.A3ME.01A.11R.A20F.07	THCA	0.0544708	0	0.031209	0.229523	0	0.0888419	0	0.0782216	0	0	0	0.0690292	0.00198949	0.101774	0.043324	0.299193	0	0	0	0.00108162	0	0.00134252	0.09	0.121262	1.046
TCGA.E3.A3E3.01A.11R.A20F.07	THCA	0.00809327	0.0812085	0.0192973	0.0639688	0	0.128668	0	0.0437722	0.0381205	0	0	0.0713599	0.0122429	0.0107639	0.0102191	0.293198	0.163081	0.016581	0.0394261	0	0	0	0.144	0.0833452	1.0452
TCGA.EM.A3AR.01A.12R.A20F.07	THCA	0	0.0432459	0.0127668	0.117962	0	0.144022	0	0.0509091	0.0257375	0	0	0.0831331	0.0265399	0	0.0718887	0.282391	0.12349	0.0145521	0.00336112	0	0	0	0.332	0.0307685	1.07369
TCGA.EL.A3MW.01A.11R.A20F.07	THCA	0	0.00689606	0	0.0469031	0	0.0516988	0	0.0126719	0.0105041	0	0.0251618	0	0	0.483615	0.0107413	0.349846	0	0	0.00196181	0	0	0	0.014	0.226842	1.05263
TCGA.EM.A22L.01A.11R.A180.07	THCA	0	0.132033	0.0388279	0.281695	0	0.080674	0	0.0031154	0	0	0	0.0107451	0.0522051	0	0	0.32214	0	0.00350764	0.0750558	0	0	0	0.938	-0.0305723	1.09766
TCGA.EL.A3H8.01A.11R.A20F.07	THCA	0	0.134776	0.0848598	0.0676502	0	0.0525772	0	0.0952925	0.00873073	0	0.0192955	0.00705876	0.0347655	0.085603	0	0.274735	0.0287335	0.0760912	0.0298315	0	0	0	0.16	0.0762602	1.05028
TCGA.DJ.A13O.01A.11R.A10U.07	THCA	0.00340183	0.13408	0.0600483	0.167547	0	0.0548553	0	0.11797	0.0440177	0.0039332	0	0.0892069	0.0129985	0.0683402	0.0587548	0.132703	0.0359613	0	0.0161823	0	0	0	0.012	0.263062	0.981216
TCGA.DE.A3KN.01A.11R.A20F.07	THCA	0	0.0719995	0.0309039	0.300004	0	0.0887836	0	0.0876272	0	0	0.063498	0.0136411	0.0613695	0	0.00577665	0.223409	0	0.00850591	0	0.0444809	0	0	0.398	0.0219469	1.09185
TCGA.EM.A3AQ.01A.11R.A20F.07	THCA	0	0.114568	0.0499604	0.101667	0	0.0902493	0	0.0978228	0	0	0	0.0524528	0.00634037	0	0.0194389	0.409306	0.0179664	0	0.040228	0	0	0	0.12	0.091426	1.04894
TCGA.E3.A3DY.01A.11R.A20F.07	THCA	0.234323	0	0.171282	0.0562859	0	0.0426481	0	0.0463137	0.00937073	0.012642	0	0.0244811	0	0.0997299	0.0568496	0.199795	0.0263184	0	0.0199602	0	0	0	0.002	0.443176	0.898319
TCGA.EL.A3GZ.01A.11R.A20F.07	THCA	0	0.0784943	0	0.123573	0	0.163858	0	0.0551822	0.0443778	0	0	0.0626262	0.0404672	0.0120597	0.0613692	0.26178	0.0712314	0	0.024981	0	0	0	0.238	0.0521486	1.06316
TCGA.EL.A3N2.01A.11R.A20F.07	THCA	0	0.0260578	0.0475761	0.0700997	0	0.170846	0	0.0385592	0.0318001	0	0	0.0440676	0.0181446	0.226091	0.0232499	0.27172	0.00330057	0.000270395	0.0282164	0	0	0	0.06	0.142088	1.03474
TCGA.EL.A3GS.01A.11R.A20F.07	THCA	0.0630985	0	0.0212924	0.0546458	0	0.221596	0	0.0558728	0.0238401	0	0.020311	0.00139698	0.0467319	0.0541207	0.018964	0.399844	0	0.018286	0	0	0	0	0.256	0.0470072	1.0712
TCGA.E3.A3DZ.01A.11R.A20F.07	THCA	0	0.155792	0.0726624	0.121435	0.0735126	0	0	0.151116	0	0	0	0.0435258	0.0252359	0.0691025	0.0376132	0.20882	0	0.0411851	0	0	0	0	0.552	0.00162802	1.08786
TCGA.E3.A3E1.01A.11R.A20F.07	THCA	0.142057	0	0.0398583	0.0714458	0	0.131927	0	0.0352797	0.026264	0	0	0.0333451	0.0109202	0.0543644	0.010748	0.407447	0.00235198	0.00876529	0.0252265	0	0	0	0.014	0.221346	0.997413
TCGA.E3.A3E0.01A.11R.A20F.07	THCA	0	0.0123444	0.083963	0.214846	0	0.0470674	0	0.106042	0.000863753	0	0	0.0356226	0.00478433	0.0701549	0.0332734	0.390471	0	0	0	0	0	0.000566838	0.104	0.101943	1.05301
TCGA.E3.A3E2.01A.11R.A20F.07	THCA	0.196087	0.0409836	0.0935492	0.124977	0	0.174718	0	0.127314	0.00617903	0	0	0.0294837	0.00494561	0.0476677	0.0345731	0.114517	0	0	0.00500649	0	0	0	0.006	0.365119	0.940186
TCGA.EL.A3H2.01A.11R.A20F.07	THCA	0	0.0432954	0.0097168	0.368907	0	0	0	0.0785265	0	0	0.0598041	0.0524156	0.15786	0	0.00240909	0.222277	0	0	0.00478788	0	0	0	0.478	0.00923027	1.10708
TCGA.IM.A3EB.01A.11R.A206.07	THCA	0.0518504	0	0.0629899	0.193475	0	0.0864278	0	0.0621138	0.0330148	0	0	0.0423961	0.0317097	0.0601649	0.0492426	0.288696	0	0.0314106	0.00650829	0	0	0	0.044	0.166213	1.01913
TCGA.ET.A3DV.01A.12R.A206.07	THCA	0	0.0109041	0	0.000350511	0	0.169283	0	0.00242032	0	0	0.0433395	0.0211863	0.175705	0.197744	0	0.0933566	0.00591408	0	0.220918	0	0.0588784	0	0.906	-0.0267023	1.09389
TCGA.EL.A3GW.01A.11R.A206.07	THCA	0	0.0829965	0	0.126154	0	0.0259055	0	0.0163816	0.0469073	0	0	0.0528179	0.0967742	0.0777877	0.00356961	0.299868	0.0136439	0	0.15161	0	0.00558369	0	0.626	-0.00635196	1.07881
TCGA.ET.A3BQ.01B.11R.A206.07	THCA	0	0.0934416	0	0.0768687	0	0.0599629	0	0.0642239	0	0	0	0.0518363	0.019928	0	0	0.572516	0	0.0531173	0.00810508	0	0	0	0.21	0.0600965	1.07831
TCGA.EM.A2OY.01A.11R.A206.07	THCA	0.0435195	0	0	0.0548586	0	0.171875	0	0.042857	0.019132	0	0.146697	0.0099036	0.096009	0.15367	0.00499943	0.0746112	0	0.0101688	0.171699	0	0	0	0.878	-0.0243477	1.0911
TCGA.EL.A3GY.01A.21R.A206.07	THCA	0.126309	0	0.041797	0.0715072	0	0.158687	0	0.0155522	0.0292123	0	0	0.0676758	0.0163964	0.0894701	0.00143462	0.241576	0.127087	4.66304e-05	0	0.0132491	0	0	0.016	0.201659	1.00237
TCGA.IM.A3ED.01A.11R.A206.07	THCA	0.044407	0.0499725	0.0370679	0.107654	0	0.053262	0	0.0325629	0.0052114	0	0	0.0357959	0.0274759	0.046884	0.0544209	0.395409	0.0274428	0	0.082434	0	0	0	0.026	0.177211	1.01106
TCGA.EM.A3AK.01A.11R.A206.07	THCA	0	0.0906382	0	0.0950286	0	0.0900296	0	0.0694933	0.0100064	0	0	0.0704211	0	0.0758501	0.0342187	0.326126	0.0817971	0	0.0557771	0	0	0.00061437	0.138	0.0867196	1.04736
TCGA.ET.A39S.01A.11R.A19O.07	THCA	0	0.113329	0.0326097	0.0787249	0	0.0577292	0	0.0730083	0.0216428	0	0	0.070239	0.0353152	0.119252	0.00934425	0.336173	0.00639083	0	0.0462417	0	0	0	0.236	0.0531395	1.06378
TCGA.EM.A2CL.01A.11R.A180.07	THCA	0	0.145088	0.0305529	0.185615	0	0.188399	0	0.00377357	0	0	0.0445173	0.0224905	0.10754	0.107767	0	0	0	0	0.130206	0	0.0340496	0	0.61	-0.00516891	1.08799
TCGA.EM.A3AL.01A.11R.A206.07	THCA	0	0.0777884	0	0.207299	0	0.164696	0	0.0123189	0	0	0	0.0638766	0.162774	0.110813	0	0.0727736	0	0	0.127661	0	0	0	0.898	-0.0258139	1.09488
TCGA.EM.A2OZ.01A.11R.A206.07	THCA	0.0640185	0	0.0769622	0.129358	0	0.0781981	0	0.0823256	0	0	0	0.0549205	0.00206405	0.0766501	0	0.321692	0	0.0684764	0.043256	0	0	0.00207813	0.108	0.0985538	1.0432
TCGA.EL.A3GX.01A.11R.A206.07	THCA	0.0494323	0	0.0107981	0.051692	0	0	0	0.0381575	0.0434974	0	0	0.00710293	0	0.427939	0.00828467	0.32303	0	0	0.0400663	0	0	0	0.056	0.150364	1.07292
TCGA.EL.A3N3.01A.11R.A20F.07	THCA	0.000294549	0.0154468	0.139615	0.128224	0	0.0976506	0	0.062328	0.0466456	0	0	0.0366134	0.0217013	0.0207715	0.0721962	0.271136	0.0557525	0	0.025035	0	0	0.00658993	0.012	0.236305	0.988329
TCGA.BJ.A28V.01A.11R.A19O.07	THCA	0	0.0380009	0	0.103488	0	0.235536	0	0.00801334	0	0	0.0718453	0.0573186	0.2167	0.0991962	0	0	0	0.00354623	0.133986	0	0.0323693	0	0.906	-0.0267019	1.09879
TCGA.BJ.A290.01A.11R.A180.07	THCA	0	0.063417	0.0105122	0	0	0.0973746	0	0.0899318	0.0232811	0	0.0418189	0.0535746	0.0528388	0.347154	0	0.0273139	0.039666	0	0.153116	0	0	0	0.336	0.029498	1.08096
TCGA.EM.A2CM.01A.11R.A180.07	THCA	0	0.0878723	0.0042738	0.0501843	0	0.0715226	0	0.090605	0	0	0	0.0770419	0.0314613	0	0	0.390914	0.034828	0.0367639	0	0.121228	0.00235869	0.000945916	0.586	-0.00342329	1.09027
TCGA.BJ.A2NA.01A.12R.A19O.07	THCA	0.0257257	0	0.0408253	0.0986586	0	0.0427293	0	0.0312932	0.01255	0	0.0158832	0.0250368	0	0.420744	0.0488348	0.22513	0	0	0.0125889	0	0	0	0.06	0.144713	1.06179
TCGA.EM.A2CS.01A.11R.A180.07	THCA	0	0.00975835	0.0015959	0.164116	0	0.17397	0	0.02364	0.00318173	0	0	0	0.0678083	0.103659	0.011997	0.252304	0.00467454	0	0.183295	0	0	0	0.452	0.0123922	1.07806
TCGA.ET.A2MZ.01A.12R.A19O.07	THCA	0.00904063	0.00796159	0	0.0425517	0	0.106794	0	0.012672	0.0287641	0	0.00190657	0.00733425	0	0.36794	0	0.307628	0.00366274	0	0.103744	0	0	0	0.106	0.101514	1.08118
TCGA.H2.A2K9.01A.11R.A180.07	THCA	0	0.0770168	0.0178928	0.138146	0	0.19721	0	0.0931522	0	0	0	0.0119608	0.0393416	0	0	0.26005	0	0.100426	0.0648035	0	0	0	0.106	0.0990528	1.04244
TCGA.ET.A3DW.01A.11R.A19O.07	THCA	0	0.0514335	0.0452337	0.131446	0	0.133649	0.0220578	0.0449536	0.0860395	0	0	0.0448002	0.0414578	0	0.0680156	0.255926	0.00956688	0.0407186	0.0247024	0	0	0	0.1	0.106465	1.04145
TCGA.ET.A39P.01A.21R.A19O.07	THCA	0.0551519	0.0337735	0.0135387	0.0176035	0	0.118636	0	0.0646554	0	0	0	0.0620129	0.0377574	0	0.00307231	0.431881	0.0934417	0.0170061	0.05147	0	0	0	0.288	0.0395746	1.06837
TCGA.DJ.A2QB.01A.11R.A19O.07	THCA	0.00453954	0.0261241	0	0.0817466	0	0.211825	0	0.0371245	0.000962468	0	0	0.0171317	0.0460194	0.242467	0	0.223471	0.00115337	0	0.107436	0	0	0	0.324	0.0330157	1.07976
TCGA.EL.A3D6.01A.12R.A206.07	THCA	0.114896	0	0.108831	0.0712923	0	0.183911	0	0	0.0409987	0	0	0.0371447	0.120951	0	0.0128787	0.2046	0.0664116	0.0140123	0.0240723	0	0	0	0.008	0.305144	0.957533
TCGA.EL.A3GQ.01A.11R.A206.07	THCA	0	0.0837529	0.0138651	0.0813274	0	0.206871	0	0.0055784	0	0	0	0.0275507	0.0481836	0.111615	0.0289967	0.322291	0.0463231	0	0.0236452	0	0	0	0.138	0.0874434	1.04977
TCGA.DE.A0XZ.01A.11R.A180.07	THCA	0.102908	0	0.0954206	0.120348	0	0.143127	0	0.18667	0	0	0	0.0433143	0.009421	0.0263685	0.0491382	0.196919	0.0146727	0	0.0116916	0	0	0	0.012	0.248277	0.989704
TCGA.EM.A2CQ.01A.11R.A180.07	THCA	0.127335	0	0.150177	0.0832429	0	0.0988991	0	0.0140128	0.0243608	0	0	0.0728421	0.0486327	0	0	0.22555	0.0856411	0.0603198	0.00747072	0	0	0.00151603	0.008	0.299275	0.963861
TCGA.ET.A3BX.01A.11R.A19O.07	THCA	0.000581959	0.0127574	0	0.0561814	0	0.233223	0	0.00317098	0.0202162	0	0	0.0429196	0.136553	0	0	0.323954	0.0193161	0.0332057	0.112337	0	0	0.0055829	0.32	0.0335003	1.06598
TCGA.ET.A39R.01A.11R.A19O.07	THCA	0.0893487	0	0.133731	0.201738	0	0.0890867	0	0.118727	0.0342511	0	0	0.0662406	0.0135636	0.0750014	0.0528917	0.0831479	0.0288069	0	0.0109154	0	0	0.00255061	0.01	0.287702	0.975312
TCGA.EL.A3CP.01A.11R.A19O.07	THCA	0	0.180309	0	0.0655533	0	0.0571258	0	0.054145	0.0351436	0	0	0.076334	0.0311712	0	0	0.227117	0.152779	0.0846362	0.0356857	0	0	0	0.838	-0.0227509	1.08264
TCGA.EM.A22I.01A.11R.A180.07	THCA	0	0.183231	0.0222741	0.0406252	0	0.0906766	0	0.101993	0.00721582	0	0	0.0423261	0.0713618	0.0130456	0.00422741	0.266993	0.0854438	0.0457815	0.0248055	0	0	0	0.02	0.184791	1.00454
TCGA.BJ.A3EZ.01A.11R.A206.07	THCA	0	0.0815942	0.0204234	0.0906042	0	0.210992	0	0.0349593	0.030207	0	0	0.0529046	0.013944	0.0533808	0.0129076	0.283005	0.0547231	0.0234308	0.0369241	0	0	0	0.084	0.12762	1.03098
TCGA.EM.A22P.01A.11R.A19O.07	THCA	0.0547172	0.240777	0	0.0698869	0	0.167709	0	0.132732	0.0357734	0	0	0.0553372	0.0145697	0.000430666	0.0161997	0.146506	0.0335717	0.00732784	0.0231067	0	0	0.00135554	0.006	0.344237	0.946603
TCGA.ET.A39N.01A.11R.A19O.07	THCA	0	0.00699927	0.0861804	0	0	0	0	0.144004	0	0	0.0807817	0.0353278	0	0.262195	0.014654	0.328701	0	0.0210356	0.0201208	0	0	0	0.088	0.124022	1.05247
TCGA.EM.A22K.01A.11R.A180.07	THCA	0.0260648	0	0	0.210123	0	0.110351	0	0.167951	0	0	0	0.0653905	0.0887727	0	0	0.253825	0	0.0167171	0.0521724	0	0	0.00863338	0.38	0.0239721	1.08768
TCGA.DJ.A2Q2.01A.11R.A19O.07	THCA	0.0252941	0.0153329	0.015762	0.151384	0	0.232185	0	0.0386799	0.00275864	0	0.0118699	0.0376015	0.0408345	0.0309583	0.0221778	0.316066	0.0044974	0	0	0.0493563	0.00524121	0	0.146	0.082769	1.05735
TCGA.DJ.A2PN.01A.21R.A19O.07	THCA	0.0110373	0.00535241	0	0.142682	0	0.115245	0	0.070573	0.0467125	0	0.0381968	0.0236468	0.0606832	0.156437	0.0175464	0.164405	0.000223665	0.0106496	0.13661	0	0	0	0.402	0.0207078	1.07437
TCGA.BJ.A28S.01A.11R.A19O.07	THCA	0	0.0115449	0	0.0565816	0	0.215692	0	0.0595361	0	0	0.102589	0	0.0932943	0	0	0.329888	0	0.0528566	0.0780169	0	0	0	0.844	-0.023085	1.08955
TCGA.FY.A3BL.01A.11R.A19O.07	THCA	0.0120334	0	0.00100443	0.380491	0	0	0.000551832	0.00124493	0.118823	0	0.0709542	0.0102453	0.0461759	0.12694	0.00566401	0.0271354	0.0509999	0	0.147737	0	0	0	0.374	0.024533	1.09731
TCGA.EM.A3AN.01A.11R.A206.07	THCA	0.0159142	0	0	0.137387	0	0.0719895	0	0.0572613	0.0199587	0	0	0.0635349	0.0376403	0.080605	0	0.255438	0.06651	0.00182253	0.191939	0	0	0	0.294	0.0380109	1.06516
TCGA.EM.A2P0.01A.11R.A206.07	THCA	0	0.0467423	0.0225168	0.0390722	0	0.147548	0	0.0324149	0.0275534	0	0.00671242	0.0351722	0.0158301	0.132648	0	0.35647	0.0326874	0.0752615	0.0293709	0	0	0	0.21	0.058968	1.06414
TCGA.BJ.A290.11A.11R.A180.07	THCA	0	0.00970099	0.0575182	0.25188	0	0.107716	0	0.080265	0.0560198	0	0	0.028662	0.0388432	0.00488703	0.0550223	0.303871	0	0	0.00561444	0	0	0	0.238	0.0516383	1.07664
TCGA.E8.A2JQ.11A.11R.A180.07	THCA	0.210319	0.0426233	0.0160742	0.139039	0	0.144839	0	0.137546	0.0390297	0.00613964	0	0.0261056	0.000859633	0.0287	0.0795162	0.114642	0	0	0.0145677	0	0	0	0.008	0.302059	0.971225
TCGA.ET.A3DW.11A.11R.A19O.07	THCA	0	0.0486881	0.0121902	0.324778	0	0.174507	0	0.0741759	0	0	0	0.0337506	0.0651282	0.0140014	0.0141662	0.196278	0	0.00520112	0.0371351	0	0	0	0.584	-0.00325756	1.11162
TCGA.BJ.A2NA.11A.11R.A19O.07	THCA	0.0765364	0.124166	0.0632324	0.192091	0	0.104691	0	0.142652	0.0735206	0	0	0.0502378	0.00793407	0.0244046	0.0374905	0.0983543	0	0	0.00468889	0	0	0	0.008	0.315686	0.967178
TCGA.ET.A25K.01A.11R.A16R.07	THCA	0	0.119569	0.0171874	0.0492364	0	0.0277562	0	0.120429	0	0	0.0636323	0.0121959	0.0350582	0.113249	0.0468557	0.312122	0.0175168	0	0.0639332	0	0.00125994	0	0.378	0.024315	1.06853
TCGA.EM.A2CN.01A.11R.A19O.07	THCA	0	0.148261	0.00221709	0.0787932	0.0671078	0	0	0.171522	0	0	0.0530331	0.0179796	0.0254463	0.111248	0	0.267006	0	0.0265438	0	0.0308414	0	0	0.95	-0.0338834	1.09817
TCGA.BJ.A291.01A.11R.A16R.07	THCA	0.0285902	0.000465366	0	0.286145	0	0.0760893	0	0.0413345	0.0259177	0	0.0104669	0.0189307	0.0901328	0.096044	0.04153	0.0382372	0	0	0.246116	0	0	0	0.536	0.00343913	1.09134
TCGA.ET.A25J.01A.11R.A16R.07	THCA	0.0778274	0	0.000671714	0.104098	0	0	0	0.0235231	0.0352861	0	0.00515385	0.0257148	0.0431258	0.220965	0	0.325155	0	0.0262392	0.112239	0	0	0	0.092	0.116138	1.0463
TCGA.ET.A25M.01A.11R.A16R.07	THCA	0.0771489	0	0	0.087967	0	0.0900566	0	0.0846659	0.0230404	0	0	0.0623109	0.0705264	0.0107744	0	0.257156	0.193586	0.0318475	0.0107251	0	0	0.000194691	0.478	0.00928071	1.07506
TCGA.DJ.A2PV.01A.11R.A19O.07	THCA	0	0.0542532	0.0290799	0.0754473	0	0.0699495	0	0.0306266	0.02612	0	0	0.011682	0	0.117748	0.0413413	0.48846	0	0	0.0452988	0	0	0.00999339	0.062	0.140787	1.04101
TCGA.EL.A3CU.01A.11R.A19O.07	THCA	0.178503	0.027059	0.00665377	0.0489668	0	0.197919	0	0.135083	0.0478944	0.019739	0	0.0414513	0.013767	0.0463511	0.0545074	0.127552	0.0426273	0	0.0119255	0	0	0	0.012	0.237751	0.994253
TCGA.EL.A3CV.01A.11R.A19O.07	THCA	0.0735111	0	0	0.202717	0	0.216715	0.0103413	0.0342922	0.0192206	0	0	0.0210852	0.00789257	0.0230704	0.100371	0.233285	0.0311602	0.0107185	0	0.0156203	0	0	0.086	0.126209	1.04453
TCGA.EL.A3CY.01A.11R.A19O.07	THCA	0.171188	0	0.0222465	0.150983	0	0.126942	0.0125221	0.0593059	0.0276126	0	0	0.0160299	0.0292762	0.0265918	0.0350354	0.251743	0.0280791	0.013439	0.0290051	0	0	0	0.01	0.285183	0.967057
TCGA.ET.A39O.01A.11R.A19O.07	THCA	0.0869471	0	0.0307383	0.186627	0	0.0481049	0	0.0869455	0.0350569	0	0.00337438	0.015787	0.0392992	0.0429899	0.0757033	0.281742	0.0514483	0	0.0128194	0	0	0.00241658	0.024	0.180326	1.01068
TCGA.EL.A3CW.01A.11R.A19O.07	THCA	0.126813	0.155117	0.0724652	0.0889942	0	0.141903	0	0.113657	0.0403202	0	0	0.0604298	0.00621139	0.033995	0.0139748	0.128985	0	0.0062605	0.0108721	0	0	0	0.004	0.3888	0.927006
TCGA.ET.A25N.01A.11R.A16R.07	THCA	0.0116392	0.0213508	0	0.169221	0	0.191991	0	0.00493982	0	0	0.0365166	0.0180919	0.101705	0.0348704	0.00365897	0.264811	0.0344175	0	0.0834889	0	0.00733891	0.0159592	0.43	0.0161183	1.07462
TCGA.EM.A22J.01A.11R.A180.07	THCA	0.0117831	0	0	0.265496	0	0.0960004	0	0.00542427	0	0	0.0775539	0	0.0734272	0	0	0.273741	0	0.00476378	0.180983	0	0.00577195	0.00505572	0.832	-0.0224168	1.09724
TCGA.EL.A3CZ.01A.11R.A19O.07	THCA	0	0.0206647	0	0.113981	0	0.327589	0	0.0102729	0	0	0.0404924	0.0389498	0.115533	0.05428	0.00539845	0.231238	0.00150166	0	0	0	0.0400986	0	0.464	0.0110709	1.09191
TCGA.ET.A25L.01A.11R.A16R.07	THCA	0.0426473	0.00494061	0.00857283	0.0733596	0	0.11582	0	0.01813	0.0480571	0	0	0.0221878	0.0554728	0	0.00541935	0.405351	0.138909	0.0126229	0.0485092	0	0	0	0.2	0.0640029	1.0588
TCGA.ET.A3BW.01A.11R.A19O.07	THCA	0.0122932	0	0.00330176	0.150655	0	0.148535	0	0.0194541	0.00133292	0	0.105858	0	0.0635112	0.0442822	0	0.166215	0	0.00332699	0.281234	0	0	0	0.948	-0.0328694	1.10348
TCGA.DJ.A2PQ.01A.11R.A18C.07	THCA	0	0.0167209	0.000130758	0.206658	0	0	0	0.0729742	0.0149251	0	0.000387228	0.0787203	0.0350876	0.00496727	0.000847876	0.408549	0.0129983	0	0.147034	0	0	0	0.89	-0.0250264	1.09982
TCGA.BJ.A2P4.01A.11R.A18C.07	THCA	0	0.114186	0.00807362	0.192172	0	0.0418749	0	0.05514	0.0321165	0	0	0.076207	0.0758067	0.0587631	0	0.182524	0.021982	0.00262593	0.138529	0	0	0	0.57	-0.00196732	1.0782
TCGA.DJ.A2Q9.01A.21R.A18C.07	THCA	0.109767	0.123008	0	0.0554111	0	0.164829	0	0.0810914	0.0459819	0	0	0.0247366	0.012765	0.0468695	0.0390161	0.2263	0.0529068	0.00280562	0.0145118	0	0	0	0.01	0.284725	0.968392
TCGA.DJ.A2PX.01A.11R.A18C.07	THCA	0.086885	0.054359	0.0884854	0.179828	0	0.0364251	0	0.0930987	0.0284126	0.00114397	0	0.0499679	0	0.033276	0.0696983	0.243822	0.00648069	0	0.0281178	0	0	0	0.008	0.302644	0.96204
TCGA.DJ.A2PS.01A.11R.A18C.07	THCA	0.113757	0	0.022618	0.146961	0	0.101464	0	0.0830439	0.00282679	0	0	0.0561498	0.019145	0	0.0613753	0.204829	0.178034	0	0.0097957	0	0	0	0.024	0.17999	1.00958
TCGA.ET.A2MY.01A.11R.A18C.07	THCA	0.181408	0	0.0705372	0.0495839	0	0.10842	0	0.00754772	0.0452761	0	0	0.0271139	0.0176326	0.118981	0	0.324048	0.0106069	0.0228851	0.0159597	0	0	0	0.014	0.231522	0.995407
TCGA.DJ.A2PY.01A.11R.A18C.07	THCA	0.0886222	0	0.0257517	0.0577981	0	0.117153	0	0.0438523	0.0324447	0	0	0.0249883	0.0374976	0.0507849	0	0.302821	0.161091	0.023046	0.034149	0	0	0	0.06	0.143828	1.02242
TCGA.DJ.A2PZ.01A.21R.A18C.07	THCA	0	0.125391	0.00780365	0.0303008	0	0.0528579	0	0.0553478	0.0151872	0	0	0.0329674	0.0204208	0.13594	0.0146387	0.310004	0.14532	0.00674511	0.047076	0	0	0	0.096	0.110555	1.04192
TCGA.ET.A3BU.01A.11R.A19O.07	THCA	0	0.0579594	0	0.0634078	0	0.0464431	0	0.0677533	0.0260926	0	0	0.0204308	0.0937883	0.135174	0	0.428291	0	0.0314217	0.029238	0	0	0	0.26	0.0453058	1.08018
TCGA.ET.A2N5.11B.11R.A18C.07	THCA	0.00327907	0.00868594	0	0.381896	0	0.169006	0	0.0100965	0	0	0.0538979	0	0.0652131	0.0841148	0.014186	0.00462997	0.00330615	0.00574163	0.186669	0	0.00927771	0	0.606	-0.00488618	1.12138
TCGA.BJ.A28R.11A.11R.A16R.07	THCA	0.0616646	0.0855824	0.0596059	0.246613	0	0.16798	0	0.105128	0.033791	0	0	0.0492441	0.00985768	0.00697903	0.0723546	0.0819179	0.00834224	0	0.0109389	0	0	0	0.012	0.242923	1.00563
TCGA.H2.A2K9.11A.11R.A180.07	THCA	0.0778124	0.0944626	0.0311554	0.169956	0	0.135245	0	0.125193	0.00540002	0	0	0.0519653	0.000435229	0.0326411	0.0624878	0.204699	0	0	0.00854764	0	0	0	0.012	0.260777	0.984366
TCGA.ET.A39I.01A.11R.A19O.07	THCA	0	0.104572	0.0126755	0.154415	0	0.156355	0	0	0	0	0.106653	0	0.0552873	0	0.00228045	0.384268	0	0.0234936	0	0	0	0	0.774	-0.0193507	1.09831
TCGA.ET.A3DT.01A.11R.A19O.07	THCA	0.115993	0	0.245988	0.173049	0	0.0778566	0	0.107853	0.00903057	0	0	0.0647226	0.0194697	0.0387408	0.0507054	0.0650164	0.0161013	0	0.0147132	0	0	0.000760368	0.004	0.401821	0.926828
TCGA.DJ.A13T.01A.11R.A10U.07	THCA	0	0.0954213	0	0.120763	0	0.0415833	0	0.0874082	0	0	0	0.0413588	0.00694558	0.0632024	0.0423148	0.476251	0	0.00866585	0.0160858	0	0	0	0.434	0.0146427	1.09057
TCGA.ET.A3BN.01A.11R.A19O.07	THCA	0.0425869	0	0	0.148133	0	0.119531	0	0.0154149	0.000505947	0	0	0	0.014259	0.202316	0.00357992	0.164678	0.00184877	0.00829397	0.274096	0	0	0.00475699	0.54	0.00320772	1.08978
TCGA.DE.A0Y3.01B.11R.A10U.07	THCA	0.115869	0	0.096979	0.138587	0	0.135956	0	0.0554294	0.0345943	0	0	0.0102432	0	0.101377	0.0153204	0.293625	0.00201962	0	0	0	0	0	0.012	0.244295	0.990181
TCGA.BJ.A0ZA.01A.11R.A10U.07	THCA	0.0537748	0	0.166643	0.126189	0	0.0922982	0	0.0676924	0.0257338	0	0	0.0601889	0.0186837	0.0210928	0.0177462	0.343485	0	0	0	0.00647222	0	0	0.008	0.295785	0.968309
TCGA.BJ.A0ZB.01A.11R.A10U.07	THCA	0.00890738	0	0.0268075	0.186998	0	0	0	0.0360277	0.0384701	0	0.00455673	0.0193056	0.0396065	0.181217	0	0.301735	0.00458595	0.00969706	0.142085	0	0	0	0.144	0.0828503	1.05443
TCGA.DO.A1JZ.01A.11R.A13Y.07	THCA	0	0.00731527	0.0128746	0.117866	0	0.124804	0	0	0	0	0.098659	0.0356429	0.0495903	0.0251602	0	0.257013	0.00125944	0.00116915	0.264972	0	0	0.00367474	0.902	-0.0263765	1.09898
TCGA.EM.A2CO.01A.11R.A19O.07	THCA	0.0119121	0.0413618	0	0.173247	0	0.177309	0	0	0	0	0.117209	0.0017223	0.170946	0	0.00842906	0.20028	0.00419276	0.0111605	0.0768896	0	0.00534005	0	0.508	0.00698268	1.08231
TCGA.ET.A3BT.01A.11R.A19O.07	THCA	0.00398098	0.0985345	0.0430258	0.0366889	0	0.106021	0	0.0965753	0.0256904	0	0	0.050213	0.0195696	0.0566892	0.0399868	0.256574	0.131218	0	0.0352321	0	0	0	0.016	0.205733	0.995786
TCGA.ET.A3DS.01A.11R.A19O.07	THCA	0.223864	0.00998717	0.0327506	0.152097	0	0.140117	0	0.0623606	0.0155879	0	0	0.0240481	0.0762053	0.0622004	0.0371435	0.0969556	0	0.0102159	0.00767477	0	0.0487922	0	0.008	0.306404	0.961601
TCGA.DJ.A2PU.01A.12R.A19O.07	THCA	0	0.0516243	0.0408265	0.145478	0	0.0805346	0	0.0413111	0.0510478	0	0.00383326	0.0254045	0.00778577	0.0593126	0	0.435579	0.0255931	0.0170467	0.0146222	0	0	0	0.046	0.159856	1.02576
TCGA.ET.A3BP.01A.21R.A19O.07	THCA	0	0.0103037	0.0436236	0.149466	0	0.0431188	0	0.128497	0.0120668	0	0	0.073789	0.0468129	0	0.0232262	0.354683	0	0	0	0.114007	0	0.000404715	0.312	0.0348296	1.07779
TCGA.ET.A25O.01A.11R.A16R.07	THCA	0	0.0874933	0.0234313	0.146144	0	0.0636957	0	0.0261172	0	0	0.0222439	0.0312579	0.078366	0	0	0.364167	0.0115989	0.0029549	0.14253	0	0	0	0.93	-0.0297005	1.08745
TCGA.EM.A2CK.01A.11R.A180.07	THCA	0	0.0647796	0.0224412	0.304064	0	0	0	0.0719216	0.058446	0	0	0.0733723	0.0202576	0.0225539	0.0285024	0.333661	0	0	0	0	0	0	0.754	-0.0185025	1.11053
TCGA.EM.A1CW.01A.21R.A13Y.07	THCA	0.128966	0	0.353791	0.201861	0	0.00236482	0	0.0532816	0.0455257	0	0	0.0806011	0.00902402	0	0.0279671	0.0966179	0	0	0	0	0	0	0.002	0.450515	0.918254
TCGA.EM.A1CS.01A.11R.A13Y.07	THCA	0	0.0154957	0.00755985	0.144306	0	0.0645108	0	0.00688229	0	0	0	0.0673518	0.0280484	0.0373194	0.0163775	0.342559	0.0553547	0	0.214234	0	0	0	0.32	0.0336571	1.07025
TCGA.EL.A3CX.01A.11R.A19O.07	THCA	0	0.0107615	0.000608891	0.0187944	0	0.0300432	0	0.039957	0	0	0	0.0828756	0.0753903	0	0	0.576621	0	0.0513898	0	0.112837	0.000722072	0	0.048	0.15519	1.04887
TCGA.EL.A3CM.01A.11R.A19O.07	THCA	0.0468784	0.108606	0.0110686	0.0746775	0	0.0684187	0	0.0721313	0.0221731	0	0	0.0500258	0.0415616	0.0445279	0.0239265	0.291364	0.123848	0.00218138	0.0186118	0	0	0	0.014	0.217106	0.993197
TCGA.ET.A2N0.01A.11R.A18C.07	THCA	0.0409317	0.0581194	0.0580388	0.237445	0	0.00687167	0	0.125145	0.0932446	0	0	0.078522	0.0352625	0.0784724	0.0124035	0.143318	0.000923693	0.0138901	0.0174115	0	0	0	0.016	0.20697	1.0105
TCGA.BJ.A2N9.01A.11R.A18C.07	THCA	0	0.0251589	0.0731072	0.243114	0	0	0	0.169621	0.00784475	0	0	0.109064	0.0218955	0.0829912	0.143856	0.112254	0.0042676	0	0.00682594	0	0	0	0.068	0.135768	1.05328
TCGA.DJ.A2PO.01A.21R.A19O.07	THCA	0.0474255	0	0.0839348	0.233929	0	0.0785507	0	0.081453	0.0159942	0	0	0.0671969	0.0093283	0.0846018	0.0265805	0.254045	0.00598694	0	0.00353167	0.00192868	0	0.00551319	0.018	0.194804	1.01242
TCGA.ET.A39J.01A.11R.A19O.07	THCA	0.00414592	0.0103478	0	0.099268	0	0.155516	0	0.0806432	0.0383199	0	0	0.0258155	0	0.245993	0.0205681	0.227632	0.00325679	0	0.0884934	0	0	0	0.384	0.0236823	1.08717
TCGA.ET.A39L.01A.12R.A19O.07	THCA	0.0559082	0	0	0.220383	0	0.0959675	0	0.129581	0	0	0	0.0060494	0.115226	7.86678e-05	0	0.271294	0	0.00362396	0.101888	0	0	0	0.434	0.0151478	1.07967
TCGA.DJ.A2PW.01A.11R.A19O.07	THCA	0.0334692	0.073557	0.0320569	0.0331048	0	0.0529039	0	0.0406355	0.0470588	0.00193692	0	0.0336804	0.0494713	0.0280124	0.000620268	0.416949	0.0190567	0.0929363	0.044551	0	0	0	0.018	0.192684	1.00571
TCGA.DJ.A2Q1.01A.22R.A19O.07	THCA	0.080921	0	0.0687548	0.0847248	0	0.142484	0	0.171643	0.030684	0	0	0.0294021	0.0384359	0	0.00770509	0.237757	0.0765425	0.0208712	0.0100737	0	0	0	0.016	0.200659	1.00437
TCGA.EL.A3CS.01A.21R.A19O.07	THCA	0.0232081	0.0413384	0.00804236	0.0596029	0	0.121103	0	0.0379973	0	0	0.0687511	0	0.0387527	0.0497702	0.0027642	0.418991	0	0.0884669	0	0.0412116	0	0	0.376	0.0244681	1.077
TCGA.FY.A2QD.01A.11R.A19O.07	THCA	0	0.0273359	0.179497	0.189986	0.0362683	0.00811506	0	0.0204957	0	0	0	0.0763958	0.106928	0	0	0.277315	0	0.0467743	0.0156052	0	0	0.0152837	0.092	0.117168	1.04534
TCGA.ET.A3BO.01A.11R.A19O.07	THCA	0.0969052	0	0.201746	0.154835	0	0.124923	0	0.0637386	0.0535079	0	0	0.0318139	0.0242224	0	0.0412769	0.108677	0.0810725	0	0.0172812	0	0	0	0.004	0.369519	0.936288
TCGA.DJ.A13V.01A.11R.A10U.07	THCA	0.0620601	0	0.157988	0.131868	0	0.10717	0	0.0769252	0.0476467	0	0.0192885	0.0454628	0.0145003	0.0414683	0.0272818	0.247315	0.00476206	0	0.0162633	0	0	0	0.01	0.29187	0.969003
TCGA.EM.A1CU.01A.11R.A13Y.07	THCA	0.053023	0	0.0157893	0.0528955	0	0.138617	0	0.0462077	0.0190143	0	0	0.0318855	0.127272	0.143706	0.0264156	0.273694	0	0.0361693	0.035311	0	0	0	0.206	0.0622468	1.05727
TCGA.DJ.A13W.01A.11R.A10U.07	THCA	0	0.175052	0.059137	0.251408	0	0.000253414	0	0.0897726	0.0267834	0	0	0.0248686	0.116153	0.0156313	0.037991	0.117641	0.00515461	0	0.0801541	0	0	0	0.09	0.119518	1.0382
TCGA.EM.A1CT.01A.11R.A13Y.07	THCA	0.011932	0.0223599	0.0653595	0.0345099	0	0.23374	0	0.0340823	0.012513	0	0.0371541	0	0.00842741	0.198616	0.0341538	0.283533	0.0179398	0	0.00567951	0	0	0	0.018	0.188896	1.01333
TCGA.DJ.A13U.01A.11R.A10U.07	THCA	0.118149	0	0.111355	0.0649042	0	0.120478	0	0.0578835	0.0310261	0	0	0.059203	0.0116113	0.011065	0.0529365	0.281798	0.058717	0.00651418	0.0143592	0	0	0	0.094	0.112805	1.0412
TCGA.ET.A3DO.01A.11R.A19O.07	THCA	0	0.0467983	0.133191	0.153193	0	0.101284	0	0.128199	0.0150009	0	0	0.0721095	0.00836977	0.0492234	0.0962451	0.173066	0.00717408	0.00495056	0.0111964	0	0	0	0.012	0.248131	0.990648
TCGA.BJ.A2N9.11A.11R.A18C.07	THCA	0.0450459	0.0692474	0.0533063	0.194931	0	0.144169	0	0.175584	0.0154003	0	0	0.0859583	0.0108159	0.000848397	0.0785514	0.10843	0.0104841	0	0	0.00722857	0	0	0.016	0.200012	1.02538
TCGA.DJ.A2QA.01A.11R.A18C.07	THCA	0	0.034922	0.0461593	0.186917	0	0.0246624	0	0.147694	0.0536925	0	0	0.098398	0.0071801	0.168067	0.0177326	0.180555	0.00411754	0	0.0299029	0	0	0	0.16	0.0763461	1.06633
TCGA.EM.A1CW.11A.12R.A13Y.07	THCA	0.0598043	0	0.113297	0.207339	0	0.12472	0	0.103333	0.00969663	0	0	0.118377	0.0416988	0	0.0649045	0.131797	0	0.00104772	0	0.0239861	0	0	0.014	0.216587	1.01334
TCGA.ET.A2N4.01A.12R.A19O.07	THCA	0.011622	0.00061618	0	0.144742	0	0.0745676	0	0.00841026	0.00682937	0	0	0.0252202	0.0141895	0.106731	0	0.434308	0.000390027	0	0.172375	0	0	0	0.334	0.0298853	1.08421
TCGA.EL.A3CL.01A.11R.A19O.07	THCA	0.00896385	0.0121645	0	0.205343	0	0	0	0.0311467	0.000354522	0	0	0.0115295	0.103827	0.0517955	0	0.368189	0.0156458	0.00802539	0.183015	0	0	0	0.4	0.0215064	1.07645
TCGA.DJ.A2QC.01A.11R.A18C.07	THCA	0	0.148311	0.0402422	0.228656	0	0.025606	0	0.0937848	0.019235	0	0.00256735	0.0541433	0.016704	0.0426131	0	0.295055	0	0.00176341	0.0313185	0	0	0	0.014	0.213856	1.00172
TCGA.BJ.A0ZE.01A.11R.A10U.07	THCA	0	0.140468	0.000924854	0.158645	0.0610923	0	0	0	0	0	0.0454702	0.0625441	0.0511176	0	0	0.358526	0	0.00130519	0.119906	0	0	0	0.97	-0.0403162	1.09767
TCGA.BJ.A0Z5.01A.11R.A10U.07	THCA	0.00575934	0.0103997	0.00725172	0.113724	0	0	0	0.0323177	0.0662127	0	0.0215746	0.0233266	0	0.317676	0	0.230082	0.00133416	0.00251732	0.167825	0	0	0	0.086	0.125302	1.05073
TCGA.BJ.A18Z.01A.21R.A13Y.07	THCA	0	0.0693332	0.002448	0.0500762	0	0.0751999	0	0.0817291	0.0380576	0	0	0.0403051	0.0359297	0.0401168	0.0265461	0.326235	0.11923	0.0247499	0.0700431	0	0	0	0.096	0.112358	1.03284
TCGA.BJ.A0Z9.01A.11R.A10U.07	THCA	0.0946295	0	0.0283137	0.0280413	0	0.15045	0	0.0249816	0.0579638	0	0.00526244	0.0202429	0.035577	0.0770069	0.0117535	0.320032	0.011944	0.0246934	0.107056	0	0	0.002052	0.036	0.173155	1.00909
TCGA.EM.A1YE.01A.11R.A14Y.07	THCA	0	0.0755371	0.0347033	0.119739	0	0.0822421	0	0.0851888	0	0	0.0563002	0.102416	0.0650004	0	0.0269601	0.286082	0	0.0077154	0.0581162	0	0	0	0.474	0.00980456	1.08294
TCGA.EM.A2CP.01A.11R.A180.07	THCA	0	0.0424488	0.143967	0.238725	0	0.0842059	0	0.0981611	0.0480331	0	0	0.102899	0.0029779	0.0136127	0.0856596	0.131063	0	0	0.00335387	0	0	0.00489357	0.012	0.241139	1.00586
TCGA.BJ.A190.01A.11R.A13Y.07	THCA	0	0.0821062	0.0641844	0.0215362	0.107581	0	0	0.113828	0	0	0.0361293	0.0553366	0.0573896	0	0	0.412422	0	0.0112141	0	0.0382727	0	0	0.676	-0.0116836	1.09074
TCGA.DJ.A2PP.01A.11R.A19O.07	THCA	0	0.0927949	0.0194284	0.0892443	0.0912343	0.0774195	0	0	0	0	0.180048	0.0235263	0.117622	0	0.00106731	0.268078	0	0.0214853	0.0104837	0	0.00756702	0	0.912	-0.02707	1.10079
TCGA.BJ.A0Z3.01A.11R.A13Y.07	THCA	0.204763	0.0479092	0.0913608	0.0870189	0	0.12836	0	0.150338	0.0417987	0	0	0.0467527	0.00930648	0.0167907	0.0253735	0.125969	0	0	0.0242584	0	0	0	0.004	0.374464	0.935252
TCGA.DJ.A2Q4.01A.21R.A18C.07	THCA	0.0763624	0	0.0640011	0.140825	0	0.0714939	0	0.0781175	0.0382971	0	0.00477128	0.0139842	0.0487028	0.0798597	0.0121963	0.297888	0.0201113	0.0286757	0.0247144	0	0	0	0.018	0.197041	1.00267
TCGA.DJ.A2Q5.01A.11R.A18C.07	THCA	0.177345	0.0477505	0.0389997	0.0890481	0	0.156056	0	0.132604	0.00699208	0.0141665	0	0.0461043	0	0.0579755	0.035554	0.16834	0.00624915	0	0.0228153	0	0	0	0.008	0.302571	0.964741
TCGA.DJ.A2PR.01A.11R.A19O.07	THCA	0.0452225	0	0.0556365	0.246715	0	0.105313	0	0.122557	0.021918	0	0	0.0711055	0.0141863	0.0113485	0.0563402	0.219892	0.00329483	0.00246694	0.0235666	0	0	0.000437959	0.06	0.141568	1.04113
TCGA.DE.A2OL.01A.11R.A18C.07	THCA	0	0.16803	0.0348945	0.0821833	0.0886124	0.130975	0	0	0	0	0	0.0689932	0.0267772	0.0887161	0.00647668	0.149889	0	0.00437654	0.150076	0	0	0	0.962	-0.0366479	1.09263
TCGA.DJ.A13P.01A.11R.A10U.07	THCA	0.0196353	0.000431568	0.115539	0.190775	0	0.00918197	0	0.059177	0.00533908	0	0.0352023	0.0338311	0.0169955	0.122612	0.0177597	0.348107	0	0	0.0254141	0	0	0	0.422	0.0178825	1.08543
TCGA.DJ.A13X.01A.11R.A10U.07	THCA	0	0.153165	0.00396671	0.0778637	0	0.0442309	0	0.0590927	0.013978	0	0	0.0545427	0.00997416	0.220204	0.0276466	0.315346	0	0	0.00447414	0.013399	0	0.00211708	0.142	0.0844362	1.06338
TCGA.FE.A23A.01A.11R.A16R.07	THCA	0.0912153	0	0.134911	0.23864	0	0.002466	0	0.104535	0.0682517	0	0	0.0923466	0.0086183	0	0.0549196	0.170166	0.0104622	0	0.0234685	0	0	0	0.01	0.286076	0.977857
TCGA.DJ.A1QQ.01A.11R.A14Y.07	THCA	0.108411	0	0.140076	0.0706343	0	0	0	0.0705108	0	0	0.0157703	0.0110801	0.00997255	0.0636999	0.0294981	0.428589	0.0160092	0	0.0345875	0	0	0.00116121	0.008	0.30452	0.965299
TCGA.BJ.A28Z.01A.11R.A16R.07	THCA	0.0251517	0.0322311	0.10772	0.159696	0	0.12019	0	0.111397	0.0100295	0	0	0.0770921	0.0318483	0	0.0455314	0.239824	0.0203801	0	0.0177753	0	0	0.00113353	0.014	0.230255	0.994882
TCGA.DJ.A2Q7.01A.11R.A18C.07	THCA	0.113341	0	0.0572604	0.151673	0	0.0821723	0	0.0773096	0.0348043	0	0	0.0327594	0.0228044	0.0250205	0.0869202	0.25692	0.0354571	0	0.0200281	0	0	0.00352988	0.014	0.222177	0.994192
TCGA.FE.A238.01A.11R.A16R.07	THCA	0.155331	0	0.0713379	0.062983	0	0.0599337	0	0.0638639	0.0542679	0	0	0.0245615	0	0.162246	0.0388298	0.294742	0	0	0.0119027	0	0	0	0.014	0.228512	0.996756
TCGA.FE.A236.01A.11R.A16R.07	THCA	0.116516	0	0.0421086	0.156161	0	0.192933	0	0.0619046	0.0344197	0	0.0214797	0.0453618	0.0194212	0	0.0261036	0.226781	0	0.0223297	0.0344801	0	0	0	0.208	0.0620992	1.06738
TCGA.FE.A239.01A.11R.A16R.07	THCA	0	0.227033	0	0.0160181	0.0363484	0.0859274	0	0.0160548	0	0	0.0385057	0.0187502	0.0328107	0.161461	0.0244961	0.0272643	0	0	0.31533	0	0	0	0.166	0.0747817	1.06052
TCGA.FE.A237.01A.11R.A16R.07	THCA	0	0.0975315	0.0244743	0.0711022	0	0.155252	0	0.0494211	0.0473433	0	0	0.055521	0.0427257	0	0.0115513	0.310114	0.0830997	0.0362408	0.0156224	0	0	0	0.046	0.160086	1.01625
TCGA.BJ.A0ZC.01A.12R.A13Y.07	THCA	0	0.136984	0.0248157	0.174128	0	0.0993405	0	0.0268985	0	0	0.0604755	0	0.0870722	0.0465172	0.0319864	0.136009	0	0.00300668	0.155889	0	0.0168774	0	0.016	0.209681	0.993523
TCGA.H2.A26U.01A.11R.A16R.07	THCA	0.0449327	0	0.0260797	0.144351	0	0.179756	0	0.125326	0.0238534	0	0	0.0723709	0.0347043	0.00454176	0.0785422	0.182149	0.0558148	0	0.026826	0	0	0.000751809	0.106	0.100572	1.05224
TCGA.GE.A2C6.11A.11R.A16R.07	THCA	0.169461	0.0274614	0.0368179	0.154672	0	0.209538	0	0.112394	0.00901584	0	0	0.0444993	0.00337168	0.0264465	0.0625921	0.143003	0.000728441	0	0	0	0	0	0.012	0.263495	0.989199
TCGA.EM.A1CT.11A.11R.A13Y.07	THCA	0.000441126	0	0.0621858	0.2973	0	0.229771	0	0.0547461	0	0	0	0.052775	0.0196883	0	0	0.256939	0	0.0261531	0	0	0	0	0.472	0.00996254	1.11299
TCGA.DE.A0Y2.01A.11R.A10U.07	THCA	0.0039637	0.0173449	0	0.120929	0	0.267141	0	0.00784036	0.0125331	0	0.0375475	0.0130902	0.0649285	0.162278	0	0.134906	0.0136525	0.0272732	0.112719	0	0.00385342	0	0.334	0.029945	1.07317
TCGA.FE.A231.01A.11R.A14Y.07	THCA	0.00529781	0.00194167	0	0.0268999	0	0.0912192	0	0.00390402	0.00565627	0	0.000194867	0.0485841	0.0580411	0	0	0.53865	0.0512224	0.0622511	0.0991951	0	0	0.00694267	0.252	0.0477769	1.08191
TCGA.DJ.A1QG.01A.11R.A14Y.07	THCA	0	0.0261645	0	0.175588	0	0.0974914	0	0.045026	0	0	0	0.0308088	0.0639024	0	0.0103962	0.482756	0	0.00472525	0.0588384	0	0	0.00430314	0.234	0.054568	1.07179
TCGA.EM.A1YD.01A.11R.A14Y.07	THCA	0.050722	0	0.0718552	0.104262	0	0.215757	0	0.103064	0	0	0	0.05831	0.0197416	0.00213572	0.141362	0.177766	0	0	0	0.0550242	0	0	0.06	0.142306	1.03962
TCGA.DJ.A1QN.01A.11R.A14Y.07	THCA	0	0.0355691	0.000628768	0.0653512	0	0.0929883	0	0.00651785	0.0647721	0	0	0.0316463	0.026844	0.127395	0.00106393	0.459127	0.0216623	0.0152324	0.0512015	0	0	0	0.08	0.130444	1.04535
TCGA.DJ.A1QD.01A.11R.A14Y.07	THCA	0.0864814	0	0.073607	0.135853	0	0.103558	0	0.0252729	0.0127277	0	0	0.0248066	0.0117438	0.052822	0.0399667	0.419444	0	0.00329539	0	0.000683082	0	0.00973838	0.014	0.217264	1.00059
TCGA.FE.A233.01A.11R.A14Y.07	THCA	0	0.0740095	0.00113829	0.0676744	0	0.0340584	0	0.0689055	0.00193029	0	0.0416622	0	0.0156096	0.174512	0.0148565	0.431131	0	0.0720171	0	0	0	0.0024953	0.256	0.0469307	1.0854
TCGA.DJ.A1QM.01A.11R.A14Y.07	THCA	0	0.0789292	0.00261165	0.0961869	0	0.1111	0	0.0907112	0.0642329	0	0	0.0856843	0.0443001	0.0886145	0.0297322	0.184827	0.0711377	0.0213338	0.0305992	0	0	0	0.11	0.0966692	1.04363
TCGA.BJ.A28R.01A.11R.A16R.07	THCA	0.067231	0	0.0539964	0.219481	0	0.108254	0	0.0595255	0.0883497	0	0	0.070791	0.0473272	0.0241836	0.0374197	0.139503	0.00325008	0	0.0806886	0	0	0	0.046	0.161742	1.02653
TCGA.EM.A1YC.01A.11R.A14Y.07	THCA	0.000779656	0	0	0.107229	0	0.0754478	0	0.0827523	0	0	0.0416611	0.0364509	0.0909721	0	0	0.392255	0	0.0811731	0	0.0912792	0	0	0.712	-0.0145356	1.09555
TCGA.ET.A25P.01A.11R.A16R.07	THCA	0	0.083572	0.0977362	0.131939	0	0	0	0.106951	0	0	0.0518219	0.0321406	0.043848	0	0.0365841	0.329774	0	0.000870024	0.0847624	0	0	0	0.052	0.152535	1.01996
TCGA.DJ.A13M.01A.11R.A10U.07	THCA	0	0.0949468	0.00810477	0.18495	0	0.0805104	0	0	0	0	0	0.0104372	0.0296224	0.0222729	0	0.516307	0	0.0109514	0.0418971	0	0	0	0.592	-0.00412736	1.09925
TCGA.BJ.A0Z2.01A.11R.A10U.07	THCA	0	0.0947428	0.0224959	0.0624795	0	0.0947295	0	0.215866	0.00657254	0	0.0426298	0	0.039532	0.192809	0.0334656	0.194677	0	0	0	0	0	0	0.326	0.0325161	1.07845
TCGA.ET.A25R.01A.11R.A16R.07	THCA	0.07407	0	0.0715695	0.0263365	0	0.151787	0	0.0483245	0.0660364	0	0	0.0451019	0.0421737	0	0.00782709	0.203203	0.236098	0.00156927	0.0259032	0	0	0	0.026	0.177786	1.00792
TCGA.BJ.A0Z0.01A.11R.A10U.07	THCA	0	0	0	0.29757	0	0.100038	0	0	0	0	0	0	0.0688294	0	0	0.427671	0	0.0024914	0.100998	0	0	0.00240224	0.688	-0.0123652	1.10096
TCGA.BJ.A0ZJ.01A.11R.A10U.07	THCA	0.137461	0	0.119881	0.113904	0	0.13206	0	0.139879	0.0186365	0	0	0.029893	0.000230907	0.123377	0.0332983	0.14967	0	0	0.00170908	0	0	0	0.006	0.319102	0.958477
TCGA.CE.A13K.01A.11R.A10U.07	THCA	0.00736541	0.0457091	0.00929929	0.189083	0	0	0	0.048527	0.00613769	0.0298365	0	0.0910745	0.0163233	0.0636813	0.00614419	0.201733	0.00286033	0.0386646	0.233	0	0	0.0105614	0.266	0.0442453	1.06663
TCGA.BJ.A0YZ.01A.11R.A10U.07	THCA	0	0.0106057	0.00182588	0.109495	0	0.149041	0	0.00579227	0	0	0.0669894	0.0228659	0.0442809	0.0595558	0.00164998	0.282152	0	0	0.243134	0	0	0.00261291	0.634	-0.0083179	1.08835
TCGA.FE.A22Z.01A.11R.A16R.07	THCA	0	0.0824582	0	0.0222987	0	0.0484126	0	0.0472898	0.0143134	0	0	0.00800413	0.0818883	0.21312	0	0.438197	0	0.0318827	0.012135	0	0	0	0.21	0.0591189	1.09115
TCGA.DJ.A1QO.01A.11R.A14Y.07	THCA	0.0045985	0.00896022	0.0442653	0.0615787	0	0.0703814	0	0.0136185	0.0615712	0	0.0103505	0.0061145	0.00476797	0.252469	0.0121061	0.432095	0.000290902	0	0.016832	0	0	0	0.104	0.105323	1.07183
TCGA.BJ.A28T.01A.11R.A16R.07	THCA	0.0383757	0.060448	0.0738421	0.173388	0	0.122235	0	0.108982	0.0405583	0	0	0.0398614	0.0165423	0.0471184	0.0962024	0.137496	0.024777	0	0.0201744	0	0	0	0.014	0.22756	0.997633
TCGA.FE.A230.01A.11R.A14Y.07	THCA	0.210954	0	0.250132	0.129842	0	0.097644	0	0.0851306	0	0	0	0.0425465	0.013816	0.00803427	0.0387907	0.113704	0	0.00477569	0	0	0	0.00462929	0.002	0.453235	0.901336
TCGA.CE.A27D.01A.11R.A16R.07	THCA	0.0763387	0.0735301	0.0316714	0.0825595	0	0.144286	0	0.136166	0.0281422	0.00652603	0	0.0630775	0.00565462	0.041383	0.137014	0.100784	0.0168016	0	0.0560649	0	0	0	0.014	0.216276	1.00411
TCGA.BJ.A2N7.11A.11R.A18C.07	THCA	0	0.0457693	0	0.261782	0	0.255932	0	0.034438	0	0	0.102105	0	0.0852469	0.0786646	0.0439746	0.0220213	0.00304129	0.00744147	0.016673	0	0.0429094	0	0.42	0.0189589	1.10946
TCGA.BJ.A2N7.01A.11R.A18C.07	THCA	0	0.050505	0.0150421	0.0801465	0	0.0913116	0	0.0657053	0	0	0	0.0473366	0.0354008	0.081407	0.0363754	0.364081	0.0619141	0	0.0707747	0	0	0	0.582	-0.00308758	1.08234
TCGA.DJ.A1QE.01A.21R.A14Y.07	THCA	0.03009	0.13374	0.0208835	0.0505562	0	0.0900546	0	0.146151	0.018406	0	0	0.0356311	0.0522302	0.0982379	0	0.244957	0.0101706	0.0616744	0.00721818	0	0	0	0.014	0.225205	0.991545
TCGA.EM.A1YB.01A.11R.A14Y.07	THCA	0.0420191	0	0.00389743	0.0621776	0	0.11248	0	0.0855316	0	0	0	0.0694371	0.120267	0	0.0318746	0.440423	0	0	0.00505441	0.0268377	0	0	0.236	0.05309	1.07053
TCGA.DJ.A1QL.01A.11R.A14Y.07	THCA	0	0.100556	0.0153928	0.161176	0	0.0454916	0	0.0427659	0.0103024	0	0.105521	0.0191007	0.176124	0.0674129	0	0.059157	0	2.15983e-05	0.179608	0	0.0173704	0	0.912	-0.0271365	1.08899
TCGA.DJ.A1QH.01A.21R.A14Y.07	THCA	0.101822	0	0.0572568	0.144346	0	0.0995744	0	0.0383754	0.0422715	0	0	0.0975579	0.0199223	0	0.0021191	0.285337	0.0623618	0	0.0449229	0	0	0.0041322	0.058	0.14832	1.02591
TCGA.EM.A1YA.01A.11R.A14Y.07	THCA	0.0144973	0	0.0176384	0.139269	0	0.0336803	0	0.0830268	0	0	0	0.126293	0.0265697	0	0.00721971	0.473966	0	0.00300359	0	0.0748364	0	0	0.382	0.0238385	1.09684
TCGA.ET.A25I.01A.11R.A16R.07	THCA	0.0876656	0	0.0689038	0.310928	0	0.0721788	0.00503573	0.101471	0.0251086	0	0	0.072307	0.0434126	0.0513733	0.0196018	0.131022	0.00489408	0.00402075	0	0.00207741	0	0	0.018	0.197479	1.02186
TCGA.ET.A25G.01A.11R.A16R.07	THCA	0.0629688	0	0.0500753	0.0483197	0	0.132312	0	0.0669247	0.0325413	0	0	0.0313972	0.0646508	0.117412	0	0.322465	0	0.0393527	0.0200893	0	0	0.0114914	0.152	0.0800603	1.05163
TCGA.DO.A1K0.01A.11R.A13Y.07	THCA	0.0181364	0	0	0.199924	0	0.158127	0	0.0496042	0.0286695	0	0	0.0267284	0.0192309	0.217162	0	0.211024	0	0.016679	0.0547152	0	0	0	0.208	0.060909	1.07403
TCGA.E8.A242.01A.21R.A16R.07	THCA	0	0.0234751	0.0503807	0.149602	0	0.134549	0	0.0508135	0.0460341	0	0	0.0486631	0.0865954	0.0327693	0.0599094	0.256104	0.0389334	0.00102176	0.0211495	0	0	0	0.094	0.11458	1.03633
TCGA.DJ.A1QF.01A.12R.A14Y.07	THCA	0.000756377	0.0660759	0.0650972	0.0358482	0	0.0211099	0	0.0396332	0	0	0.00387312	0.00992591	0	0.102775	0.0100259	0.605601	0	0	0.0283777	0	0	0.0109006	0.24	0.0508652	1.10232
TCGA.EL.A4JZ.01A.11R.A250.07	THCA	0	0.018964	0.0578665	0.130075	0	0.106721	0	0.0899505	0.0201412	0	0	0.030886	0.0418172	0.11274	0.0447993	0.286833	0.024054	0	0.0351512	0	0	0	0.088	0.122216	1.03419
TCGA.EM.A1CS.11A.21R.A13Y.07	THCA	0	0.0114639	0.0877543	0.268237	0	0.0623337	0	0.115966	0	0	0	0.0677688	0.0213095	0	0.124482	0.240685	0	0	0	0	0	0	0.088	0.123331	1.0534
TCGA.DO.A1JZ.11A.11R.A13Y.07	THCA	0	0.0750477	0.0082094	0.0660383	0	0.254337	0	0.00938691	0	0	0.0258387	0.0568924	0.0593741	0.279152	0.0246578	0.0461602	0.00170671	0	0.0495565	0	0.043642	0	0.42	0.0187587	1.08321
TCGA.J8.A3O2.06A.11R.A23N.07	THCA	0.0211227	0.0543399	0.0379186	0.130425	0	0.0892068	0	0.0201191	0.0118283	0	0	0.016365	0.00037127	0.0185423	0	0.523003	0.0221123	0.0400802	0.0145649	0	0	0	0.17	0.0712905	1.06764
TCGA.DJ.A3V5.01A.11R.A22U.07	THCA	0	0.123943	0	0.0548387	0	0.0704637	0	0.0912952	0.0468263	0	0	0.0466285	0.0525418	0	0.011272	0.169117	0.23825	0.051182	0.043642	0	0	0	0.208	0.0609902	1.04907
TCGA.FK.A3S3.01A.11R.A22L.07	THCA	0	0.151551	0.0404347	0.260491	0	0	0	0.108159	0	0	0	0.0768999	0.0266992	0	0.0213645	0.254108	0	0.0159395	0.0443521	0	0	0	0.014	0.218325	1.00018
TCGA.FY.A40N.01A.11R.A23N.07	THCA	0.0296285	0	0.129691	0.200014	0	0.126918	0	0.113752	0.00153004	0	0	0.061993	0.00618244	0.0962456	0.0666701	0.149706	0.00116814	0	0.0165004	0	0	0	0.014	0.222464	1.00302
TCGA.DJ.A3VF.01A.11R.A23N.07	THCA	0.0632597	0	0.0141342	0.057442	0	0.160882	0	0.0510164	0.038104	0	0	0.0361493	0.103606	0	0.00492564	0.234732	0.185691	0.0339738	0.0013529	0.0147303	0	0	0.09	0.119949	1.03021
TCGA.DJ.A3V9.01A.11R.A23N.07	THCA	0.0118313	0.0282992	0.217459	0.0579185	0	0.0770822	0	0.03503	0.00437186	0	0.00785887	0.00976889	0.00539659	0.0601022	0.0203148	0.437436	0	0	0.0271313	0	0	0	0.006	0.32807	0.958993
TCGA.EL.A3TA.01A.12R.A22L.07	THCA	0	0.0932029	0.0784433	0.110791	0	0.0658657	0	0.0335283	0.048561	0	0	0.0403081	0.00399987	0.170702	0.0160911	0.297074	0.0200325	0.00815393	0.0132465	0	0	0	0.012	0.251467	0.984828
TCGA.EL.A3ZR.11A.11R.A23N.07	THCA	0.00680362	0.00406432	0	0.135376	0	0.0729703	0	0.0379695	0.00119198	0	0	0.0637207	0.0592049	0.242814	0.0507156	0.20244	0.0134697	0	0	0.0801538	0.0291053	0	0.208	0.0618513	1.0743
TCGA.EM.A3SU.06A.11R.A22U.07	THCA	0.240704	0.00203396	0.0404962	0.0827718	0	0.0921155	0.000315307	0.0867689	0.0345358	0	0.000765426	0	0	0.0701062	0.0121366	0.291969	0.0177204	0.00679895	0.0207619	0	0	0	0.006	0.347056	0.942948
TCGA.E8.A44M.01A.21R.A23W.07	THCA	0.0702614	0.0401635	0.0779778	0.218393	0	0.0613156	0	0.197362	0.0295524	0	0	0.0346871	0.0115433	0.00958808	0.125547	0.107279	0.0163081	0	2.19737e-05	0	0	0	0.014	0.226569	1.01044
TCGA.DE.A4M9.01A.11R.A250.07	THCA	0	0.0402776	0	0.0295162	0	0.176144	0	0.09774	0	0	0.112315	0.0359461	0.111385	0.280034	0	0.014488	0	0.0282095	0.0150597	0	0.0588846	0	0.334	0.0302626	1.08239
TCGA.DJ.A3UP.01A.11R.A22L.07	THCA	0	0.0586502	0.01622	0.249232	0	0	0	0.0174949	0.0267038	0.0027879	0	0	0.0296417	0.0174412	0.00492175	0.37419	0	0.0270349	0.175683	0	0	0	0.208	0.0610368	1.05692
TCGA.DJ.A3UU.01A.11R.A22L.07	THCA	0.131766	0	0.0871562	0.101859	0	0.153369	0	0.081563	0.00802182	0	0.0134153	0.00724418	0.0228144	0.0115451	0.111706	0.21208	0.0372348	0	0.0202246	0	0	0	0.01	0.277552	0.972667
TCGA.L6.A4EP.01A.11R.A250.07	THCA	0	0.0269448	0.00541253	0.125006	0	0.0101167	0	0.0329134	0.0387452	0	0	0.0377368	0.0345617	0.0855386	0.00463076	0.324916	0.0349954	0.0081283	0.230354	0	0	0	0.434	0.0152634	1.07755
TCGA.DE.A4M8.01A.21R.A250.07	THCA	0.00328119	0.0492836	0.153582	0.123296	0	0.23612	0	0.118882	0.00604603	0.00183571	0	0.0902982	0.0117318	0.0204321	0.0646595	0.104088	0.00444544	0	0.0059065	0	0	0.0061114	0.012	0.256398	0.995734
TCGA.EL.A3D1.01A.11R.A19O.07	THCA	0	0.0807901	0.0284004	0.160078	0	0.0429683	0	0.0369018	0.0569677	0	0	0.0771506	0.0272918	0.0977227	0.00245122	0.300163	0.0472053	0.00923196	0.0326771	0	0	0	0.114	0.0935187	1.04759
TCGA.ET.A3BV.01A.11R.A19O.07	THCA	0.00928141	0.0383789	0	0.00617614	0	0.224379	0	0.151117	0.0379792	0	0	0.0236765	0.0112542	0	0	0.208971	0.0818817	0.0978464	0.108708	0	0	0.00035051	0.014	0.217544	0.993403
TCGA.DE.A4MB.01A.11R.A250.07	THCA	0	0.0450691	0.0239736	0.00649639	0	0.0927236	0	0.0565214	0.031782	0	0	0.0501271	0.215804	0.131077	0	0.2411	0.046348	0.0418833	0	0.0135052	0.00358963	0	0.06	0.145191	1.02686
TCGA.DE.A4MA.01A.11R.A250.07	THCA	0	0.0308506	0.181047	0.106514	0	0.0524784	0	0.0151831	0.127647	0	0	0.0417001	0.0715006	0	0	0.213706	0.0995503	0.0291426	0.0306808	0	0	0	0.008	0.305599	0.959503
TCGA.EM.A22M.01A.11R.A32Y.07	THCA	0.0278134	0.00538512	0.210719	0.212403	0	0.00247548	0.0180784	0.106441	0.0418107	0	0	0.0288809	0.0200023	0.00649707	0.0412581	0.248548	0.00497328	0.00150402	0.0118269	0	0	0.0113828	0.006	0.332331	0.953457
TCGA.BJ.A28W.01A.11R.A32Y.07	THCA	0.0477539	0.163976	0.0244866	0.234898	0	0	0	0.241368	0.0690915	0.012863	0	0.0196811	0.00426059	0.0355616	0.029665	0.108554	0	0	0.00784053	0	0	0	0.012	0.26829	0.993212
TCGA.ET.A3DU.01A.11R.A19O.07	THCA	0.0944441	0	0.233541	0.181326	0	0.0773531	0.00546374	0.0639083	0.0401601	0	0	0.048276	0.0148501	0.0163274	0.0694308	0.127694	0.00420833	0	0.0230166	0	0	0	0.004	0.387067	0.931269
TCGA.BJ.A28W.11A.11R.A32Y.07	THCA	0.058461	0	0.257803	0.208075	0	0	0.00883339	0.125229	0.0257269	0	0	0.0584619	0.00126403	0.0582369	0.0284326	0.167531	0	0	0	0.00194418	0	0	0.004	0.377953	0.938309
TCGA.FE.A232.01A.11R.A14Y.07	THCA	0.0163309	0	0.046895	0.138594	0	0.0270217	0	0.0479699	0.0437403	0	0.00135829	0.0477987	0.0609394	0.134181	0.0340119	0.286057	0.0119018	0	0.103199	0	0	0	0.098	0.109589	1.03658
TCGA.EL.A3D4.01A.11R.A19O.07	THCA	0	0.101539	0.0268049	0.153091	0	0.000138343	0	0.101437	0	0	0.0479836	0.000187713	0.0155184	0.0871097	0.00844566	0.368636	9.41229e-05	0.00678557	0.0822287	0	0	0	0.468	0.0107476	1.07761
TCGA.BJ.A45E.01A.11R.A32Y.07	THCA	0.0197959	0.0187669	0.108211	0.229309	0	0.0947552	0	0.147046	0.0278662	0	0	0.0551041	0.0221177	0.0583155	0.122562	0.0782054	0	0	0.0179454	0	0	0	0.018	0.193666	1.02429
TCGA.DE.A69K.01A.11R.A39I.07	THCA	0	0.0455619	0.00326613	0.132102	0	0.0619136	0	0.0835822	0	0	0	0.0350371	0.147608	0.0212312	0.00526684	0.40847	0	0.0155604	0.0404002	0	0	0	0.332	0.0306673	1.07536
TCGA.DE.A7U5.01A.11R.A39I.07	THCA	0.161091	0	0.202111	0.0836388	0	0.0928153	0	0.0888519	0.0142839	0	0	0.0103295	0.0206089	0.111938	0.0332692	0.135464	0	0.015778	0	0.0298198	0	0	0.004	0.418288	0.9115
TCGA.FY.A76V.01A.11R.A39I.07	THCA	0	0.123473	0.00341144	0.0711329	0	0.0831936	0	0.0492369	0	0	0.000693572	0.0186575	0.286985	0	0	0.268908	0.0427006	0.02544	0.0261674	0	0	0	0.204	0.0629757	1.05941
TCGA.DE.A69J.01A.21R.A39I.07	THCA	0.0884394	0	0.012141	0.0687478	0	0.161094	0	0.0353069	0.0288817	0	0	0.0775394	0.0752074	0.00732312	0	0.194132	0.0439326	0.0772579	0.128049	0	0	0.00194791	0.254	0.0476665	1.05235
TCGA.MK.A84Z.01A.11R.A39I.07	THCA	0	0.031802	0.0388045	0.190217	0	0.0454528	0	0.190975	0	0	0	0.116895	0.0399668	0	0	0.286937	0	0.0319421	0.0270069	0	0	0	0.594	-0.00432103	1.10144
TCGA.QD.A8IV.01A.11R.A39I.07	THCA	0.0516612	0.0483424	0.141218	0.432338	0	0	0	0.035574	0.00516695	0	0	0	0.0415104	0.0231813	0	0.199231	0	0.00812972	0	0.00961053	0.00403683	0	0.006	0.319399	0.963539
TCGA.4C.A93U.01A.11R.A39I.07	THCA	0.0109203	0.0226252	0.0051013	0.0752711	0	0.0502303	0.0255774	0.109876	0.0301685	0	0	0.0401701	0.0191903	0.26076	0.0328879	0.299285	0	0	0.0179371	0	0	0	0.088	0.123354	1.04982
