# Supplementary material for: Characterization of the Immune Cell Infiltration Landscape of Thyroid Cancer for Improved Immunotherapy
Source: Front Mol Biosci. 2021 Nov 1;8:714053. doi: 10.3389/fmolb.2021.714053 (PMC8591054; doi:10.3389/fmolb.2021.714053)
Supplement: Supplementary file 3 [file Table3.XLSX]

## Sheet: Sheet1
barcode	ips_ctla4_neg_pd1_neg	ips_ctla4_neg_pd1_pos	ips_ctla4_pos_pd1_neg	ips_ctla4_pos_pd1_pos
TCGA-FE-A236	10	9	9	8
TCGA-BJ-A0Z3	9	9	9	8
TCGA-EM-A3O9	10	10	10	9
TCGA-EL-A3N2	9	9	9	8
TCGA-DJ-A3V4	10	9	9	8
TCGA-EL-A3CP	9	7	8	7
TCGA-DJ-A1QM	8	7	7	6
TCGA-DJ-A3UQ	9	8	8	8
TCGA-ET-A39I	8	7	8	6
TCGA-IM-A4EB	10	9	9	8
TCGA-EM-A3O6	10	8	9	7
TCGA-EL-A3H3	10	9	9	9
TCGA-FE-A3PD	9	8	9	8
TCGA-DJ-A2PT	8	7	8	7
TCGA-EM-A3O7	9	7	8	6
TCGA-IM-A3EB	10	9	9	9
TCGA-BJ-A45E	10	10	10	10
TCGA-DJ-A1QI	8	7	7	6
TCGA-DJ-A13X	8	7	8	6
TCGA-DJ-A13W	8	7	8	6
TCGA-ET-A3BN	8	6	7	6
TCGA-EL-A3ZO	9	8	9	8
TCGA-BJ-A290	9	7	8	6
TCGA-EL-A3ZK	8	8	8	8
TCGA-EL-A4JZ	9	8	9	8
TCGA-ET-A2N4	9	7	8	7
TCGA-DJ-A13R	10	10	10	10
TCGA-DE-A0XZ	9	8	8	8
TCGA-FY-A40L	9	9	9	8
TCGA-EL-A3H5	9	8	9	8
TCGA-ET-A3DW	9	8	9	8
TCGA-J8-A3NZ	9	8	9	8
TCGA-ET-A39P	9	8	8	7
TCGA-ET-A25L	9	8	8	7
TCGA-FY-A40N	9	8	9	8
TCGA-DJ-A3UU	9	8	9	8
TCGA-ET-A3BU	8	7	7	6
TCGA-EL-A3CN	10	10	9	9
TCGA-EM-A4FH	9	7	8	6
TCGA-EM-A3AK	9	8	8	7
TCGA-EM-A2CN	8	6	7	5
TCGA-KS-A41L	8	6	7	5
TCGA-E8-A433	10	8	10	8
TCGA-EL-A3CT	9	8	8	8
TCGA-BJ-A0ZA	8	7	8	7
TCGA-BJ-A3PU	10	9	10	8
TCGA-EM-A22P	8	8	8	7
TCGA-BJ-A18Z	9	7	8	7
TCGA-EM-A4FK	8	7	7	6
TCGA-EL-A4KI	8	6	8	6
TCGA-EM-A3FK	8	7	7	6
TCGA-BJ-A0Z5	9	8	9	7
TCGA-ET-A25I	9	8	8	7
TCGA-BJ-A4O8	8	7	8	7
TCGA-EM-A3SZ	9	9	9	9
TCGA-EM-A3AP	8	6	7	6
TCGA-E8-A437	9	7	9	7
TCGA-BJ-A2N9	9	9	9	8
TCGA-DJ-A3VM	8	7	7	6
TCGA-DJ-A2QC	9	7	8	7
TCGA-EL-A3ZN	9	7	8	6
TCGA-FE-A3PA	8	7	8	6
TCGA-EM-A2OZ	9	8	8	8
TCGA-DJ-A1QN	8	7	7	6
TCGA-EL-A3D6	9	8	9	8
TCGA-EM-A2CR	8	6	7	6
TCGA-ET-A25P	9	7	8	6
TCGA-EM-A4FM	10	8	9	8
TCGA-MK-A84Z	9	8	8	7
TCGA-EL-A3CM	9	8	8	7
TCGA-EM-A1CW	10	10	10	9
TCGA-DE-A7U5	8	8	8	8
TCGA-KS-A41J	9	8	9	8
TCGA-E8-A414	8	8	8	8
TCGA-EL-A3GS	9	8	8	8
TCGA-EM-A3OA	9	8	8	7
TCGA-EM-A1YC	7	7	7	6
TCGA-EL-A3N3	9	9	9	9
TCGA-FY-A4B3	8	7	7	6
TCGA-J8-A3YF	9	9	9	8
TCGA-EL-A3CW	9	8	9	8
TCGA-EM-A3SX	9	7	8	7
TCGA-BJ-A191	9	7	8	7
TCGA-ET-A40R	8	7	8	7
TCGA-MK-A4N9	10	8	9	7
TCGA-DJ-A4UP	9	8	9	8
TCGA-EL-A3CR	8	6	7	6
TCGA-H2-A2K9	9	7	8	6
TCGA-DJ-A3UP	9	8	8	7
TCGA-ET-A2N0	10	9	10	9
TCGA-DJ-A4UQ	8	7	8	7
TCGA-EL-A3ZG	9	7	8	6
TCGA-EM-A2CL	9	7	8	6
TCGA-DJ-A3VA	9	8	9	8
TCGA-EM-A1CT	9	9	9	8
TCGA-ET-A4KQ	9	7	8	6
TCGA-EL-A4K4	8	7	8	7
TCGA-BJ-A3PT	9	8	9	7
TCGA-EM-A3O3	8	7	8	7
TCGA-EM-A2CM	NA	NA	NA	NA
TCGA-J8-A4HY	9	8	9	8
TCGA-EM-A3FR	9	7	8	6
TCGA-CE-A481	9	8	8	7
TCGA-ET-A40T	9	8	8	7
TCGA-ET-A3BW	8	7	8	6
TCGA-DJ-A2PR	10	9	9	9
TCGA-E8-A44M	9	10	10	10
TCGA-DJ-A3V9	9	7	8	7
TCGA-EM-A2CP	9	10	9	10
TCGA-ET-A25K	9	7	8	7
TCGA-EL-A3GZ	9	8	9	7
TCGA-EL-A3ZQ	10	8	9	8
TCGA-FY-A3NP	9	7	8	6
TCGA-DJ-A3UY	8	7	8	7
TCGA-H2-A3RH	8	7	8	6
TCGA-J8-A3O2	8	7	8	7
TCGA-EM-A2CO	8	6	7	6
TCGA-EL-A3ZM	9	8	9	8
TCGA-BJ-A190	7	6	7	5
TCGA-DJ-A2PP	8	7	8	6
TCGA-FE-A3PB	10	9	10	9
TCGA-DJ-A2Q9	7	7	7	7
TCGA-EL-A4K0	8	7	8	6
TCGA-DE-A3KN	9	8	8	7
TCGA-ET-A25R	10	9	9	9
TCGA-IM-A3U2	10	8	9	8
TCGA-FK-A3SG	9	8	8	7
TCGA-DJ-A3V7	9	9	9	8
TCGA-H2-A422	9	8	8	7
TCGA-DJ-A2PU	8	7	8	6
TCGA-DJ-A2Q5	9	9	9	9
TCGA-EL-A3ZH	8	6	7	6
TCGA-EM-A3FM	10	8	9	8
TCGA-EL-A3T6	9	9	9	9
TCGA-FY-A3R6	9	9	9	9
TCGA-E3-A3E5	9	7	8	7
TCGA-EM-A22Q	9	7	9	7
TCGA-DJ-A13O	9	8	9	8
TCGA-EL-A3GX	8	8	8	7
TCGA-DE-A4MC	10	9	10	9
TCGA-EL-A3T0	8	7	8	7
TCGA-EL-A3GY	8	8	8	7
TCGA-CE-A3MD	10	9	10	9
TCGA-DO-A1JZ	7	6	7	5
TCGA-DE-A4M9	7	5	6	4
TCGA-BJ-A0ZH	9	8	9	8
TCGA-E8-A416	8	7	8	6
TCGA-DJ-A4V5	8	8	8	7
TCGA-BJ-A0Z9	8	7	8	7
TCGA-ET-A39N	9	7	8	6
TCGA-EM-A22M	10	9	9	9
TCGA-IM-A41Z	9	8	9	8
TCGA-EL-A3CX	8	6	7	6
TCGA-E8-A417	9	9	9	9
TCGA-ET-A3BP	9	8	8	7
TCGA-DJ-A3VK	9	7	8	6
TCGA-E3-A3E1	9	8	8	7
TCGA-BJ-A0ZJ	9	9	9	8
TCGA-ET-A39J	9	7	8	7
TCGA-DJ-A3VI	9	8	9	8
TCGA-EM-A3SY	10	9	9	9
TCGA-DJ-A13T	9	8	8	7
TCGA-EM-A3AL	8	7	8	6
TCGA-ET-A3DO	10	10	9	10
TCGA-EM-A2OW	9	8	9	7
TCGA-BJ-A3F0	9	8	9	7
TCGA-BJ-A28W	10	10	10	10
TCGA-DJ-A3VF	9	8	9	8
TCGA-ET-A3DP	8	7	8	7
TCGA-EM-A3AO	10	10	10	10
TCGA-EL-A3ZR	9	7	8	7
TCGA-DJ-A4UW	9	7	8	7
TCGA-EM-A3O8	9	7	8	6
TCGA-EL-A3T1	9	9	9	9
TCGA-E8-A2EA	9	9	9	9
TCGA-FE-A3PC	9	7	8	7
TCGA-EL-A3T8	8	6	7	5
TCGA-EM-A2OX	9	8	8	7
TCGA-DJ-A13V	9	8	9	7
TCGA-DJ-A1QQ	8	7	8	6
TCGA-ET-A39R	10	10	9	10
TCGA-BJ-A28T	9	9	9	9
TCGA-E8-A432	8	7	8	6
TCGA-EL-A3GO	9	7	8	6
TCGA-EL-A4K1	10	9	10	8
TCGA-EM-A22L	9	7	8	6
TCGA-DJ-A3UZ	9	8	9	8
TCGA-EL-A3CY	8	8	8	8
TCGA-J8-A3YG	8	7	8	7
TCGA-CE-A485	8	7	8	6
TCGA-EM-A2P1	9	9	9	9
TCGA-BJ-A0ZE	9	7	8	6
TCGA-BJ-A18Y	8	7	8	6
TCGA-DJ-A4UT	9	9	9	9
TCGA-DJ-A2Q3	9	8	8	8
TCGA-BJ-A45I	10	9	9	9
TCGA-DJ-A3UR	9	7	8	6
TCGA-EM-A22N	8	7	7	6
TCGA-FY-A3BL	10	9	9	8
TCGA-L6-A4EP	8	6	8	6
TCGA-E8-A438	10	8	9	7
TCGA-DJ-A1QO	8	7	8	7
TCGA-DJ-A3UV	NA	NA	NA	NA
TCGA-DJ-A3VG	9	8	9	7
TCGA-ET-A3DU	9	10	9	10
TCGA-ET-A3BO	10	9	10	9
TCGA-ET-A3BV	8	7	8	7
TCGA-ET-A3BT	9	8	9	8
TCGA-EM-A3AJ	9	8	9	8
TCGA-FY-A3R9	8	7	8	7
TCGA-E8-A3X7	10	9	10	9
TCGA-DJ-A1QH	9	8	9	8
TCGA-BJ-A0YZ	8	6	7	5
TCGA-EM-A3FP	9	8	8	8
TCGA-ET-A25O	9	7	8	7
TCGA-DE-A0Y3	10	8	9	8
TCGA-QD-A8IV	9	8	9	7
TCGA-E8-A415	8	7	8	7
TCGA-DJ-A1QD	9	7	8	7
TCGA-DJ-A4V2	8	7	8	7
TCGA-EM-A22J	9	7	8	6
TCGA-DJ-A4UR	9	8	9	8
TCGA-EM-A2CJ	8	6	8	6
TCGA-EL-A4K7	9	7	8	6
TCGA-BJ-A0ZB	10	9	9	8
TCGA-EL-A4KG	9	8	8	7
TCGA-DJ-A3VD	8	8	8	8
TCGA-DJ-A1QE	8	7	8	7
TCGA-IM-A3U3	9	9	9	8
TCGA-BJ-A45F	9	7	8	7
TCGA-E8-A2JQ	10	10	10	10
TCGA-EL-A4JX	9	10	9	10
TCGA-EM-A3AI	8	6	7	5
TCGA-EM-A22O	10	9	10	8
TCGA-DE-A0Y2	8	7	8	7
TCGA-FY-A4B0	8	7	7	6
TCGA-BJ-A45J	8	7	8	6
TCGA-BJ-A28Z	9	9	9	9
TCGA-ET-A40Q	10	9	9	9
TCGA-FY-A3NM	8	6	7	5
TCGA-MK-A4N6	8	8	8	8
TCGA-EL-A3GP	7	6	6	5
TCGA-EL-A3GU	9	8	8	7
TCGA-EM-A22K	8	7	8	6
TCGA-CE-A3ME	8	8	8	7
TCGA-EL-A3MZ	9	8	8	7
TCGA-EM-A4FN	9	7	8	7
TCGA-ET-A39K	8	7	8	7
TCGA-ET-A3DQ	9	9	9	8
TCGA-ET-A39S	9	7	8	6
TCGA-E8-A436	9	8	8	8
TCGA-FE-A238	9	7	8	7
TCGA-E3-A3DY	9	8	8	7
TCGA-KS-A4I7	9	8	8	7
TCGA-EL-A3H4	9	7	8	7
TCGA-DJ-A3VE	9	7	8	6
TCGA-BJ-A0Z2	9	7	8	7
TCGA-DJ-A2Q8	NA	NA	NA	NA
TCGA-BJ-A2NA	9	8	8	8
TCGA-KS-A4I3	10	9	9	8
TCGA-EL-A3H8	8	7	8	7
TCGA-DJ-A3US	9	8	9	8
TCGA-EL-A4JV	9	7	8	7
TCGA-KS-A4I1	9	7	8	6
TCGA-FE-A231	9	8	8	7
TCGA-EM-A3AR	9	7	8	6
TCGA-EL-A3H7	10	9	9	9
TCGA-J8-A3O1	8	7	7	6
TCGA-DJ-A2PN	9	7	8	7
TCGA-EM-A4FO	9	9	9	9
TCGA-EM-A2CQ	8	7	8	6
TCGA-EL-A3CV	8	9	8	8
TCGA-FE-A239	8	6	7	5
TCGA-DJ-A1QF	8	7	7	6
TCGA-BJ-A3PR	9	10	9	10
TCGA-DJ-A2PY	8	7	8	7
TCGA-J8-A4HW	8	6	7	5
TCGA-EL-A3CO	7	7	7	6
TCGA-FE-A23A	10	10	10	10
TCGA-EM-A3SU	10	9	10	9
TCGA-BJ-A2N8	8	7	7	6
TCGA-BJ-A0Z0	9	7	8	6
TCGA-FY-A40M	8	6	7	5
TCGA-EL-A3CU	9	9	9	9
TCGA-KS-A41I	9	8	9	7
TCGA-EM-A2CS	8	7	8	6
TCGA-CE-A27D	9	9	9	9
TCGA-ET-A4KN	10	9	10	9
TCGA-EM-A1CV	7	6	7	5
TCGA-EL-A3H2	8	7	7	6
TCGA-EL-A3MY	8	7	8	7
TCGA-BJ-A45H	8	7	8	7
TCGA-DE-A2OL	8	6	7	5
TCGA-EM-A2CK	10	8	9	7
TCGA-DJ-A4UL	9	8	9	7
TCGA-FK-A3S3	9	8	9	7
TCGA-FE-A22Z	8	7	7	6
TCGA-ET-A39T	9	9	9	8
TCGA-DJ-A2Q7	9	8	9	8
TCGA-DJ-A3V2	9	8	9	8
TCGA-ET-A40P	9	8	8	7
TCGA-DJ-A3V5	9	8	9	8
TCGA-FK-A4UB	9	7	8	6
TCGA-FE-A237	8	7	8	7
TCGA-ET-A2N5	9	7	8	7
TCGA-GE-A2C6	10	9	10	9
TCGA-FK-A3SB	9	7	8	6
TCGA-KS-A4ID	10	10	10	10
TCGA-DE-A4MA	9	8	9	8
TCGA-EL-A4K9	9	8	8	7
TCGA-ET-A3BX	8	6	7	6
TCGA-EL-A3T9	8	6	8	6
TCGA-EM-A1YD	8	7	8	6
TCGA-EL-A3T2	8	7	8	6
TCGA-FY-A40K	8	7	7	6
TCGA-FY-A3ON	9	7	8	7
TCGA-KS-A4IC	9	8	9	7
TCGA-E8-A242	9	8	8	8
TCGA-J8-A3YD	9	7	8	7
TCGA-EM-A1CU	8	7	7	6
TCGA-EL-A3GQ	7	6	7	5
TCGA-DJ-A13S	9	8	8	7
TCGA-FY-A3W9	8	6	8	6
TCGA-DE-A69K	9	7	8	7
TCGA-ET-A25M	9	8	9	8
TCGA-DE-A4MB	8	8	8	7
TCGA-EL-A4JW	9	8	9	8
TCGA-ET-A2MZ	8	7	8	6
TCGA-EL-A4K6	7	5	6	5
TCGA-EM-A4FU	9	7	8	7
TCGA-EL-A3CS	9	8	9	7
TCGA-DJ-A2Q0	10	10	9	9
TCGA-DJ-A13U	10	9	9	9
TCGA-EM-A2P0	9	7	8	7
TCGA-H2-A421	10	10	10	9
TCGA-CE-A483	9	7	8	7
TCGA-FY-A76V	8	6	7	6
TCGA-EM-A4FQ	9	8	8	7
TCGA-FY-A3I5	8	8	8	8
TCGA-BJ-A28R	10	9	9	9
TCGA-BJ-A45K	8	7	8	6
TCGA-EM-A3OB	9	7	8	6
TCGA-EL-A3H1	8	6	7	6
TCGA-EM-A4FR	9	7	8	7
TCGA-KS-A41F	8	7	8	6
TCGA-DO-A2HM	8	8	8	8
TCGA-KS-A4I9	9	8	9	8
TCGA-FY-A3TY	7	6	7	6
TCGA-IM-A41Y	10	8	9	8
TCGA-EM-A2OV	9	7	8	6
TCGA-EM-A1YA	8	7	7	6
TCGA-J8-A3O0	9	7	8	6
TCGA-FY-A3RA	9	8	8	7
TCGA-FY-A3WA	7	5	6	4
TCGA-ET-A2MX	9	8	9	7
TCGA-EM-A3FN	8	6	7	6
TCGA-E3-A3DZ	9	8	8	7
TCGA-BJ-A28S	8	7	8	6
TCGA-ET-A3BQ	9	8	8	7
TCGA-E3-A3E0	9	8	8	7
TCGA-FY-A4B4	8	8	8	7
TCGA-ET-A3DS	8	7	8	6
TCGA-EL-A3D4	9	8	8	7
TCGA-DJ-A2PZ	9	8	8	7
TCGA-DJ-A3UW	9	9	9	9
TCGA-FE-A232	9	8	9	8
TCGA-ET-A25J	10	9	9	8
TCGA-DJ-A2PV	8	7	8	6
TCGA-EL-A3D0	8	6	7	5
TCGA-FK-A3SD	8	6	7	6
TCGA-J8-A42S	9	7	8	6
TCGA-E3-A3E3	10	9	9	8
TCGA-EL-A4KH	8	7	8	6
TCGA-EL-A3CL	8	7	7	6
TCGA-EL-A3T3	8	7	8	6
TCGA-EM-A4FV	8	8	8	7
TCGA-EM-A3AN	8	7	8	6
TCGA-EL-A3ZT	9	7	8	7
TCGA-DJ-A3V3	9	8	9	8
TCGA-BJ-A0ZC	9	8	9	7
TCGA-EM-A2CU	9	8	8	7
TCGA-DJ-A3UN	9	8	8	7
TCGA-BJ-A45D	9	7	8	6
TCGA-BJ-A2P4	9	8	9	7
TCGA-EM-A3AQ	9	7	8	7
TCGA-BJ-A192	8	6	7	6
TCGA-L6-A4EU	9	8	9	8
TCGA-DJ-A2QB	8	7	7	6
TCGA-EM-A3FL	9	8	8	7
TCGA-EM-A1CS	8	7	7	6
TCGA-KS-A4I5	10	8	9	8
TCGA-EL-A3GV	8	8	8	7
TCGA-ET-A39M	9	8	9	8
TCGA-EL-A3D5	9	7	8	6
TCGA-EL-A3MX	7	6	7	5
TCGA-EL-A3ZP	9	8	8	8
TCGA-ET-A2MY	9	8	9	8
TCGA-DJ-A4V4	10	8	9	8
TCGA-DO-A1K0	8	8	8	7
TCGA-EM-A4FF	9	9	9	9
TCGA-DJ-A3V0	10	8	9	8
TCGA-DJ-A3UT	9	7	8	6
TCGA-ET-A2N3	9	7	8	6
TCGA-ET-A39O	9	9	9	9
TCGA-IM-A3ED	8	7	7	7
TCGA-FY-A3YR	9	9	9	8
TCGA-E8-A418	10	9	9	9
TCGA-ET-A25N	8	6	7	6
TCGA-BJ-A45G	8	7	8	6
TCGA-FY-A3R7	9	8	8	7
TCGA-FY-A3R8	8	7	8	7
TCGA-FE-A235	8	7	7	6
TCGA-DJ-A13L	9	9	9	9
TCGA-EM-A2P2	10	8	9	7
TCGA-DJ-A13M	9	8	8	7
TCGA-KS-A4IB	9	8	8	7
TCGA-ET-A3BS	9	9	9	9
TCGA-EM-A2CT	8	7	7	6
TCGA-ET-A40S	10	9	9	9
TCGA-EM-A2OY	8	7	7	6
TCGA-EL-A3TA	8	7	8	6
TCGA-DJ-A2PW	9	8	8	7
TCGA-BJ-A291	9	8	9	7
TCGA-DJ-A2PQ	8	7	8	6
TCGA-DE-A69J	9	8	8	7
TCGA-DJ-A2PS	8	7	8	7
TCGA-4C-A93U	10	9	10	10
TCGA-L6-A4ET	9	7	8	6
TCGA-ET-A25G	9	7	8	7
TCGA-EL-A3ZL	9	7	8	7
TCGA-IM-A420	10	10	10	9
TCGA-EM-A22I	9	8	8	7
TCGA-DJ-A2Q1	9	8	9	8
TCGA-DJ-A2Q6	9	8	9	8
TCGA-EL-A3D1	9	7	8	7
TCGA-DJ-A3UM	9	8	8	7
TCGA-EM-A3ST	8	7	8	6
TCGA-FK-A3SE	8	6	7	5
TCGA-DJ-A2QA	9	7	8	7
TCGA-J8-A3YE	10	8	9	8
TCGA-EL-A3CZ	8	6	7	6
TCGA-EM-A3FJ	8	7	8	6
TCGA-EM-A2P3	9	8	8	7
TCGA-E8-A413	8	7	8	7
TCGA-DJ-A2PO	9	9	9	8
TCGA-DJ-A3UK	8	7	8	6
TCGA-EL-A3MW	8	6	7	6
TCGA-E3-A3E2	9	9	9	9
TCGA-E8-A434	9	8	9	7
TCGA-DJ-A2Q4	9	7	8	7
TCGA-EM-A4G1	8	7	8	6
TCGA-EL-A3GW	9	7	8	6
TCGA-DJ-A13P	9	7	8	6
TCGA-DJ-A3VL	9	8	9	8
TCGA-ET-A3DT	10	10	10	10
TCGA-DJ-A2Q2	9	7	8	7
TCGA-ET-A3DR	8	6	7	5
TCGA-MK-A4N7	9	7	8	7
TCGA-BJ-A28V	8	6	8	6
TCGA-J8-A3YH	9	7	8	7
TCGA-EL-A3TB	9	8	8	7
TCGA-BJ-A45C	9	7	8	6
TCGA-CE-A13K	9	7	8	7
TCGA-DJ-A2PX	9	9	9	8
TCGA-FK-A3SH	8	7	8	6
TCGA-BJ-A3EZ	9	8	9	8
TCGA-H2-A3RI	9	8	9	8
TCGA-L6-A4EQ	9	7	8	7
TCGA-DJ-A1QL	9	7	8	6
TCGA-FE-A234	8	7	7	7
TCGA-FY-A2QD	7	5	6	4
TCGA-EL-A3GR	7	6	7	5
TCGA-EL-A3T7	9	7	8	6
TCGA-DJ-A3UO	9	8	9	8
TCGA-FE-A230	10	10	9	10
TCGA-EM-A3FO	8	6	7	5
TCGA-DJ-A1QG	8	7	8	7
TCGA-BJ-A2N7	9	7	8	6
TCGA-BJ-A4O9	8	7	7	6
TCGA-EL-A3ZS	9	8	9	8
TCGA-E8-A419	9	10	9	9
TCGA-DJ-A3UX	10	9	10	9
TCGA-BJ-A0ZG	9	8	8	7
TCGA-H2-A26U	8	9	8	9
TCGA-CE-A484	9	7	8	6
TCGA-DJ-A3VJ	8	8	8	7
TCGA-EM-A1YE	9	7	8	6
TCGA-FE-A233	9	8	8	7
TCGA-DJ-A3VB	10	9	9	9
TCGA-BJ-A28X	8	9	8	9
TCGA-FY-A3NN	8	7	8	7
TCGA-EM-A1YB	9	8	9	7
TCGA-ET-A3DV	8	6	7	5
TCGA-EL-A4KD	9	7	8	7
TCGA-DE-A4MD	10	9	9	8
TCGA-FY-A3I4	8	6	7	6
TCGA-ET-A39L	9	7	8	6
TCGA-DJ-A3V8	9	8	8	7
TCGA-EL-A4K2	8	7	7	6
TCGA-DE-A4M8	9	10	9	10
TCGA-CE-A482	8	7	8	6
TCGA-E8-A44K	10	9	9	8
TCGA-ET-A2N1	NA	NA	NA	NA
TCGA-EM-A3FQ	8	8	8	7
TCGA-DJ-A4V0	9	9	9	9
TCGA-DJ-A3V6	NA	NA	NA	NA
TCGA-BJ-A0ZF	NA	NA	NA	NA
