# Supplementary material for: Characterization of the Immune Cell Infiltration Landscape of Thyroid Cancer for Improved Immunotherapy
Source: Front Mol Biosci. 2021 Nov 1;8:714053. doi: 10.3389/fmolb.2021.714053 (PMC8591054; doi:10.3389/fmolb.2021.714053)
Supplement: Supplementary file 6 [file Table4.XLSX]

## Sheet: Sheet1
Gene	logFC	AveExpr	t	P.Value	adj.P.Val	B	change
HLA_B	1.57323	10.4484	13.3068	7.9943e-35	1.90744e-30	68.3096	UP
B2M	1.40026	11.411	12.9146	3.76924e-33	4.4967e-29	64.5006	UP
HLA_A	1.28138	10.1772	12.8092	1.0516e-32	8.36374e-29	63.4851	UP
HLA_C	1.29906	9.82387	12.3565	8.21403e-31	4.89967e-27	59.1755	UP
PSMB8	1.07962	6.14807	11.8421	1.05063e-28	5.01362e-25	54.3785	UP
HLA_E	0.746262	9.43195	11.2615	2.18562e-26	8.69146e-23	49.1084	NOT
HLA_F	1.35628	5.70489	10.99	2.51437e-25	8.5704e-22	46.7076	UP
HCP5	1.67166	4.71162	10.5284	1.47318e-23	4.39375e-20	42.7303	UP
PSMB9	1.59455	4.71206	10.1958	2.58617e-22	6.85621e-19	39.912	UP
TAP1	1.16334	5.86917	10.0695	7.56088e-22	1.80403e-18	38.7996	UP
PSMB8_AS1	1.09737	2.90414	9.89647	3.24178e-21	7.03172e-18	37.4244	UP
POMT2	-0.37259	4.64676	-9.67034	2.11859e-20	4.21246e-17	35.5197	NOT
RNF150	-1.19859	2.71788	-9.19368	1.00674e-18	1.84775e-15	31.7951	DOWN
PATL2	1.3206	-0.0334346	9.13641	1.58665e-18	2.70411e-15	31.1411	UP
NLRC5	1.14808	4.39973	9.11084	1.94271e-18	3.09021e-15	31.145	UP
NPC2	1.01057	10.7371	9.01047	4.28466e-18	6.38949e-15	30.302	UP
APOL1	1.16824	5.99633	8.97722	5.56049e-18	7.574e-15	30.0275	UP
PINK1_AS	-0.458217	2.78346	-8.97375	5.71383e-18	7.574e-15	30.1123	NOT
ZNF683	2.29585	0.463056	8.90257	9.95895e-18	1.21382e-14	29.3479	UP
HLA_H	1.11058	5.11347	8.89982	1.01745e-17	1.21382e-14	29.473	UP
AC092580.4	1.9865	-2.55448	8.83567	1.67407e-17	1.83228e-14	28.4041	UP
PEG3	-0.901567	3.09844	-8.83449	1.68945e-17	1.83228e-14	29.0165	NOT
MUC15	1.16136	7.18903	8.82121	1.87228e-17	1.94229e-14	28.8127	UP
TAP2	0.796032	4.2582	8.78711	2.43649e-17	2.42228e-14	28.6562	NOT
HLA_DRB1	1.49342	7.91773	8.77347	2.70652e-17	2.5831e-14	28.4501	UP
DGKI	-1.54996	3.32868	-8.75763	3.05749e-17	2.80584e-14	28.3976	DOWN
HLA_DPA1	1.62898	7.47714	8.74359	3.40623e-17	3.01009e-14	28.2251	UP
IL15RA	0.74909	2.85485	8.62651	8.3404e-17	7.10721e-14	27.5141	NOT
BTN3A3	0.785563	4.19631	8.58462	1.14662e-16	9.43388e-14	27.1416	NOT
UBE2L6	0.685455	5.75146	8.53461	1.67416e-16	1.29692e-13	26.6756	NOT
XCL2	2.02131	-2.34259	8.53376	1.68502e-16	1.29692e-13	26.2693	UP
GZMH	1.76518	0.310432	8.52626	1.78313e-16	1.32954e-13	26.6193	UP
TRPV6	-1.51995	0.657401	-8.49396	2.2747e-16	1.64468e-13	26.5384	DOWN
CITED1	2.50703	6.65172	8.40938	4.28967e-16	3.01034e-13	25.7758	UP
HLA_DPB1	1.38466	7.35604	8.36368	6.03189e-16	4.11202e-13	25.399	UP
SLA2	1.75359	-0.0594232	8.35978	6.20925e-16	4.11269e-13	25.3831	UP
TRIM21	0.508213	4.26659	8.35449	6.45866e-16	4.11269e-13	25.4269	NOT
CTSH	1.30546	8.13389	8.3526	6.54997e-16	4.11269e-13	25.3186	UP
KLRC1	1.95357	-1.64615	8.26267	1.27507e-15	7.80079e-13	24.4699	UP
CD74	1.23837	10.6715	8.24794	1.4213e-15	8.47806e-13	24.5956	UP
XCL1	2.02743	-1.9953	8.20972	1.8827e-15	1.09564e-12	24.0502	UP
CD40	1.04538	5.17433	8.18467	2.26246e-15	1.28529e-12	24.1609	UP
RIMKLA	-1.13412	0.1376	-8.16854	2.54597e-15	1.41272e-12	24.1814	DOWN
ARL6IP5	0.430519	7.44245	8.15564	2.79779e-15	1.5144e-12	23.8912	NOT
SQRDL	0.479325	5.33916	8.15281	2.85615e-15	1.5144e-12	23.8997	NOT
RBM28	-0.21865	4.52061	-8.14647	2.99148e-15	1.55167e-12	23.8716	NOT
BTN3A1	0.774504	4.53184	8.1154	3.75204e-15	1.90476e-12	23.6974	NOT
TRAV13_1	2.06504	-3.68797	8.09394	4.38612e-15	2.18026e-12	23.0354	UP
PSMB10	0.680099	4.50085	8.08073	4.82751e-15	2.3507e-12	23.4476	NOT
BTN3A2	0.934556	5.05003	8.05161	5.96206e-15	2.84509e-12	23.214	NOT
CD7	1.82675	1.2173	8.04094	6.44033e-15	3.01307e-12	23.2474	UP
SLC22A23	-0.649375	2.60852	-8.02537	7.20713e-15	3.30696e-12	23.1321	NOT
XXbac_BPG248L24.12	1.16119	0.77366	8.01589	7.7175e-15	3.47433e-12	23.076	UP
SP100	0.395533	6.02784	8.00704	8.22587e-15	3.63462e-12	22.8389	NOT
THEMIS	1.82761	-0.955837	7.97729	1.01907e-14	4.42093e-12	22.6019	UP
RTP4	0.892019	1.98187	7.97102	1.066e-14	4.54192e-12	22.8025	NOT
CHRNA7	-1.18091	-1.07809	-7.95786	1.17161e-14	4.90432e-12	22.6602	DOWN
LIPM	1.91949	-3.60695	7.93853	1.34582e-14	5.53642e-12	22.0184	UP
LINC01257	-1.93631	-4.54855	-7.92988	1.43179e-14	5.79028e-12	22.1558	DOWN
HLA_DRA	1.43012	8.68025	7.92708	1.46074e-14	5.80887e-12	22.2744	UP
ZKSCAN5	-0.252799	3.73061	-7.84572	2.60846e-14	1.00622e-11	21.8056	NOT
HLA_DQB1	1.53727	6.84785	7.84475	2.62648e-14	1.00622e-11	21.7017	UP
RRAS	0.73376	6.28218	7.84313	2.65682e-14	1.00622e-11	21.6887	NOT
SCML4	1.76958	-1.40557	7.83065	2.90289e-14	1.08223e-11	21.5645	UP
APOBEC3G	0.864488	3.76466	7.8267	2.98512e-14	1.09577e-11	21.7369	NOT
IFITM1	0.963067	4.82765	7.82304	3.06365e-14	1.10756e-11	21.6277	NOT
FLRT1	-1.80617	0.153861	-7.81323	3.28401e-14	1.1695e-11	21.7126	DOWN
WNT4	-1.65082	0.870006	-7.8024	3.54545e-14	1.24403e-11	21.6305	DOWN
GZMM	1.51618	-0.568668	7.78645	3.9684e-14	1.37226e-11	21.383	UP
GPR171	1.83368	-1.08574	7.77408	4.33015e-14	1.46103e-11	21.2185	UP
FTH1P22	1.83137	-3.49143	7.77351	4.34758e-14	1.46103e-11	20.9506	UP
CD3G	1.84022	0.232662	7.75602	4.91756e-14	1.62962e-11	21.2338	UP
TRBV7_9	2.00972	-2.88538	7.74248	5.40904e-14	1.76794e-11	20.8038	UP
FASLG	1.81352	-1.64162	7.73189	5.82675e-14	1.87873e-11	20.8812	UP
PAX8_AS1	-0.694434	2.58121	-7.7092	6.83149e-14	2.16183e-11	20.9371	NOT
EVA1C	0.607047	4.2791	7.70765	6.90617e-14	2.16183e-11	20.857	NOT
LINC00892	1.85772	-3.47301	7.7062	6.97658e-14	2.16183e-11	20.5113	UP
GZMA	1.69158	1.11662	7.69103	7.75814e-14	2.3348e-11	20.8553	UP
SIRPG	2.33742	-0.671283	7.68826	7.90979e-14	2.3348e-11	20.6549	UP
CD3D	2.032	0.85651	7.68762	7.9456e-14	2.3348e-11	20.8078	UP
RP11_521B24.3	-0.523001	0.450463	-7.68647	8.00983e-14	2.3348e-11	20.847	NOT
NETO2	-0.812532	2.3008	-7.6839	8.15489e-14	2.3348e-11	20.7791	NOT
CD2	1.96095	2.18773	7.68314	8.19793e-14	2.3348e-11	20.8248	UP
CD59	0.493292	8.88455	7.68134	8.30208e-14	2.3348e-11	20.5817	NOT
SERPINA1	2.16265	9.66875	7.68107	8.31762e-14	2.3348e-11	20.576	UP
TP53INP2	-0.611201	5.46689	-7.67147	8.89404e-14	2.46758e-11	20.5032	NOT
ARRDC4	-0.646357	4.79968	-7.66035	9.6118e-14	2.63606e-11	20.4442	NOT
SLC25A15	-0.975175	2.70311	-7.65697	9.84064e-14	2.66294e-11	20.5565	NOT
APOL3	0.865388	4.11007	7.65563	9.93302e-14	2.66294e-11	20.5332	NOT
TRBV28	2.03594	0.683738	7.65134	1.02345e-13	2.71328e-11	20.5543	UP
PSME1	0.38805	7.44198	7.64408	1.07653e-13	2.82264e-11	20.3105	NOT
RPS6KA6	-0.680425	3.34692	-7.63962	1.11047e-13	2.87998e-11	20.3984	NOT
CD3E	1.92993	2.48875	7.63209	1.17018e-13	3.0022e-11	20.4831	UP
PAQR5	-0.875561	0.411838	-7.61802	1.29031e-13	3.2752e-11	20.3883	NOT
GBP2	1.29406	5.88262	7.57199	1.7749e-13	4.4578e-11	19.8551	UP
RP11_1036E20.7	2.56736	-2.8941	7.56375	1.8788e-13	4.66959e-11	19.6015	UP
MEGF8	-0.345595	6.29348	-7.54992	2.06699e-13	5.08437e-11	19.6703	NOT
ZNF713	-0.431926	1.6603	-7.54338	2.16225e-13	5.26442e-11	19.8759	NOT
CD247	1.42906	1.18074	7.53094	2.35566e-13	5.67737e-11	19.7958	UP
PRF1	1.18393	1.78401	7.52119	2.5191e-13	6.01056e-11	19.7421	UP
IFIT3	0.935761	4.57382	7.51688	2.59477e-13	6.06108e-11	19.5578	NOT
STAT1	0.977652	7.634	7.51636	2.60421e-13	6.06108e-11	19.4444	NOT
TBC1D30	-0.555734	1.69231	-7.51567	2.61648e-13	6.06108e-11	19.6868	NOT
ZADH2	-0.291478	5.31316	-7.50936	2.73248e-13	6.26893e-11	19.4105	NOT
CXCR6	1.62344	1.00315	7.5071	2.77514e-13	6.27452e-11	19.6289	UP
LGALS17A	2.37047	-2.37676	7.50645	2.78751e-13	6.27452e-11	19.3038	UP
MARK3	-0.202615	5.91583	-7.50195	2.87508e-13	6.41116e-11	19.3502	NOT
PARP14	0.615026	7.18462	7.49621	2.99043e-13	6.60664e-11	19.3082	NOT
GRAP2	1.24727	0.0155565	7.47163	3.53887e-13	7.74656e-11	19.3632	UP
TRGC2	1.8684	-0.9743	7.46858	3.61326e-13	7.8375e-11	19.2236	UP
ACSL5	1.04005	4.53259	7.46018	3.82686e-13	8.22603e-11	19.1887	UP
UBASH3A	1.84304	-0.802875	7.45504	3.96358e-13	8.44385e-11	19.1536	UP
C19orf66	0.424797	4.88325	7.4479	4.1616e-13	8.78724e-11	19.041	NOT
HCG4P11	1.46046	-3.55604	7.44448	4.25979e-13	8.91566e-11	18.8508	UP
MVP	0.717745	7.84444	7.44271	4.3116e-13	8.94564e-11	18.9525	NOT
TMEM156	1.4686	-0.578244	7.42507	4.86238e-13	1.00014e-10	19.0063	UP
TRG_AS1	1.3782	-0.690972	7.42172	4.97454e-13	1.01447e-10	18.9807	UP
ETV7	1.55694	1.57657	7.41249	5.29679e-13	1.07103e-10	19.022	UP
HLA_DQA1	1.6356	5.91834	7.3982	5.83667e-13	1.17028e-10	18.7032	UP
TOB1	-0.705949	5.5977	-7.39423	5.9964e-13	1.19228e-10	18.6313	NOT
OR4D10	2.73446	-2.82298	7.38936	6.19756e-13	1.22193e-10	18.488	UP
HLA_DRB5	1.52654	6.1669	7.38817	6.24792e-13	1.22193e-10	18.6183	UP
ITK	1.76745	0.707562	7.38497	6.38474e-13	1.23854e-10	18.8153	UP
SMO	-0.620965	4.57396	-7.36631	7.24526e-13	1.39413e-10	18.4769	NOT
KLRB1	1.39814	0.329129	7.3651	7.30484e-13	1.39435e-10	18.6812	UP
CCL5	1.78513	3.61481	7.3577	7.67929e-13	1.45419e-10	18.6283	UP
KIAA1467	-0.724907	3.35231	-7.3384	8.7484e-13	1.6436e-10	18.3788	NOT
TRBC2	1.96333	2.4249	7.33307	9.06898e-13	1.69051e-10	18.5053	UP
KATNAL2	-0.89793	2.33298	-7.32216	9.76073e-13	1.80536e-10	18.3544	NOT
C1orf54	0.539038	3.13557	7.31996	9.90628e-13	1.81818e-10	18.3533	NOT
TRBV20_1	1.95627	-2.14527	7.31135	1.04974e-12	1.91198e-10	18.1121	UP
BLNK	0.707366	4.67869	7.30973	1.06125e-12	1.91829e-10	18.1576	NOT
SIT1	1.7193	-0.388706	7.28967	1.21438e-12	2.17857e-10	18.1372	UP
PCED1B	0.974654	2.96152	7.28734	1.23347e-12	2.1963e-10	18.1712	NOT
RP11_547C5.1	1.83514	-2.20454	7.2812	1.28536e-12	2.27175e-10	17.9243	UP
GPR125	-0.576029	4.92493	-7.27245	1.36299e-12	2.39125e-10	17.8447	NOT
C12orf79	1.39003	-2.80633	7.26633	1.42e-12	2.47308e-10	17.803	UP
TMIGD2	1.47399	-3.06588	7.26342	1.44793e-12	2.50344e-10	17.7571	UP
TIAM2	-0.577056	3.20328	-7.26008	1.48066e-12	2.54162e-10	17.8881	NOT
GALE	1.05123	5.81562	7.24656	1.62072e-12	2.76218e-10	17.6845	UP
TMC8	1.34574	4.23429	7.24133	1.67839e-12	2.84017e-10	17.7959	UP
TRIM16L	-0.627839	2.05125	-7.23796	1.71652e-12	2.88423e-10	17.8392	NOT
KCNJ14	-0.504622	0.541226	-7.23036	1.80588e-12	3.00726e-10	17.8419	NOT
CHI3L2	1.33862	4.27097	7.22961	1.81495e-12	3.00726e-10	17.7138	UP
SEMA6D	-0.905872	3.14015	-7.22467	1.87572e-12	3.08653e-10	17.6433	NOT
DPP4	1.93931	6.36352	7.2179	1.96221e-12	3.18643e-10	17.5054	UP
EBI3	1.56272	1.5137	7.21783	1.96314e-12	3.18643e-10	17.7609	UP
GPR25	1.82854	-4.24224	7.21567	1.99154e-12	3.21069e-10	17.3242	UP
ACKR3	-0.733734	4.6123	-7.21235	2.03603e-12	3.26038e-10	17.4615	NOT
TIMP1	1.45119	8.71518	7.21096	2.05503e-12	3.26887e-10	17.4286	UP
TRAV12_2	1.79161	-3.75366	7.20812	2.09427e-12	3.30923e-10	17.3298	UP
TRBV5_1	1.87391	-2.82933	7.20077	2.19913e-12	3.45206e-10	17.3646	UP
RP11_1094M14.8	1.34345	-1.46096	7.19737	2.24937e-12	3.48724e-10	17.4861	UP
LZTS2	0.480887	7.04061	7.19667	2.2599e-12	3.48724e-10	17.3283	NOT
TRGC1	1.4677	-2.30018	7.1963	2.26539e-12	3.48724e-10	17.4046	UP
SLAMF1	1.94892	-0.105863	7.18611	2.42409e-12	3.70761e-10	17.49	UP
ZBP1	1.9989	-0.63652	7.184	2.45822e-12	3.72939e-10	17.4324	UP
TCIRG1	0.618392	6.13449	7.18331	2.46959e-12	3.72939e-10	17.251	NOT
FBXO6	0.536515	3.71969	7.17443	2.61939e-12	3.93073e-10	17.3562	NOT
ATIC	0.525379	6.16929	7.17096	2.68031e-12	3.99701e-10	17.1688	NOT
TBC1D16	-0.415431	5.21015	-7.16691	2.7532e-12	4.08022e-10	17.1507	NOT
RASSF5	0.621431	5.05084	7.16449	2.79773e-12	4.12061e-10	17.1764	NOT
KIT	-1.35301	3.62907	-7.16283	2.82858e-12	4.13764e-10	17.18	DOWN
TRBV9	1.7812	-3.63204	7.16201	2.84398e-12	4.13764e-10	17.0582	UP
BMP8B	-0.7327	2.95013	-7.15891	2.90301e-12	4.1823e-10	17.2472	NOT
BTBD11	-1.06874	4.17522	-7.15856	2.90973e-12	4.1823e-10	17.1266	DOWN
SH2D1A	1.84838	-0.612228	7.1557	2.96535e-12	4.23672e-10	17.2667	UP
RHOH	1.66279	0.755058	7.15202	3.03837e-12	4.31521e-10	17.3267	UP
ADK	0.426467	5.92448	7.14947	3.09002e-12	4.3626e-10	17.0333	NOT
HLA_DMA	1.03754	5.88447	7.14606	3.16037e-12	4.41475e-10	17.0282	UP
USP30_AS1	1.50944	-1.80863	7.14589	3.16396e-12	4.41475e-10	17.127	UP
SAMD3	1.35193	-1.04093	7.13903	3.31064e-12	4.59255e-10	17.1564	UP
TRAC	1.90717	2.88773	7.13652	3.3659e-12	4.6178e-10	17.2296	UP
RP11_320N7.2	1.46508	-0.160678	7.13645	3.36755e-12	4.6178e-10	17.1953	UP
RP11_230G5.2	2.19529	0.204182	7.13403	3.42185e-12	4.66545e-10	17.1716	UP
FLT3LG	0.655267	0.939921	7.12658	3.59427e-12	4.87268e-10	17.1795	NOT
TMSB4X	0.868134	9.73544	7.12141	3.71878e-12	5.013e-10	16.8721	NOT
CTSS	0.882021	6.76586	7.12013	3.7503e-12	5.01767e-10	16.8359	NOT
HDAC4	-0.401711	3.72295	-7.11956	3.76431e-12	5.01767e-10	16.9381	NOT
DNAL1	-0.352906	4.39788	-7.107	4.089e-12	5.4202e-10	16.8045	NOT
LYPD5	0.760037	1.32646	7.10395	4.17179e-12	5.48039e-10	17.0356	NOT
RP11_221N13.3	2.0928	0.168693	7.10364	4.18035e-12	5.48039e-10	16.9838	UP
CTD_2619J13.17	-0.409382	1.13595	-7.09923	4.30343e-12	5.61092e-10	16.996	NOT
GGCT	0.838078	5.95602	7.09392	4.45639e-12	5.77877e-10	16.6833	NOT
IGFBP6	1.83548	6.44138	7.09243	4.50014e-12	5.80396e-10	16.6863	UP
ADAM22	-0.879414	2.00229	-7.0819	4.82233e-12	6.18606e-10	16.8271	NOT
SCN1B	0.970227	4.23821	7.07961	4.89514e-12	6.24589e-10	16.725	NOT
PLA1A	1.08017	1.47417	7.07877	4.92238e-12	6.24723e-10	16.8767	UP
CTSC	1.10707	7.6508	7.06843	5.26764e-12	6.65005e-10	16.5016	UP
NKG7	1.39055	1.6149	7.06733	5.30566e-12	6.66279e-10	16.8049	UP
TRBV5_6	1.6221	-4.05481	7.0606	5.54465e-12	6.92646e-10	16.4108	UP
LIPH	2.22094	5.23587	7.03902	6.38508e-12	7.93479e-10	16.4628	UP
RARRES3	1.05995	4.99616	7.03575	6.52307e-12	8.06428e-10	16.3794	UP
HLA_DOB	1.76473	1.29305	7.03217	6.67723e-12	8.2123e-10	16.5817	UP
NAT16	-1.91672	-1.36693	-7.03076	6.73899e-12	8.24576e-10	16.5702	DOWN
LCK	1.29447	2.08565	7.02333	7.07344e-12	8.57073e-10	16.5214	UP
PDPR	-0.432514	5.28783	-7.02327	7.07642e-12	8.57073e-10	16.2255	NOT
CCR5	1.53488	1.62931	7.01777	7.3347e-12	8.83869e-10	16.4937	UP
SLAMF6	1.79697	0.509469	7.01286	7.57284e-12	9.07979e-10	16.4431	UP
TMC6	0.879857	6.28665	7.00919	7.75618e-12	9.25312e-10	16.1333	NOT
ERO1LB	-0.667049	4.38646	-7.00774	7.82962e-12	9.29427e-10	16.159	NOT
DENND6A	-0.388959	4.55459	-7.00481	7.98029e-12	9.42622e-10	16.1401	NOT
INPP1	0.269756	4.7159	7.00388	8.02898e-12	9.43702e-10	16.1525	NOT
KDM4B	-0.379123	5.93781	-7.00154	8.15164e-12	9.53422e-10	16.0765	NOT
SLC29A4	-1.08176	2.23755	-6.99975	8.24753e-12	9.59933e-10	16.277	DOWN
TRMT5	-0.173139	3.80103	-6.99876	8.30047e-12	9.61403e-10	16.1738	NOT
CTA_126B4.7	1.19761	-2.77366	6.98768	8.92054e-12	1.02823e-09	16.0999	UP
KLRC4_KLRK1	1.48259	-4.28378	6.98097	9.3173e-12	1.0688e-09	15.9191	UP
CTLA4	2.26477	-0.758145	6.97461	9.70994e-12	1.10851e-09	16.1125	UP
ARAP1	0.378772	7.56736	6.97355	9.77702e-12	1.11086e-09	15.8986	NOT
ARIH2	-0.192881	6.11515	-6.97242	9.84871e-12	1.11173e-09	15.891	NOT
PYHIN1	1.57382	-0.742849	6.97196	9.8779e-12	1.11173e-09	16.1332	UP
SOGA1	-0.581118	6.473	-6.96685	1.02106e-11	1.14378e-09	15.8545	NOT
CHI3L1	3.07135	6.40549	6.9653	1.03138e-11	1.14994e-09	15.9526	UP
AC006129.2	1.42881	-1.5174	6.95501	1.10243e-11	1.22345e-09	15.9799	UP
RP11_379H18.1	-0.406667	3.36633	-6.94897	1.14632e-11	1.26626e-09	15.8873	NOT
AC104820.2	1.58927	-4.294	6.93678	1.24025e-11	1.36371e-09	15.6476	UP
TIMM8AP1	2.09049	-0.487664	6.93203	1.27888e-11	1.39466e-09	15.8823	UP
STXBP5L	-1.89221	0.351202	-6.93188	1.2801e-11	1.39466e-09	15.936	DOWN
CD6	1.34179	1.77098	6.923	1.35562e-11	1.47023e-09	15.9007	UP
APOL2	0.618826	5.11393	6.91734	1.40594e-11	1.51791e-09	15.5955	NOT
PGGT1B	-0.269141	4.31703	-6.90518	1.52039e-11	1.63408e-09	15.5321	NOT
CORO1A	1.1644	4.82985	6.89945	1.57746e-11	1.68781e-09	15.5401	UP
RP11_10K16.1	0.659808	1.32924	6.89605	1.61233e-11	1.71742e-09	15.7332	NOT
GBP4	1.00997	4.68786	6.89152	1.65996e-11	1.76029e-09	15.4943	UP
CCR2	1.52646	1.08369	6.88883	1.68887e-11	1.77819e-09	15.692	UP
HECTD4	-0.425464	5.84521	-6.88756	1.70269e-11	1.77819e-09	15.3576	NOT
PARP12	0.391939	5.0785	6.88712	1.70755e-11	1.77819e-09	15.3971	NOT
RP11_449J21.5	-1.24823	0.222565	-6.88657	1.71359e-11	1.77819e-09	15.6715	DOWN
IL12B	1.69716	-4.20774	6.88652	1.71409e-11	1.77819e-09	15.3495	UP
CD5	1.64104	1.01406	6.88297	1.7537e-11	1.8114e-09	15.6544	UP
GNAL	-0.696176	3.05245	-6.8817	1.76803e-11	1.81833e-09	15.479	NOT
CRTAM	1.61671	-1.02545	6.87975	1.79026e-11	1.83329e-09	15.5491	UP
BATF2	1.07312	1.7611	6.87607	1.83301e-11	1.86905e-09	15.6073	UP
HSH2D	0.940569	2.89473	6.87527	1.84244e-11	1.87066e-09	15.5527	NOT
TRBV19	1.82282	-2.70805	6.87348	1.86376e-11	1.88429e-09	15.3867	UP
PARP9	0.515795	6.01195	6.85704	2.07061e-11	2.08459e-09	15.1741	NOT
IL2RG	1.77822	3.13467	6.85388	2.11291e-11	2.11824e-09	15.4404	UP
ZAP70	1.34938	1.2126	6.85281	2.12738e-11	2.12382e-09	15.4715	UP
VAMP8	0.461635	7.15507	6.83992	2.31012e-11	2.29664e-09	15.0565	NOT
DOCK11	0.647883	5.54084	6.83429	2.39452e-11	2.37068e-09	15.052	NOT
CTSW	1.31033	2.01991	6.83225	2.42599e-11	2.38451e-09	15.3354	UP
TRGV10	1.53077	-3.65274	6.83209	2.42849e-11	2.38451e-09	15.0834	UP
SUSD3	0.95773	2.0527	6.82741	2.50193e-11	2.44656e-09	15.2973	NOT
ADORA1	1.01253	4.98085	6.81898	2.64018e-11	2.57122e-09	15.0142	UP
PLP2	0.753398	6.0167	6.81378	2.72904e-11	2.64027e-09	14.9093	NOT
GBP5	1.70971	1.88116	6.81354	2.73322e-11	2.64027e-09	15.2282	UP
DEGS1	0.367912	6.90589	6.81207	2.75889e-11	2.65432e-09	14.883	NOT
NEK5	-0.47622	-0.103411	-6.81023	2.79134e-11	2.67475e-09	15.211	NOT
ICAM3	1.40863	-0.360395	6.80822	2.82732e-11	2.69839e-09	15.1656	UP
ESM1	-1.13043	3.41064	-6.80708	2.84785e-11	2.70716e-09	14.9541	DOWN
TRBV25_1	1.60874	-2.83498	6.80407	2.90289e-11	2.74376e-09	14.9746	UP
KLRK1	1.55806	-3.12149	6.80372	2.90935e-11	2.74376e-09	14.9547	UP
CTD_2576D5.4	1.44375	-4.84058	6.80115	2.9572e-11	2.77791e-09	14.8067	UP
TRBV7_6	1.60631	-4.53369	6.79947	2.98905e-11	2.79681e-09	14.8141	UP
TRAV19	1.50536	-3.22476	6.79654	3.04526e-11	2.83828e-09	14.9074	UP
OPTN	0.464041	5.87326	6.793	3.1145e-11	2.89152e-09	14.7782	NOT
MAP3K6	0.525161	5.46394	6.79146	3.14507e-11	2.90679e-09	14.7854	NOT
PEA15	0.328385	7.68704	6.79095	3.15532e-11	2.90679e-09	14.7557	NOT
GALNTL6	1.65077	0.319422	6.77984	3.38574e-11	3.10707e-09	15.0127	UP
TBX21	1.2182	-0.761459	6.77431	3.50642e-11	3.18863e-09	14.9483	UP
TRBV6_6	1.60663	-4.14089	6.77415	3.50998e-11	3.18863e-09	14.699	UP
RP11_525A16.4	1.56355	-1.90794	6.77394	3.5147e-11	3.18863e-09	14.86	UP
PTPN7	1.53152	1.71689	6.77269	3.54269e-11	3.20184e-09	14.9793	UP
CYP4F22	1.23508	-3.42497	6.77167	3.56572e-11	3.21049e-09	14.7588	UP
ISCU	0.332457	7.72902	6.76989	3.60615e-11	3.23469e-09	14.6257	NOT
TSSC1_IT1	-0.927397	-1.60911	-6.76771	3.65627e-11	3.26736e-09	14.935	NOT
KIAA1147	-0.385279	5.61622	-6.76622	3.69085e-11	3.28596e-09	14.6058	NOT
TIGIT	1.90169	0.728336	6.76266	3.77504e-11	3.34842e-09	14.9145	UP
IGHG1	3.78349	7.14926	6.75763	3.89703e-11	3.43765e-09	14.6458	UP
FOXP2	-1.29806	1.61497	-6.75733	3.90446e-11	3.43765e-09	14.8079	DOWN
IGKV6_21	3.14567	-3.38232	6.75164	4.0475e-11	3.55049e-09	14.5417	UP
TCF7L1	-0.872944	3.73483	-6.74745	4.15608e-11	3.62297e-09	14.5699	NOT
KIF6	-0.77684	0.206238	-6.74728	4.1605e-11	3.62297e-09	14.8238	NOT
TCAF1	-0.344666	4.35081	-6.7351	4.49289e-11	3.89819e-09	14.4691	NOT
IFIT2	0.853707	3.94069	6.72933	4.65938e-11	4.028e-09	14.5542	NOT
IFNG	1.87796	-3.4631	6.72655	4.74175e-11	4.08441e-09	14.459	UP
RP11_93B14.9	0.668688	1.95028	6.72156	4.89315e-11	4.19966e-09	14.6469	NOT
UBA7	0.354913	5.9625	6.70616	5.39125e-11	4.61058e-09	14.2386	NOT
PSTPIP1	1.26098	1.12331	6.70511	5.42663e-11	4.62426e-09	14.5737	UP
HCST	1.08257	1.21249	6.7027	5.5095e-11	4.67817e-09	14.5576	UP
ICOS	2.0504	-1.22497	6.69973	5.61352e-11	4.7496e-09	14.4419	UP
TRIM69	0.660316	5.48666	6.69902	5.63847e-11	4.75385e-09	14.2198	NOT
TRBV4_2	1.69518	-3.82798	6.6962	5.7391e-11	4.81227e-09	14.2647	UP
CLUL1	-0.839002	0.965892	-6.69595	5.74811e-11	4.81227e-09	14.4895	NOT
MAGEL2	-1.36334	-0.837841	-6.69156	5.90883e-11	4.92953e-09	14.4926	DOWN
RAC2	1.44665	4.33336	6.68803	6.04099e-11	5.02223e-09	14.3064	UP
TRAV12_3	1.67851	-4.08904	6.68695	6.08206e-11	5.03881e-09	14.1916	UP
HMGCR	-0.451603	5.29092	-6.68347	6.21655e-11	5.13242e-09	14.1035	NOT
CCDC30	-0.356731	2.98387	-6.68043	6.33602e-11	5.20017e-09	14.2683	NOT
TBC1D27	1.63601	-3.33324	6.68008	6.34981e-11	5.20017e-09	14.2103	UP
ACTR1B	0.241501	6.57509	6.67973	6.36399e-11	5.20017e-09	14.068	NOT
TRBV14	1.47314	-4.92369	6.67874	6.40327e-11	5.2144e-09	14.0888	UP
MIR621	-1.06431	0.103829	-6.67225	6.66919e-11	5.39542e-09	14.3686	DOWN
IGKV1_8	3.37802	-2.5129	6.67221	6.67079e-11	5.39542e-09	14.1382	UP
NPM1P25	0.687459	1.31569	6.6676	6.86621e-11	5.53472e-09	14.3403	NOT
GPRC5B	0.571505	6.45307	6.66597	6.93658e-11	5.57262e-09	13.9871	NOT
TMEM164	-0.5029	4.87431	-6.66211	7.1061e-11	5.68965e-09	13.9866	NOT
TRBV29_1	1.66228	-3.02216	6.65507	7.42539e-11	5.92541e-09	14.0854	UP
HLA_DOA	1.76699	4.29125	6.65441	7.45645e-11	5.93036e-09	14.1317	UP
IFIH1	0.522502	4.42798	6.65349	7.49939e-11	5.94314e-09	14.0147	NOT
TNFRSF1B	0.702533	5.37142	6.653	7.52233e-11	5.94314e-09	13.9467	NOT
SYNDIG1L	1.45834	0.808374	6.65109	7.61244e-11	5.99448e-09	14.2498	UP
ARHGAP9	1.22536	2.16957	6.64999	7.66519e-11	6.01616e-09	14.2206	UP
KCTD12	0.835063	6.27908	6.64504	7.90525e-11	6.17269e-09	13.8663	NOT
SGK3	0.641112	4.74743	6.64482	7.91636e-11	6.17269e-09	13.9396	NOT
SIPA1	0.50839	5.3248	6.64384	7.96469e-11	6.19014e-09	13.8857	NOT
TNFRSF13B	2.24502	-3.21001	6.63461	8.43673e-11	6.52478e-09	13.9256	UP
TRAF3IP3	1.27282	1.26768	6.63436	8.44994e-11	6.52478e-09	14.1481	UP
PIGR	1.72216	0.694383	6.63146	8.60415e-11	6.60149e-09	14.1299	UP
TRAV8_6	1.61584	-3.6506	6.63145	8.60462e-11	6.60149e-09	13.907	UP
QPCT	1.31834	5.69694	6.62889	8.74268e-11	6.68591e-09	13.8097	UP
SP110	0.483452	2.41179	6.62673	8.86131e-11	6.75498e-09	14.0433	NOT
RSAD2	0.919844	3.28911	6.62532	8.93971e-11	6.78401e-09	13.9906	NOT
IGKV2_30	2.80849	-3.4876	6.62502	8.95626e-11	6.78401e-09	13.8199	UP
TRBV2	1.59432	-4.08404	6.62303	9.06754e-11	6.84657e-09	13.828	UP
KCTD15	-0.582893	4.34519	-6.61977	9.25341e-11	6.95661e-09	13.7555	NOT
CASP1	0.798772	2.68249	6.61946	9.2716e-11	6.95661e-09	13.996	NOT
TDGF1P7	-1.30938	-5.26945	-6.61839	9.33314e-11	6.96593e-09	13.8574	DOWN
MAPK8IP1	-0.41974	3.3965	-6.61823	9.34241e-11	6.96593e-09	13.8419	NOT
TRBV6_1	1.59543	-3.82899	6.61468	9.55115e-11	7.09939e-09	13.7988	UP
NFKBIE	0.597555	3.81261	6.61381	9.60291e-11	7.1157e-09	13.8457	NOT
PHF19	0.447254	4.22847	6.61314	9.64339e-11	7.12357e-09	13.7847	NOT
MAPT	-0.956635	0.824662	-6.61263	9.67397e-11	7.1241e-09	13.9904	NOT
DHRS3	0.884421	8.45732	6.61086	9.78103e-11	7.18078e-09	13.6569	NOT
FXYD5	0.821332	6.44769	6.60987	9.84123e-11	7.20282e-09	13.649	NOT
APLN	-1.05483	1.61025	-6.60919	9.88269e-11	7.21104e-09	13.9213	DOWN
ZSCAN21	-0.194174	2.25461	-6.60503	1.01417e-10	7.37747e-09	13.8903	NOT
CD8A	1.25528	2.59167	6.59725	1.06436e-10	7.71903e-09	13.887	UP
DIO1	-2.29836	3.40103	-6.59559	1.07533e-10	7.77494e-09	13.6233	DOWN
ICAM1	1.11973	6.16145	6.59133	1.10413e-10	7.9591e-09	13.5505	UP
SAMD15	-0.513937	1.51186	-6.58889	1.12097e-10	8.05616e-09	13.829	NOT
ONECUT2	-1.01136	-2.50207	-6.58787	1.1281e-10	8.08305e-09	13.8325	DOWN
LTA	1.71456	-2.08827	6.5856	1.14407e-10	8.17289e-09	13.7377	UP
TNFRSF18	1.60697	0.466941	6.58393	1.15597e-10	8.1942e-09	13.8466	UP
ZKSCAN2	-0.262906	3.2842	-6.58376	1.15718e-10	8.1942e-09	13.6575	NOT
EDN2	-1.0495	-1.07029	-6.58373	1.15735e-10	8.1942e-09	13.8487	DOWN
RP11_876N24.3	0.969593	1.4906	6.57796	1.19951e-10	8.46584e-09	13.8047	NOT
SBK1	-0.457004	3.81636	-6.57751	1.20282e-10	8.46584e-09	13.5512	NOT
DPYD	0.641855	5.1018	6.57663	1.20938e-10	8.48702e-09	13.4983	NOT
TRBV4_1	1.68111	-4.10954	6.57434	1.22666e-10	8.58301e-09	13.5431	UP
HERC5	0.650098	3.36064	6.56964	1.26281e-10	8.81015e-09	13.6306	NOT
SPIRE2	-0.713483	2.9351	-6.56757	1.2791e-10	8.89777e-09	13.5665	NOT
KIF9_AS1	-0.386041	1.73877	-6.56463	1.30253e-10	9.03442e-09	13.6758	NOT
RXRG	2.09807	5.5312	6.56314	1.31465e-10	9.09206e-09	13.4809	UP
ANKRD22	1.89198	0.0479065	6.56239	1.3207e-10	9.10752e-09	13.7057	UP
LRRK2	1.49868	7.36612	6.56126	1.32998e-10	9.14508e-09	13.3515	UP
ARHGAP39	-0.275433	3.84591	-6.55979	1.34211e-10	9.20194e-09	13.4523	NOT
IGKV2_24	3.38816	-1.94609	6.55752	1.36102e-10	9.30483e-09	13.5183	UP
AC008063.2	1.90514	-1.90628	6.55687	1.36652e-10	9.31573e-09	13.577	UP
CD40LG	1.64076	-1.52099	6.55641	1.37042e-10	9.31573e-09	13.603	UP
IRF1	0.710472	5.13407	6.55342	1.39593e-10	9.46219e-09	13.3609	NOT
RP11_291B21.2	1.88717	-3.35468	6.55284	1.40097e-10	9.46947e-09	13.4631	UP
RNF220	0.210027	6.00346	6.54066	1.5102e-10	1.01639e-08	13.2314	NOT
ZNF831	1.54948	-0.93813	6.54018	1.5147e-10	1.01639e-08	13.5438	UP
IFI16	0.681	5.66532	6.53999	1.51649e-10	1.01639e-08	13.2476	NOT
PUS7	-0.394231	3.18147	-6.53919	1.52394e-10	1.01852e-08	13.391	NOT
CCDC146	-0.637972	3.02988	-6.53413	1.57224e-10	1.04786e-08	13.3605	NOT
ABCD2	1.23991	-1.43526	6.53183	1.59464e-10	1.05983e-08	13.4803	UP
GOLGA7B	1.48992	2.58376	6.53058	1.60697e-10	1.06507e-08	13.498	UP
IFIT5	0.649677	4.86099	6.52936	1.61908e-10	1.07012e-08	13.2337	NOT
SPINK2	1.17665	0.290787	6.52768	1.63588e-10	1.07824e-08	13.5175	UP
PRELID2	-0.379954	1.18135	-6.52448	1.66843e-10	1.09666e-08	13.467	NOT
ZBTB5	-0.273173	4.19139	-6.52309	1.68269e-10	1.10206e-08	13.1993	NOT
IGHV3_63	2.12019	-4.61031	6.52278	1.68588e-10	1.10206e-08	13.1894	UP
RP11_390F4.6	-1.59827	-2.9899	-6.52224	1.69147e-10	1.10264e-08	13.4474	DOWN
CTD_2619J13.16	-0.49031	-1.98912	-6.52181	1.69601e-10	1.10264e-08	13.4547	NOT
WFS1	-0.56546	5.96538	-6.5195	1.72026e-10	1.11403e-08	13.0996	NOT
SMAD9	-0.807264	4.76968	-6.51925	1.72287e-10	1.11403e-08	13.1209	NOT
TUBA4A	0.695808	5.26801	6.51771	1.7393e-10	1.12161e-08	13.1363	NOT
PCED1B_AS1	1.27233	1.42362	6.51648	1.75249e-10	1.12581e-08	13.4466	UP
GPR174	1.72217	-2.62624	6.51622	1.75525e-10	1.12581e-08	13.3079	UP
TRAV41	1.45863	-4.83414	6.5145	1.77391e-10	1.13473e-08	13.1606	UP
MREG	0.535087	3.75723	6.51143	1.80765e-10	1.15322e-08	13.2318	NOT
AC018816.3	1.11629	1.20409	6.50843	1.84123e-10	1.17137e-08	13.401	UP
RP11_760H22.2	-0.762128	2.39597	-6.50802	1.84592e-10	1.17137e-08	13.2634	NOT
AC144450.1	-1.93228	-3.83748	-6.50438	1.88762e-10	1.19466e-08	13.3109	DOWN
TRBV11_2	1.55635	-4.07345	6.49964	1.94334e-10	1.22667e-08	13.127	UP
IGKV3_7	2.89327	-3.35295	6.49853	1.95661e-10	1.23179e-08	13.1054	UP
C1orf186	1.1728	2.79633	6.49435	2.00733e-10	1.26039e-08	13.2594	UP
GS1_358P8.4	0.59667	4.41277	6.49302	2.02372e-10	1.26735e-08	13.0557	NOT
IGLC6	2.10246	-4.26025	6.48878	2.07698e-10	1.2973e-08	13.0245	UP
SLC6A17	-1.35078	-1.61076	-6.48179	2.16776e-10	1.35046e-08	13.2473	DOWN
PROS1	1.24036	7.50845	6.48132	2.17395e-10	1.35079e-08	12.8707	UP
IGHA1	3.65414	5.86938	6.48017	2.18931e-10	1.3568e-08	13.0811	UP
PTK2B	0.596677	6.44994	6.47697	2.23259e-10	1.38004e-08	12.8479	NOT
BCORL1	-0.317618	4.59317	-6.47516	2.25747e-10	1.39181e-08	12.881	NOT
CD58	0.50907	3.62755	6.47375	2.27694e-10	1.4002e-08	13.02	NOT
TTC24	1.67577	-4.04423	6.47271	2.29152e-10	1.40554e-08	12.9711	UP
AP001258.4	0.756657	3.63765	6.46823	2.35507e-10	1.43439e-08	13.0055	NOT
IL15	0.573504	3.71947	6.46817	2.35594e-10	1.43439e-08	12.9836	NOT
CSNK1G3	-0.241088	4.39713	-6.46813	2.35658e-10	1.43439e-08	12.8561	NOT
IGKV1D_8	2.89924	-3.24623	6.46242	2.44009e-10	1.48144e-08	12.909	UP
CLU	1.20753	12.1752	6.46003	2.47596e-10	1.4994e-08	12.8327	UP
MPG	0.395454	5.5346	6.45834	2.50159e-10	1.51109e-08	12.7568	NOT
IGLV7_43	3.41229	-2.16441	6.45562	2.54349e-10	1.53022e-08	12.9221	UP
GZF1	-0.262921	3.94071	-6.45545	2.5461e-10	1.53022e-08	12.8199	NOT
PDCD1LG2	1.17721	0.604922	6.45423	2.56512e-10	1.53778e-08	13.0894	UP
HS6ST3	-1.44117	0.462136	-6.4506	2.62251e-10	1.56664e-08	13.0316	DOWN
GZMK	1.97504	-0.191977	6.45036	2.62638e-10	1.56664e-08	13.0438	UP
FOXP3	1.18385	0.904558	6.44701	2.68053e-10	1.59495e-08	13.0458	UP
FAF2	-0.213723	5.82251	-6.44579	2.70057e-10	1.6003e-08	12.6635	NOT
EML1	-0.583369	3.93482	-6.44548	2.70563e-10	1.6003e-08	12.743	NOT
EPSTI1	0.957645	3.34941	6.44523	2.70964e-10	1.6003e-08	12.9126	NOT
SLC19A1	-0.653084	2.8399	-6.44086	2.78272e-10	1.63818e-08	12.8253	NOT
SDK2	-1.00294	1.53964	-6.44034	2.79151e-10	1.63818e-08	12.9244	DOWN
SH3GL3	-1.22906	-4.16351	-6.44	2.79731e-10	1.63818e-08	12.8974	DOWN
OR4D6	1.6983	-4.43333	6.43977	2.80124e-10	1.63818e-08	12.7578	UP
MAX	0.205376	6.21202	6.43651	2.85734e-10	1.6669e-08	12.6069	NOT
GFI1	1.00439	-0.374564	6.43254	2.9273e-10	1.70355e-08	12.9561	UP
SLX4IP	-0.244131	3.33188	-6.42239	3.1134e-10	1.80744e-08	12.6918	NOT
RILPL1	-0.457159	4.07752	-6.41762	3.205e-10	1.8561e-08	12.5726	NOT
IGHV3_20	2.65554	-3.81767	6.41117	3.33272e-10	1.92539e-08	12.5942	UP
TRBV18	1.61125	-4.13578	6.40543	3.45075e-10	1.98877e-08	12.5904	UP
THEMIS2	0.809925	5.24464	6.40444	3.47163e-10	1.99313e-08	12.4704	NOT
RP11_253M7.1	-0.627669	-1.31467	-6.40428	3.47502e-10	1.99313e-08	12.7962	NOT
MYBPH	2.33113	-0.644161	6.40281	3.50599e-10	2.00568e-08	12.7405	UP
TMEM41A	0.3596	5.05875	6.40161	3.53162e-10	2.00568e-08	12.4445	NOT
SELV	-1.88001	-1.13111	-6.4016	3.53185e-10	2.00568e-08	12.7822	DOWN
GALNT12	0.501347	5.3442	6.4015	3.53405e-10	2.00568e-08	12.4329	NOT
TRAV4	1.53186	-4.05262	6.40127	3.53893e-10	2.00568e-08	12.5763	UP
PDLIM4	1.79134	6.00605	6.40084	3.54816e-10	2.00614e-08	12.4499	UP
PLXNC1	1.15695	5.70324	6.39827	3.60384e-10	2.02483e-08	12.422	UP
IGHV3_43	3.04101	-2.87743	6.398	3.60971e-10	2.02483e-08	12.5668	UP
ZNF891	-0.339097	2.13817	-6.39783	3.6133e-10	2.02483e-08	12.6633	NOT
MIS12	-0.228255	4.06537	-6.39775	3.61516e-10	2.02483e-08	12.4694	NOT
CXCL11	1.99114	-0.205115	6.39608	3.65187e-10	2.0406e-08	12.731	UP
NMI	0.39771	3.99297	6.39324	3.71503e-10	2.07104e-08	12.495	NOT
TPD52L1	0.68036	6.92892	6.39255	3.7307e-10	2.07493e-08	12.3443	NOT
SP140	1.37997	0.368329	6.38879	3.81652e-10	2.11772e-08	12.7099	UP
PTPN22	1.29084	0.644257	6.38708	3.8562e-10	2.13308e-08	12.7005	UP
NRSN2_AS1	-0.448594	1.18012	-6.38683	3.86207e-10	2.13308e-08	12.6567	NOT
TRAV26_1	1.57869	-4.47946	6.38048	4.0131e-10	2.21138e-08	12.4296	UP
CFAP46	-0.690731	1.94535	-6.37939	4.03965e-10	2.22088e-08	12.5527	NOT
MPP6	-0.46544	3.14762	-6.37863	4.05817e-10	2.22418e-08	12.44	NOT
MAPK4	-1.42954	0.511547	-6.37818	4.0691e-10	2.22418e-08	12.6072	DOWN
IGHV1_45	2.39359	-4.11139	6.378	4.07362e-10	2.22418e-08	12.4024	UP
N4BP2L1	0.459427	4.09535	6.3759	4.12567e-10	2.24745e-08	12.3866	NOT
ENDOD1	0.695206	6.63067	6.37492	4.15006e-10	2.25559e-08	12.2428	NOT
NRG1	-0.973676	2.90756	-6.3726	4.2087e-10	2.28226e-08	12.3948	NOT
LPAR6	0.38254	5.09107	6.37221	4.21845e-10	2.28236e-08	12.2704	NOT
RP11_547D24.3	-1.11954	-4.88722	-6.37128	4.24214e-10	2.28999e-08	12.4679	DOWN
AF241726.2	-1.23708	-5.42304	-6.36805	4.3256e-10	2.32977e-08	12.4236	DOWN
IQCH_AS1	-0.36155	2.18332	-6.36501	4.40569e-10	2.36629e-08	12.4668	NOT
MLXIP	-0.326119	6.96358	-6.36473	4.41324e-10	2.36629e-08	12.1818	NOT
ATP2C2	-1.09428	1.30906	-6.36355	4.44462e-10	2.37777e-08	12.4884	DOWN
ADRBK1	0.28585	6.17368	6.3611	4.51066e-10	2.4077e-08	12.1636	NOT
FSD1	1.25463	-3.73283	6.3589	4.57091e-10	2.43442e-08	12.3725	UP
CCND3	0.377496	7.09544	6.35761	4.60676e-10	2.44805e-08	12.1383	NOT
SELPLG	0.977282	3.74872	6.35489	4.68265e-10	2.48284e-08	12.3454	NOT
ATP1B3	0.492238	6.20742	6.35007	4.8205e-10	2.55027e-08	12.1008	NOT
FAM167A	-1.46459	4.83443	-6.34505	4.96832e-10	2.61732e-08	12.08	DOWN
AC244250.2	2.72759	-3.59747	6.34502	4.96918e-10	2.61732e-08	12.2385	UP
CD244	0.96881	-1.0138	6.34231	5.0509e-10	2.65061e-08	12.4222	NOT
LPAR5	1.34833	5.32301	6.34197	5.06111e-10	2.65061e-08	12.1314	UP
APOA1	-1.46849	-0.679477	-6.34176	5.06757e-10	2.65061e-08	12.4342	DOWN
C16orf54	1.33329	0.210546	6.34146	5.07681e-10	2.65061e-08	12.4377	UP
SERPINB1	0.363913	6.38672	6.33727	5.20625e-10	2.7095e-08	12.022	NOT
LAIR2	1.53711	-3.1158	6.33707	5.21233e-10	2.7095e-08	12.2751	UP
ISCA2	0.311501	5.35429	6.33261	5.35394e-10	2.77706e-08	12.0213	NOT
RP4_742C19.12	1.28168	-4.43255	6.32982	5.44421e-10	2.81455e-08	12.1659	UP
PDZK1IP1	3.06714	4.0243	6.32943	5.45701e-10	2.81455e-08	12.3035	UP
IGLV2_18	3.02991	-2.96338	6.32929	5.4616e-10	2.81455e-08	12.1795	UP
MGST1	0.65473	8.01143	6.32878	5.47837e-10	2.81711e-08	11.9747	NOT
SLFN12L	1.01983	-1.03549	6.32808	5.50153e-10	2.82293e-08	12.3396	UP
SFI1	0.362083	4.76563	6.32724	5.52922e-10	2.82559e-08	12.0302	NOT
NCR3	1.37541	-2.2618	6.32721	5.53038e-10	2.82559e-08	12.2684	UP
RP11_110G21.1	-0.39524	0.881865	-6.32678	5.54471e-10	2.82685e-08	12.3239	NOT
MILR1	1.09406	1.71037	6.32396	5.63908e-10	2.86636e-08	12.3143	UP
C10orf128	0.64879	2.36289	6.32375	5.64623e-10	2.86636e-08	12.2655	NOT
RP11_242D8.1	-0.406896	1.17793	-6.32307	5.66936e-10	2.87199e-08	12.2889	NOT
MPZL2	0.751195	7.78121	6.32128	5.73064e-10	2.89333e-08	11.9282	NOT
TNRC6C_AS1	1.11788	4.09566	6.32113	5.73572e-10	2.89333e-08	12.1206	UP
DTX4	1.29768	7.895	6.31233	6.04615e-10	3.04348e-08	11.8753	UP
ASB2	1.12981	-0.0695736	6.30892	6.17072e-10	3.09965e-08	12.2512	UP
C6orf1	0.502786	5.22292	6.30826	6.19516e-10	3.10539e-08	11.894	NOT
TRGV5	1.59513	-2.66758	6.3056	6.29468e-10	3.14866e-08	12.1216	UP
ANXA1	0.922349	9.8207	6.30288	6.39815e-10	3.19372e-08	11.8531	NOT
TRIM41	-0.219585	5.49172	-6.30239	6.41664e-10	3.19486e-08	11.8277	NOT
IGKC	3.87611	6.38081	6.30212	6.42721e-10	3.19486e-08	12.0063	UP
CSF1	0.702567	4.99006	6.29961	6.52439e-10	3.23642e-08	11.8708	NOT
IGLJ2	1.70175	-5.33994	6.29661	6.64253e-10	3.28819e-08	11.9036	UP
HTR7P1	-0.413496	2.49867	-6.2942	6.73866e-10	3.32887e-08	12.0218	NOT
RP11_849F2.5	-0.395148	-0.794544	-6.29368	6.75969e-10	3.33236e-08	12.166	NOT
CTTN	0.313455	8.20116	6.29049	6.88969e-10	3.38297e-08	11.7571	NOT
TRGV4	1.36717	-4.4452	6.29047	6.89071e-10	3.38297e-08	11.9444	UP
CTD_2047H16.4	-0.487436	0.742191	-6.28747	7.01495e-10	3.4369e-08	12.1012	NOT
MLEC	-0.44615	7.9622	-6.28582	7.08444e-10	3.46382e-08	11.7348	NOT
CD164L2	1.87712	1.12267	6.28255	7.22405e-10	3.52367e-08	12.1015	UP
EOMES	1.5896	-1.11734	6.28226	7.23637e-10	3.52367e-08	12.0617	UP
TRAV3	1.54794	-4.31232	6.28025	7.32391e-10	3.55903e-08	11.889	UP
RLTPR	1.39009	-0.0142548	6.27498	7.55753e-10	3.6651e-08	12.0572	UP
SELL	1.18124	2.85973	6.27105	7.73684e-10	3.74307e-08	11.9539	UP
SMAP2	0.409953	5.43513	6.27077	7.7497e-10	3.74307e-08	11.661	NOT
CIITA	1.16587	4.00355	6.26829	7.86462e-10	3.7878e-08	11.8306	UP
TRBV10_3	1.55044	-4.41916	6.26798	7.87918e-10	3.7878e-08	11.815	UP
XXYLT1_AS2	1.31152	-5.05515	6.26753	7.90048e-10	3.7878e-08	11.7813	UP
COL8A1	0.739831	8.00736	6.26742	7.90579e-10	3.7878e-08	11.6172	NOT
PDK3	0.576348	2.04139	6.26683	7.9336e-10	3.7935e-08	11.9553	NOT
TNFSF14	1.37492	-0.395512	6.26384	8.07583e-10	3.85379e-08	11.9882	UP
RAB27A	0.737489	7.071	6.26292	8.12029e-10	3.86727e-08	11.587	NOT
PCLO	-0.529552	3.38364	-6.26172	8.17831e-10	3.88714e-08	11.7274	NOT
TRIM14	0.74797	4.51368	6.26109	8.20909e-10	3.89401e-08	11.6957	NOT
IGLV3_9	3.36452	-2.24648	6.25746	8.38829e-10	3.97112e-08	11.8141	UP
PLEKHD1	-1.51831	-0.418502	-6.25334	8.59644e-10	4.0551e-08	11.922	DOWN
IGHV1OR15_2	2.52949	-4.14334	6.25327	8.59966e-10	4.0551e-08	11.7081	UP
NTAN1	0.373041	3.60833	6.25265	8.63176e-10	4.06221e-08	11.7186	NOT
MPV17	0.292846	6.20982	6.25062	8.73614e-10	4.10324e-08	11.5199	NOT
IGHV4_28	3.12433	-2.39853	6.24845	8.84958e-10	4.14835e-08	11.7647	UP
RP11_1166P10.8	2.1851	-4.63183	6.24637	8.95947e-10	4.19163e-08	11.6547	UP
SRRM4	-1.63585	-3.31413	-6.24578	8.99118e-10	4.19823e-08	11.8602	DOWN
CCDC40	-0.423024	2.70303	-6.24439	9.06563e-10	4.22472e-08	11.7137	NOT
CST7	1.24834	1.26085	6.24148	9.22353e-10	4.28993e-08	11.8593	UP
SH3BGRL3	0.568368	7.32207	6.23372	9.65787e-10	4.48321e-08	11.4183	NOT
GNLY	1.67304	2.71769	6.22933	9.91279e-10	4.59261e-08	11.7472	UP
TRAV29DV5	1.44102	-4.36696	6.22805	9.98787e-10	4.61842e-08	11.6049	UP
C10orf55	1.45191	0.352216	6.22222	1.03386e-09	4.77134e-08	11.7618	UP
CCR4	1.80962	-0.855883	6.21948	1.05077e-09	4.84002e-08	11.7159	UP
TIFAB	1.69672	-2.86725	6.21906	1.05342e-09	4.84291e-08	11.6293	UP
ABCC1	-0.396768	5.94801	-6.21838	1.05764e-09	4.85294e-08	11.3321	NOT
ZFYVE19	0.432363	5.08621	6.21611	1.07197e-09	4.90924e-08	11.3665	NOT
SLC34A2	2.31566	9.64954	6.21517	1.07794e-09	4.92712e-08	11.3256	UP
GALNT7	0.716299	6.39041	6.21405	1.08505e-09	4.95015e-08	11.3113	NOT
ARHGEF4	-0.530412	3.84904	-6.21053	1.1079e-09	5.04477e-08	11.384	NOT
AIM1	0.594348	4.6529	6.2082	1.12328e-09	5.09095e-08	11.3658	NOT
PDE8A	-0.279106	4.56019	-6.20806	1.12415e-09	5.09095e-08	11.3231	NOT
TOMM20P2	1.13472	-4.17965	6.20802	1.12445e-09	5.09095e-08	11.5193	UP
ZNF862	-0.333508	4.2197	-6.20761	1.12718e-09	5.09368e-08	11.3444	NOT
RP11_1084E5.1	1.22438	-4.97065	6.19762	1.19564e-09	5.3928e-08	11.4106	UP
FAM101B	-0.578094	4.39001	-6.1967	1.20216e-09	5.41197e-08	11.2574	NOT
PKHD1L1	-2.12587	2.36382	-6.19408	1.22091e-09	5.48606e-08	11.3497	DOWN
CXorf65	1.3555	-3.8077	6.1902	1.24909e-09	5.60061e-08	11.4344	UP
ST6GALNAC1	0.925345	-1.13201	6.18993	1.2511e-09	5.60061e-08	11.5639	NOT
MFAP3L	-0.793325	1.47719	-6.18834	1.26287e-09	5.63356e-08	11.4826	NOT
DDX60	0.653678	5.06758	6.1883	1.26318e-09	5.63356e-08	11.2197	NOT
RP11_715H19.2	-1.56089	-3.95331	-6.18629	1.27821e-09	5.68993e-08	11.4993	DOWN
IGKV2D_40	2.58912	-3.84883	6.18109	1.31796e-09	5.85596e-08	11.3322	UP
MSI1	-1.40161	-0.267602	-6.18049	1.32269e-09	5.86606e-08	11.5073	DOWN
MTMR4	-0.377177	4.87098	-6.17753	1.34587e-09	5.95777e-08	11.1266	NOT
IKZF3	1.23295	4.16812	6.17506	1.36561e-09	6.03398e-08	11.2826	UP
CD69	1.40531	1.51129	6.17437	1.37115e-09	6.04724e-08	11.4759	UP
IGLV10_54	2.85572	-2.78336	6.17274	1.38435e-09	6.09419e-08	11.3392	UP
IGHJ3	2.57181	-3.63746	6.17076	1.40061e-09	6.15443e-08	11.2897	UP
CXCL10	1.8115	1.51865	6.17036	1.40391e-09	6.15759e-08	11.4607	UP
MAP4K1	1.08042	2.35094	6.16802	1.42331e-09	6.2177e-08	11.3951	UP
MAPK13	0.505979	6.9625	6.16784	1.42485e-09	6.2177e-08	11.0398	NOT
AL928768.3	1.80401	-4.80597	6.16777	1.42543e-09	6.2177e-08	11.2347	UP
KLRC2	1.39022	-4.25207	6.16744	1.4282e-09	6.21841e-08	11.2846	UP
CXorf22	-1.43702	-3.46012	-6.16657	1.43546e-09	6.23864e-08	11.4088	DOWN
DNAJC8	0.177454	6.68417	6.1649	1.44963e-09	6.28877e-08	11.023	NOT
RP11_266L9.4	0.384498	0.896569	6.16215	1.47322e-09	6.37948e-08	11.4048	NOT
IL12RB1	1.04545	0.547323	6.16008	1.49127e-09	6.44092e-08	11.4103	UP
BX322557.10	-0.484409	1.07539	-6.1599	1.4928e-09	6.44092e-08	11.3612	NOT
DZIP3	-0.282848	4.67332	-6.15691	1.51925e-09	6.54321e-08	11.0228	NOT
ACKR1	1.51538	2.74224	6.15615	1.52607e-09	6.56071e-08	11.3235	UP
IGKV5_2	2.36019	-3.51586	6.15468	1.53933e-09	6.60582e-08	11.2186	UP
RHOG	0.36854	5.3349	6.15249	1.55922e-09	6.67917e-08	10.9849	NOT
CXCL17	2.65847	2.09679	6.15142	1.56903e-09	6.69846e-08	11.355	UP
SYNDIG1	-1.10316	1.17647	-6.15138	1.56934e-09	6.69846e-08	11.2802	DOWN
IGHV3_53	3.45106	-1.79613	6.14982	1.58379e-09	6.73657e-08	11.2471	UP
KLHDC7B	1.68602	1.76959	6.14981	1.58391e-09	6.73657e-08	11.3362	UP
CLDN1	1.41685	8.05738	6.14808	1.60006e-09	6.79313e-08	10.9293	UP
PTPN21	-0.34989	5.57702	-6.14773	1.60333e-09	6.79494e-08	10.9333	NOT
IGHV3_52	1.99323	-4.87605	6.14143	1.66359e-09	7.03782e-08	11.0813	UP
RP11_619A14.3	-0.864046	-2.82949	-6.14017	1.67595e-09	7.07755e-08	11.2726	NOT
LCP1	1.15377	5.73596	6.13859	1.69153e-09	7.13074e-08	10.9161	UP
IGHV3OR16_6	1.77645	-5.33921	6.13576	1.71975e-09	7.2369e-08	11.0328	UP
LPCAT4	0.37221	4.45426	6.12956	1.78325e-09	7.49092e-08	10.9207	NOT
IGKV1D_16	2.71883	-3.43864	6.12909	1.78814e-09	7.49826e-08	11.0707	UP
PGF	-1.01398	5.51927	-6.12675	1.81277e-09	7.58817e-08	10.8106	DOWN
LRP6	-0.329054	5.12001	-6.12636	1.81698e-09	7.59177e-08	10.8252	NOT
IGHV3_72	3.05574	-2.19774	6.12607	1.81999e-09	7.59177e-08	11.1109	UP
IGHV3_49	3.68543	-0.999693	6.12418	1.84024e-09	7.66286e-08	11.137	UP
IGLC7	3.1714	-2.57596	6.12268	1.85638e-09	7.71659e-08	11.068	UP
SLC35E3	-0.229104	3.3435	-6.12178	1.86622e-09	7.74399e-08	10.9555	NOT
IGHV1_58	2.74612	-3.42852	6.11579	1.93268e-09	8.00587e-08	10.9992	UP
CD226	0.909331	0.207943	6.11427	1.94988e-09	8.06312e-08	11.1575	NOT
METTL7B	1.15157	5.48988	6.11384	1.95477e-09	8.06424e-08	10.7925	UP
AIM2	1.68633	-1.72337	6.11365	1.95691e-09	8.06424e-08	11.1026	UP
ACVR1B	-0.29971	5.07326	-6.11078	1.98991e-09	8.18609e-08	10.7395	NOT
IGKV1D_13	2.62149	-3.86409	6.10784	2.02432e-09	8.31332e-08	10.9358	UP
PSPH	-0.376861	3.49939	-6.10579	2.04869e-09	8.39893e-08	10.8349	NOT
RP3_449M8.9	1.02173	0.0266174	6.10202	2.09419e-09	8.57075e-08	11.0911	UP
BMP7	-0.452437	6.98857	-6.09958	2.12426e-09	8.6789e-08	10.6543	NOT
GZMB	1.20049	0.058216	6.09906	2.13061e-09	8.68997e-08	11.0749	UP
VASN	0.707877	6.6208	6.09873	2.13475e-09	8.692e-08	10.65	NOT
IGHV3OR15_7	2.14004	-4.66398	6.09829	2.14024e-09	8.6995e-08	10.8576	UP
PLD4	0.877793	2.17408	6.09161	2.22505e-09	9.02886e-08	10.9683	NOT
APOBEC3H	0.889703	0.117781	6.09113	2.23133e-09	9.03734e-08	11.0299	NOT
APOBEC3D	0.836264	1.1594	6.09087	2.23472e-09	9.03734e-08	11.0078	NOT
PARP15	1.29206	0.365731	6.08846	2.26624e-09	9.14933e-08	11.0154	UP
DTD2	-0.288666	3.18279	-6.0868	2.28816e-09	9.22222e-08	10.7716	NOT
PLEKHF1	0.811151	1.93022	6.0864	2.29352e-09	9.22824e-08	10.9504	NOT
CALM2	0.268046	9.0446	6.08568	2.30308e-09	9.25108e-08	10.6005	NOT
R3HDML	-1.15295	-5.80601	-6.08406	2.32495e-09	9.32324e-08	10.8461	DOWN
SETD8	-0.262598	5.15382	-6.08284	2.34141e-09	9.37351e-08	10.5793	NOT
LGALS3	1.13825	7.96714	6.08172	2.35676e-09	9.41915e-08	10.553	UP
GPR114	1.1815	0.9657	6.07909	2.39308e-09	9.5483e-08	10.9539	UP
IGHV4_55	2.73264	-3.10589	6.07747	2.41563e-09	9.62217e-08	10.8118	UP
CLCNKA	-1.5835	0.239204	-6.07717	2.41993e-09	9.62325e-08	10.903	DOWN
SLC4A4	-1.30633	3.42332	-6.07501	2.45047e-09	9.72849e-08	10.6125	DOWN
IGHV4_34	3.76542	-0.372681	6.07308	2.478e-09	9.82142e-08	10.8806	UP
IGHJ3P	1.81406	-5.17257	6.06863	2.54275e-09	1.00614e-07	10.6836	UP
TTC30A	-0.474241	3.18678	-6.06707	2.56597e-09	1.01364e-07	10.6465	NOT
LINC01014	-1.30453	-5.61133	-6.06454	2.6039e-09	1.02648e-07	10.7568	DOWN
CD48	1.26758	2.13759	6.06433	2.60708e-09	1.02648e-07	10.8328	UP
TRIM24	-0.314147	4.87976	-6.05586	2.73806e-09	1.07494e-07	10.4381	NOT
IGHV3_64	2.68113	-3.39852	6.05579	2.73916e-09	1.07494e-07	10.6821	UP
AKIP1	0.21067	4.48663	6.05349	2.77602e-09	1.08762e-07	10.4776	NOT
STAP1	1.74568	-2.40814	6.05309	2.78232e-09	1.0883e-07	10.7473	UP
CBR3	0.862341	1.90764	6.05143	2.80917e-09	1.097e-07	10.7588	NOT
TRAV17	1.44723	-4.12087	6.04976	2.83648e-09	1.1042e-07	10.658	UP
RENBP	1.08937	3.30954	6.04974	2.83687e-09	1.1042e-07	10.6582	UP
GAN	-0.308179	3.0626	-6.04859	2.85584e-09	1.10978e-07	10.5699	NOT
IGKV1_27	3.60672	-1.06823	6.04723	2.87837e-09	1.11571e-07	10.7197	UP
PML	0.284437	6.68388	6.0471	2.88046e-09	1.11571e-07	10.356	NOT
IGKV1D_12	2.22945	-4.70688	6.04265	2.95562e-09	1.14297e-07	10.5564	UP
RPAP2	-0.23137	4.21713	-6.03978	3.00502e-09	1.16019e-07	10.3985	NOT
ARHGAP10	0.462075	4.41908	6.03896	3.0192e-09	1.16335e-07	10.4202	NOT
DNAJC22	-0.38921	4.96256	-6.03875	3.02295e-09	1.16335e-07	10.336	NOT
RP4_785G19.5	-0.825384	-3.47068	-6.03746	3.04556e-09	1.17016e-07	10.6872	NOT
STAT4	1.1295	2.03822	6.037	3.05368e-09	1.1714e-07	10.6809	UP
HERC6	0.566759	4.27154	6.03652	3.06208e-09	1.17273e-07	10.4311	NOT
IGHV1_69_2	3.70841	-1.15142	6.03607	3.0701e-09	1.17392e-07	10.6541	UP
PDE5A	1.09325	7.45566	6.03579	3.07502e-09	1.17392e-07	10.293	UP
CYTIP	1.2305	2.12457	6.03325	3.12047e-09	1.18937e-07	10.6596	UP
CCRN4L	-0.439569	0.868207	-6.03248	3.1343e-09	1.19273e-07	10.6607	NOT
HLA_DMB	0.553916	6.52217	6.03159	3.15047e-09	1.19698e-07	10.2717	NOT
ALDH4A1	-0.631129	3.07201	-6.0309	3.16309e-09	1.19986e-07	10.4464	NOT
TRBV15	1.43708	-4.87993	6.02959	3.18711e-09	1.20691e-07	10.509	UP
TMEM173	0.689249	6.31167	6.02933	3.19177e-09	1.20691e-07	10.2638	NOT
DAPK2	0.996591	8.2125	6.02796	3.21716e-09	1.21458e-07	10.2535	NOT
UBN2	-0.28916	4.79171	-6.02411	3.28947e-09	1.23992e-07	10.2654	NOT
IGLV3_25	3.57441	-0.225909	6.0235	3.30106e-09	1.24233e-07	10.6216	UP
IGLV3_27	2.79366	-3.16154	6.02294	3.31168e-09	1.24436e-07	10.5166	UP
PRUNE	-0.364543	5.35848	-6.02225	3.32493e-09	1.24737e-07	10.2299	NOT
ISG20L2	-0.176805	4.75016	-6.01966	3.37486e-09	1.26412e-07	10.2473	NOT
COL4A6	-1.08325	-0.823278	-6.01836	3.4002e-09	1.27161e-07	10.624	DOWN
GIMAP2	0.643706	2.23896	6.01767	3.41378e-09	1.27469e-07	10.5418	NOT
IGHV3_35	2.19036	-4.478	6.01425	3.48171e-09	1.29803e-07	10.4212	UP
NAGA	0.320909	5.53317	6.01323	3.50211e-09	1.29971e-07	10.1885	NOT
ZMAT4	-2.24368	-0.683995	-6.01322	3.50231e-09	1.29971e-07	10.5707	DOWN
AD000864.6	0.773191	-0.662721	6.01321	3.50258e-09	1.29971e-07	10.6026	NOT
FMNL1	0.707996	4.37926	6.0111	3.54545e-09	1.31358e-07	10.2889	NOT
LINC01281	1.65148	-4.6225	6.00971	3.57384e-09	1.32204e-07	10.4104	UP
LINC00205	-0.450094	2.13269	-6.00843	3.60019e-09	1.32973e-07	10.4385	NOT
PTPN4	-0.510167	4.9389	-6.00715	3.62689e-09	1.33651e-07	10.1572	NOT
IGKV1_17	3.75343	-0.858115	6.00701	3.62975e-09	1.33651e-07	10.5081	UP
NAALADL1	0.675081	1.1562	6.00674	3.63534e-09	1.33651e-07	10.5386	NOT
C2orf70	-0.863689	-0.239811	-6.00375	3.69843e-09	1.35661e-07	10.5338	NOT
RP11_329N15.3	0.553595	-1.30599	6.00361	3.7014e-09	1.35661e-07	10.5438	NOT
SNX20	1.26663	1.44064	6.00308	3.71271e-09	1.35867e-07	10.5231	UP
P2RY10	1.76931	-1.50258	6.00104	3.75652e-09	1.37156e-07	10.4994	UP
AC090505.5	1.34015	-1.43731	6.00091	3.75943e-09	1.37156e-07	10.5104	UP
RP11_568K15.1	0.558749	4.01308	5.99987	3.78187e-09	1.37764e-07	10.2544	NOT
APOL4	1.13494	2.0446	5.99839	3.81408e-09	1.38726e-07	10.4678	UP
CCNI2	0.642007	0.174259	5.99793	3.82423e-09	1.38883e-07	10.5149	NOT
AC011286.1	-0.994494	-6.21778	-5.9923	3.94996e-09	1.43231e-07	10.3309	NOT
CTA_384D8.35	1.28653	-1.33308	5.99059	3.98889e-09	1.44423e-07	10.4592	UP
MET	0.98572	8.41288	5.98522	4.11357e-09	1.48522e-07	10.0174	NOT
CTA_384D8.34	1.34132	-3.63244	5.98518	4.11455e-09	1.48522e-07	10.3428	UP
IGKV1OR2_6	2.22613	-4.62813	5.98453	4.12992e-09	1.48852e-07	10.2552	UP
IGHV1_24	3.57897	-1.41025	5.98361	4.15177e-09	1.49414e-07	10.3669	UP
AC013264.2	1.21058	-5.1277	5.98281	4.17087e-09	1.49875e-07	10.2576	UP
LCP2	0.753259	3.83606	5.98213	4.18714e-09	1.50233e-07	10.196	NOT
CLDN16	2.12331	5.3079	5.97707	4.31043e-09	1.54425e-07	10.115	UP
SLC17A5	0.582721	7.17767	5.97412	4.38371e-09	1.56815e-07	9.94803	NOT
GNA14	-0.891993	2.97036	-5.97326	4.40556e-09	1.5736e-07	10.1172	NOT
FAM178B	1.71822	0.452532	5.9723	4.42983e-09	1.57991e-07	10.3805	UP
DAPP1	1.44245	0.575576	5.97069	4.47085e-09	1.59216e-07	10.3687	UP
LRG1	1.73914	2.76558	5.96965	4.4975e-09	1.59926e-07	10.2918	UP
S100A6	0.890946	10.5738	5.96857	4.52525e-09	1.60561e-07	9.97216	NOT
ASPDH	-0.762621	-2.21365	-5.96843	4.52882e-09	1.60561e-07	10.3535	NOT
RP13_895J2.2	-1.37704	-4.43091	-5.96783	4.54441e-09	1.60875e-07	10.2933	DOWN
UBXN10_AS1	0.808625	0.704943	5.96531	4.6105e-09	1.62934e-07	10.3287	NOT
GGT5	0.704967	6.16487	5.96509	4.61623e-09	1.62934e-07	9.90917	NOT
IFI35	0.474391	4.63356	5.96353	4.65777e-09	1.64157e-07	9.9804	NOT
IGKV2D_29	3.01205	-2.5604	5.96295	4.67302e-09	1.64229e-07	10.2223	UP
ARHGAP28	-0.744331	1.93187	-5.96293	4.67359e-09	1.64229e-07	10.1854	NOT
IGHV3_13	2.92164	-2.70698	5.96083	4.73013e-09	1.65972e-07	10.2069	UP
AMPD1	2.25916	-3.84729	5.95948	4.76671e-09	1.6701e-07	10.1652	UP
VAPB	-0.343498	6.04587	-5.95878	4.78592e-09	1.67437e-07	9.86465	NOT
NOXRED1	-0.442319	-0.418276	-5.95815	4.80303e-09	1.6779e-07	10.2955	NOT
IGHV3_19	2.04878	-4.78319	5.9573	4.82646e-09	1.68362e-07	10.1112	UP
SDC4	0.892412	9.4617	5.95337	4.93618e-09	1.71937e-07	9.86048	NOT
ZNF132	-0.287758	2.95472	-5.95228	4.96679e-09	1.72752e-07	10.0501	NOT
RASAL3	0.735734	2.75643	5.94848	5.07562e-09	1.7628e-07	10.125	NOT
NFKB2	0.395245	5.57483	5.94755	5.10276e-09	1.76965e-07	9.82372	NOT
AC020571.3	1.46521	-2.71165	5.94725	5.11158e-09	1.77014e-07	10.1773	UP
PLS3	0.397664	7.92676	5.9463	5.13914e-09	1.77588e-07	9.79978	NOT
TRBV6_5	1.55009	-2.93398	5.94617	5.14304e-09	1.77588e-07	10.1603	UP
IGKV3D_11	2.74893	-3.13462	5.94497	5.17846e-09	1.78509e-07	10.1076	UP
MAGI2_AS3	0.601353	4.65269	5.94476	5.18469e-09	1.78509e-07	9.8821	NOT
TRAF1	0.545238	3.96859	5.94232	5.25738e-09	1.80751e-07	9.942	NOT
CARD6	0.376411	3.84719	5.94134	5.28672e-09	1.80987e-07	9.93505	NOT
MYOM2	-0.670586	1.29723	-5.94109	5.29417e-09	1.80987e-07	10.1239	NOT
SLCO4A1	1.31482	1.7878	5.94108	5.29451e-09	1.80987e-07	10.1715	UP
RUNX3	1.16684	1.78822	5.94108	5.2946e-09	1.80987e-07	10.1672	UP
IGKV3D_20	3.26294	-1.96653	5.9403	5.31825e-09	1.81536e-07	10.1227	UP
IGHV3OR16_13	2.08309	-4.66834	5.9354	5.46881e-09	1.86408e-07	10.0021	UP
IGHV3OR16_9	2.04719	-4.73612	5.93438	5.50061e-09	1.8714e-07	9.99448	UP
CNOT4	-0.202287	4.62025	-5.93421	5.50595e-09	1.8714e-07	9.78012	NOT
ZNF652	-0.284427	4.84708	-5.93375	5.52045e-09	1.87366e-07	9.76042	NOT
SEMA3D	-1.81955	1.4765	-5.93263	5.55574e-09	1.88295e-07	9.99399	DOWN
NAPSB	1.13408	2.65261	5.93136	5.59608e-09	1.89394e-07	10.0618	UP
IGLV4_69	3.5244	-0.958931	5.93096	5.60856e-09	1.89547e-07	10.1051	UP
TRAV8_2	1.37732	-3.93484	5.93026	5.631e-09	1.90036e-07	10.0382	UP
ATP6V1B2	0.319278	6.94248	5.92871	5.68113e-09	1.91457e-07	9.69621	NOT
RNF149	0.257035	5.32687	5.92811	5.70053e-09	1.9184e-07	9.72284	NOT
COL4A5	-0.656329	4.25022	-5.92769	5.71401e-09	1.92023e-07	9.75085	NOT
BATF	1.39224	0.160815	5.92715	5.73175e-09	1.92304e-07	10.1366	UP
TMEM126B	0.253327	4.64935	5.92694	5.73849e-09	1.92304e-07	9.76151	NOT
SPATA2	-0.254893	4.35282	-5.92659	5.74988e-09	1.92415e-07	9.75613	NOT
IGHV3OR16_8	2.02559	-4.89114	5.92565	5.78084e-09	1.93181e-07	9.94155	UP
TRIM47	0.506033	5.16572	5.92469	5.81237e-09	1.93963e-07	9.72338	NOT
IGHV2_5	2.85555	-3.11328	5.92415	5.8302e-09	1.94286e-07	9.99598	UP
ITPR1	-0.929858	5.21223	-5.91984	5.97496e-09	1.98832e-07	9.65781	NOT
IBA57	-0.286158	2.9094	-5.91867	6.0146e-09	1.99872e-07	9.87087	NOT
RP11_616M22.2	-1.23531	-4.32194	-5.91729	6.06213e-09	2.01172e-07	10.0258	DOWN
RP11_493L12.5	1.29839	-5.1343	5.91609	6.10362e-09	2.02096e-07	9.90561	UP
CPNE7	1.24146	-1.80061	5.91599	6.10692e-09	2.02096e-07	10.0466	UP
RP13_895J2.3	-1.42077	-2.72743	-5.91365	6.18882e-09	2.04522e-07	10.0585	DOWN
IKZF1	1.1582	2.2942	5.91217	6.24102e-09	2.05962e-07	9.98219	UP
RANBP10	-0.34513	4.07221	-5.91045	6.30221e-09	2.07694e-07	9.68764	NOT
FGF12	-0.899662	1.53395	-5.90961	6.33244e-09	2.08403e-07	9.92194	NOT
TPTE2P1	-1.22962	-0.861864	-5.90788	6.39468e-09	2.09952e-07	10.0213	DOWN
MEI1	1.31605	0.230345	5.90782	6.3971e-09	2.09952e-07	10.0316	UP
DTNBP1	0.264967	4.5923	5.9058	6.47062e-09	2.12073e-07	9.65124	NOT
IGLV3_16	1.86983	-4.82169	5.90509	6.49675e-09	2.12637e-07	9.84443	UP
ZNF197	-0.199333	4.37918	-5.90433	6.52503e-09	2.1327e-07	9.6341	NOT
IGHV3_60	1.84788	-4.96797	5.90303	6.57328e-09	2.14553e-07	9.82679	UP
FAT1	-0.676523	5.86544	-5.90273	6.58434e-09	2.14621e-07	9.5555	NOT
AMICA1	1.1655	2.82605	5.90147	6.6315e-09	2.15863e-07	9.88673	UP
IGHV1_67	2.19015	-4.51918	5.8987	6.73637e-09	2.18978e-07	9.81546	UP
TSTA3	0.343699	6.12295	5.8984	6.74792e-09	2.19055e-07	9.53587	NOT
ARPC5L	0.303708	5.46588	5.89746	6.78394e-09	2.19925e-07	9.54935	NOT
PLA2G2E	1.98267	-3.26965	5.89709	6.79825e-09	2.19956e-07	9.87575	UP
IGHV3_47	1.8704	-4.77022	5.89696	6.80334e-09	2.19956e-07	9.80488	UP
RP11_368I23.3	1.73281	-2.69316	5.89672	6.81264e-09	2.19959e-07	9.90512	UP
IGLV5_45	2.88666	-2.71165	5.89569	6.85248e-09	2.20946e-07	9.8663	UP
EMP3	0.751376	5.38764	5.89437	6.90375e-09	2.22299e-07	9.55389	NOT
IGHJ2	2.21577	-4.32101	5.89311	6.95331e-09	2.22875e-07	9.79604	UP
PDCD1	1.41707	0.244969	5.89301	6.95699e-09	2.22875e-07	9.95262	UP
IGKV1D_43	2.06685	-4.72017	5.89296	6.95898e-09	2.22875e-07	9.7798	UP
KCNB1	-1.01779	-1.35405	-5.89296	6.959e-09	2.22875e-07	9.95159	DOWN
AC078842.3	-1.2651	-4.37267	-5.8924	6.98138e-09	2.23292e-07	9.89381	DOWN
HCLS1	0.741227	4.54385	5.89059	7.05323e-09	2.25288e-07	9.60657	NOT
IGHV1_12	2.17864	-4.53835	5.89019	7.06914e-09	2.25494e-07	9.77113	UP
IGKJ5	1.76659	-5.254	5.88572	7.25026e-09	2.30963e-07	9.72548	UP
LSP1	1.15586	4.13587	5.8846	7.29607e-09	2.31983e-07	9.6583	UP
AWAT2	1.27535	-3.32853	5.88432	7.308e-09	2.31983e-07	9.82736	UP
IGHV7_27	1.60617	-5.44126	5.88423	7.31144e-09	2.31983e-07	9.71403	UP
TRAV22	1.29901	-4.87083	5.88375	7.33133e-09	2.32305e-07	9.75196	UP
CH17_472G23.2	0.455732	2.12765	5.88335	7.34802e-09	2.32525e-07	9.80431	NOT
IL2RB	1.16357	3.17543	5.88282	7.37014e-09	2.32859e-07	9.75414	UP
ZNF252P	-0.341652	4.40104	-5.88263	7.3781e-09	2.32859e-07	9.50602	NOT
BTLA	1.46506	-1.44609	5.87942	7.51293e-09	2.36283e-07	9.85921	UP
TCFL5	-0.458319	4.0252	-5.87935	7.51603e-09	2.36283e-07	9.51503	NOT
GRIP1	-0.714677	2.24459	-5.87915	7.52442e-09	2.36283e-07	9.69713	NOT
IGKV1_6	3.53522	-1.0653	5.87911	7.52619e-09	2.36283e-07	9.8281	UP
FHL1	-1.11061	6.82675	-5.87861	7.54773e-09	2.36648e-07	9.42733	DOWN
ACACB	-0.536475	4.57999	-5.87765	7.58875e-09	2.37622e-07	9.45871	NOT
RP11_221N13.4	1.30177	-3.40726	5.87699	7.61715e-09	2.38198e-07	9.78518	UP
SLC24A3	-0.9716	1.43439	-5.87593	7.66252e-09	2.39197e-07	9.7419	NOT
RP11_788M5.3	1.10823	-3.50303	5.87527	7.69134e-09	2.39197e-07	9.77732	UP
IGHV3_66	2.9122	-2.56828	5.87526	7.69182e-09	2.39197e-07	9.76492	UP
APOBEC3F	0.360163	2.78262	5.87521	7.69377e-09	2.39197e-07	9.69721	NOT
IGLV2_28	1.9026	-4.92011	5.87509	7.69921e-09	2.39197e-07	9.68286	UP
FAM26F	1.15975	0.62376	5.87456	7.7221e-09	2.39596e-07	9.84495	UP
ARHGAP4	0.669677	3.96819	5.87364	7.76233e-09	2.40531e-07	9.57602	NOT
IGKV2OR22_4	2.23753	-4.55332	5.87186	7.8409e-09	2.4238e-07	9.6735	UP
B3GALT4	0.422561	3.91821	5.87183	7.84231e-09	2.4238e-07	9.55037	NOT
IGHV3_7	2.53278	-3.55961	5.87027	7.9115e-09	2.44202e-07	9.7048	UP
IGLV1_36	2.64808	-3.21592	5.8687	7.98217e-09	2.46065e-07	9.70911	UP
ENKUR	-0.780588	-1.3574	-5.86212	8.28394e-09	2.55038e-07	9.78784	NOT
ZSCAN5A	-0.272329	1.91645	-5.86053	8.35816e-09	2.56992e-07	9.65761	NOT
RP11_376P6.3	0.643463	-1.52075	5.85801	8.4781e-09	2.60344e-07	9.75872	NOT
RP11_327F22.2	1.04911	-2.3872	5.85226	8.75701e-09	2.68563e-07	9.69669	UP
DPY19L2	-0.784406	2.4113	-5.85059	8.83948e-09	2.70745e-07	9.51902	NOT
GHR	-0.656573	1.32844	-5.84997	8.87075e-09	2.71354e-07	9.62599	NOT
TSHZ3	-0.465676	3.99953	-5.84903	8.91781e-09	2.72157e-07	9.3496	NOT
RPP14	-0.182128	4.32726	-5.84889	8.92447e-09	2.72157e-07	9.33628	NOT
ANKRD36BP2	2.16966	-0.791483	5.84876	8.93123e-09	2.72157e-07	9.70149	UP
TLK2	-0.137395	4.83997	-5.847	9.02007e-09	2.74514e-07	9.2899	NOT
DZANK1	-0.34387	2.66001	-5.84219	9.26723e-09	2.81677e-07	9.47804	NOT
IGHD	2.95415	-0.0981654	5.8414	9.30857e-09	2.82573e-07	9.66602	UP
IFIT1	0.732259	4.65111	5.83868	9.45217e-09	2.8635e-07	9.31106	NOT
MZB1	3.05211	0.501972	5.83816	9.47955e-09	2.8635e-07	9.65812	UP
BIRC3	1.45508	3.61711	5.83815	9.48006e-09	2.8635e-07	9.48878	UP
TRAT1	1.63742	-2.05693	5.83814	9.48099e-09	2.8635e-07	9.62149	UP
IGLV7_46	3.09846	-1.91468	5.83409	9.69901e-09	2.92564e-07	9.57297	UP
SLC45A4	-0.358492	4.70404	-5.83348	9.73206e-09	2.93191e-07	9.2164	NOT
TNFAIP8L2	0.93334	1.24669	5.83194	9.8169e-09	2.95069e-07	9.59317	NOT
LINC01358	0.777367	-2.16846	5.8319	9.81914e-09	2.95069e-07	9.60158	NOT
TRBV3_1	1.4078	-3.98567	5.8257	1.01664e-08	3.0512e-07	9.4912	UP
PIAS2	-0.238961	4.79544	-5.82333	1.03028e-08	3.08825e-07	9.15999	NOT
PTPRC	1.22709	3.95492	5.82075	1.04529e-08	3.12663e-07	9.338	UP
CXCL9	2.19658	3.32825	5.82067	1.04571e-08	3.12663e-07	9.46803	UP
HSD11B1	1.69957	-0.933868	5.8204	1.04735e-08	3.12762e-07	9.55715	UP
IGKV1_9	3.70397	-0.496186	5.81964	1.05178e-08	3.13693e-07	9.52986	UP
KIF1A	-1.50919	0.117753	-5.81801	1.06146e-08	3.16184e-07	9.49558	DOWN
CTC_308K20.1	-0.471409	-0.909563	-5.81669	1.06934e-08	3.18136e-07	9.54322	NOT
TYMP	0.818899	4.78595	5.81542	1.07697e-08	3.20005e-07	9.1783	NOT
RAD23B	0.445292	7.9974	5.81303	1.09148e-08	3.23218e-07	9.06971	NOT
RP11_164P12.5	0.354213	3.41138	5.81286	1.0925e-08	3.23218e-07	9.28611	NOT
ANKRD46	-0.356354	4.10734	-5.81276	1.09311e-08	3.23218e-07	9.14953	NOT
EVI2A	1.02789	1.6897	5.81275	1.0932e-08	3.23218e-07	9.47363	UP
TRAV14DV4	1.35595	-4.56772	5.8102	1.1089e-08	3.27134e-07	9.38626	UP
FAXDC2	-0.590375	5.02549	-5.81015	1.10919e-08	3.27134e-07	9.06803	NOT
CHPT1	0.530649	6.79953	5.80899	1.11645e-08	3.2887e-07	9.0417	NOT
FECH	-0.307342	4.41665	-5.80699	1.12899e-08	3.32153e-07	9.09439	NOT
TICAM1	0.287789	4.43691	5.79991	1.1746e-08	3.45148e-07	9.0898	NOT
MLH3	-0.232034	4.61771	-5.79933	1.17841e-08	3.45841e-07	9.04158	NOT
SNX22	0.947314	7.56371	5.79907	1.18012e-08	3.45918e-07	8.98808	NOT
RHBDF1	0.423016	5.432	5.79747	1.19067e-08	3.48582e-07	9.00947	NOT
IGLV6_57	3.47332	-0.574382	5.7967	1.19586e-08	3.49672e-07	9.41222	UP
CBFA2T2	-0.210165	5.15799	-5.79548	1.20402e-08	3.51317e-07	8.99169	NOT
PTPRE	1.05991	5.59086	5.79542	1.20443e-08	3.51317e-07	9.01613	UP
SH2D2A	1.17262	0.056593	5.79496	1.2075e-08	3.51782e-07	9.43035	UP
RP11_677M24.1	1.29736	-3.20024	5.79432	1.21186e-08	3.52455e-07	9.36352	UP
PDE4D	-0.651888	4.28297	-5.79418	1.21277e-08	3.52455e-07	9.01954	NOT
CD47	0.456175	7.48006	5.7933	1.21876e-08	3.53767e-07	8.9576	NOT
IGHV3_15	3.72054	0.0519953	5.79098	1.23462e-08	3.57935e-07	9.39311	UP
PPM1L	-0.702788	4.33038	-5.7884	1.25254e-08	3.62688e-07	8.98318	NOT
RC3H1	-0.268087	4.83887	-5.78472	1.27855e-08	3.69771e-07	8.94702	NOT
WNT9B	1.06637	-2.6368	5.78136	1.30274e-08	3.76311e-07	9.31985	UP
RP11_64B16.2	-0.806019	-1.9769	-5.78096	1.30562e-08	3.76689e-07	9.35918	NOT
PITPNC1	-0.53714	4.10852	-5.77956	1.31582e-08	3.79171e-07	8.96073	NOT
IGSF21	0.994794	0.251414	5.77583	1.34347e-08	3.86672e-07	9.32421	NOT
IER5	0.45538	5.03552	5.77017	1.38645e-08	3.98186e-07	8.88744	NOT
DGKZ	0.252105	5.38403	5.77013	1.38681e-08	3.98186e-07	8.85824	NOT
GNAI2	0.265925	8.3671	5.76979	1.38942e-08	3.98457e-07	8.84337	NOT
RPGRIP1L	-0.259173	3.13411	-5.76922	1.3938e-08	3.99232e-07	9.03311	NOT
LINC01384	-1.55751	-4.46857	-5.76632	1.41649e-08	4.05245e-07	9.2401	DOWN
C11orf80	0.593032	3.88314	5.76543	1.42353e-08	4.06771e-07	8.9928	NOT
FGR	0.770219	3.13294	5.76458	1.43028e-08	4.08213e-07	9.09182	NOT
CKLF	0.598455	3.14242	5.76402	1.43475e-08	4.08999e-07	9.07503	NOT
ZNF138	-0.291183	2.87795	-5.76291	1.4436e-08	4.1103e-07	9.02816	NOT
KIAA0125	2.46179	-2.39698	5.76044	1.46355e-08	4.1584e-07	9.18975	UP
FAM129B	0.431162	8.58632	5.76032	1.46455e-08	4.1584e-07	8.79434	NOT
RDH13	-0.289976	3.57559	-5.76017	1.46572e-08	4.1584e-07	8.92899	NOT
FBXO2	0.87175	4.69779	5.75975	1.46915e-08	4.16318e-07	8.89026	NOT
CUTC	0.215746	3.94686	5.75861	1.4785e-08	4.18471e-07	8.91606	NOT
LMLN	-0.261049	3.43032	-5.75803	1.48327e-08	4.19323e-07	8.93653	NOT
MIR4697HG	-0.617732	2.49319	-5.75764	1.4865e-08	4.19737e-07	9.02018	NOT
TRAV21	0.800086	-2.46073	5.75661	1.49502e-08	4.21478e-07	9.20129	NOT
IGLV9_49	2.83365	-2.85265	5.75647	1.49619e-08	4.21478e-07	9.14149	UP
LY9	1.50999	-0.349879	5.7552	1.50682e-08	4.23971e-07	9.2242	UP
IGHV2_70	2.60959	-3.81273	5.75437	1.51375e-08	4.25418e-07	9.09526	UP
DDB2	0.427919	4.80045	5.75403	1.51663e-08	4.25726e-07	8.81781	NOT
IGHV3_73	3.09362	-1.941	5.75306	1.52483e-08	4.27526e-07	9.15363	UP
IGHV3_33	3.57882	-0.693535	5.75277	1.52729e-08	4.27714e-07	9.17972	UP
IL4R	0.52468	5.61083	5.75057	1.54599e-08	4.32441e-07	8.75147	NOT
SYF2	0.231363	6.45987	5.75016	1.54956e-08	4.3271e-07	8.72468	NOT
LYSMD2	0.441881	3.18279	5.75004	1.55057e-08	4.3271e-07	8.98316	NOT
AC009237.8	-0.501425	1.99208	-5.74951	1.5551e-08	4.33467e-07	9.0398	NOT
ID4	-0.580304	7.69523	-5.74892	1.56024e-08	4.34392e-07	8.72973	NOT
ZNF565	-0.215237	1.34561	-5.74836	1.56506e-08	4.35225e-07	9.10147	NOT
POLA2	0.24557	3.8322	5.7472	1.57519e-08	4.37531e-07	8.87245	NOT
RP11_170L3.7	1.82487	-5.19992	5.74594	1.58624e-08	4.39814e-07	9.01326	UP
IGHV4_61	3.033	-2.7556	5.74566	1.58872e-08	4.39814e-07	9.08495	UP
ZDHHC22	-1.15776	-4.61826	-5.74555	1.5897e-08	4.39814e-07	9.12051	DOWN
RP11_222K16.2	1.23217	-3.08975	5.74522	1.59257e-08	4.39814e-07	9.11588	UP
IGLV5_48	1.62363	-5.30643	5.74522	1.59262e-08	4.39814e-07	9.01072	UP
PHYHIP	1.19279	4.17342	5.74116	1.62885e-08	4.49299e-07	8.88098	UP
STAT5A	0.346236	5.34408	5.74053	1.63455e-08	4.5035e-07	8.70431	NOT
POU2F3	1.0065	3.03214	5.73981	1.64103e-08	4.51187e-07	8.98828	UP
IGLV2_8	3.55614	-0.440675	5.73978	1.64137e-08	4.51187e-07	9.11914	UP
RGS13	1.70198	-3.72622	5.7378	1.65941e-08	4.55256e-07	9.04288	UP
GPX4	0.408898	8.30529	5.73774	1.65999e-08	4.55256e-07	8.66833	NOT
AC079630.2	1.98672	2.5171	5.73724	1.66464e-08	4.56007e-07	9.06218	UP
IGHV2_26	3.14667	-2.19881	5.73696	1.66717e-08	4.56179e-07	9.06008	UP
FKBP4	-0.355373	6.74593	-5.73551	1.68062e-08	4.59332e-07	8.64542	NOT
MCOLN2	1.08589	0.143152	5.73451	1.68998e-08	4.61361e-07	9.10985	UP
BST2	0.862685	4.60048	5.73415	1.69337e-08	4.61757e-07	8.7634	NOT
SPX	-1.16044	1.94182	-5.73379	1.69674e-08	4.62058e-07	8.91572	DOWN
FBXL18	-0.381275	1.61843	-5.73362	1.69834e-08	4.62058e-07	8.99508	NOT
C1orf116	1.17099	5.46866	5.73339	1.70051e-08	4.62121e-07	8.69727	UP
LAX1	1.71442	-1.08583	5.73198	1.71383e-08	4.6521e-07	9.09228	UP
TRAV12_1	1.39445	-4.25411	5.73171	1.71637e-08	4.6537e-07	8.99879	UP
IGLV2_33	1.55386	-5.46118	5.7315	1.71835e-08	4.65379e-07	8.93687	UP
SPAG5	-0.59421	2.5901	-5.72959	1.73661e-08	4.69791e-07	8.86102	NOT
AC096579.13	1.50487	-5.1558	5.72839	1.7482e-08	4.7182e-07	8.93688	UP
PLAU	1.2986	6.43691	5.72825	1.74951e-08	4.7182e-07	8.62299	UP
SALL4	-0.91395	0.268365	-5.7282	1.75005e-08	4.7182e-07	9.02914	NOT
GABBR2	1.26439	5.26663	5.72771	1.75478e-08	4.72564e-07	8.69187	UP
S100A11	0.608757	8.14003	5.72543	1.77702e-08	4.78011e-07	8.59794	NOT
IGLV3_1	3.41294	-0.885992	5.72402	1.7909e-08	4.81202e-07	9.02986	UP
CD52	1.32086	3.43875	5.72234	1.80763e-08	4.84984e-07	8.87719	UP
DNM1P35	-0.527987	-0.791316	-5.7222	1.80903e-08	4.84984e-07	9.04207	NOT
AGTRAP	0.325986	5.78253	5.71807	1.85084e-08	4.95635e-07	8.56573	NOT
KLRD1	0.93466	0.270564	5.71721	1.85963e-08	4.96941e-07	9.01448	NOT
ZFP62	-0.242577	4.63019	-5.71718	1.85989e-08	4.96941e-07	8.59829	NOT
RP11_440L14.1	-0.529461	0.602129	-5.71654	1.86649e-08	4.98147e-07	8.96358	NOT
PLEKHG4B	-1.20525	1.56368	-5.71397	1.89321e-08	5.04414e-07	8.84754	DOWN
LY96	0.851523	1.25258	5.71385	1.8944e-08	5.04414e-07	8.96311	NOT
STAMBPL1	0.729743	0.927864	5.71357	1.8974e-08	5.04414e-07	8.97121	NOT
TP53TG5	-0.464847	-1.13451	-5.71347	1.89842e-08	5.04414e-07	9.00278	NOT
SOAT2	1.19012	-3.17227	5.71305	1.90284e-08	5.05026e-07	8.94947	UP
CHCHD7	0.202866	4.97458	5.71219	1.91189e-08	5.06862e-07	8.56822	NOT
CORO1B	0.224725	7.11502	5.71194	1.91457e-08	5.07009e-07	8.51882	NOT
HAPLN3	0.989346	2.88	5.71087	1.92583e-08	5.09426e-07	8.84649	NOT
ZNF445	-0.233156	4.17926	-5.70648	1.9731e-08	5.21354e-07	8.57904	NOT
RP11_67L2.2	-0.301703	3.0674	-5.70578	1.98071e-08	5.22784e-07	8.69892	NOT
ZNF629	-0.21189	5.28399	-5.70533	1.9856e-08	5.23256e-07	8.50242	NOT
BFSP1	-0.59859	1.61701	-5.70521	1.98688e-08	5.23256e-07	8.83282	NOT
CAPG	0.639681	7.95622	5.70423	1.99771e-08	5.25432e-07	8.48209	NOT
RDH5	1.24161	1.86016	5.70406	1.99955e-08	5.25432e-07	8.895	UP
CLNK	1.12209	-1.47553	5.70335	2.00741e-08	5.26917e-07	8.94484	UP
IQCE	-0.226912	5.25376	-5.70291	2.01231e-08	5.27624e-07	8.49014	NOT
KIAA0556	-0.321542	5.4077	-5.70269	2.01477e-08	5.27688e-07	8.48219	NOT
POU2AF1	1.58669	1.63519	5.70143	2.02879e-08	5.30778e-07	8.90379	UP
MYLK4	-0.380117	0.487922	-5.69888	2.05749e-08	5.37698e-07	8.88075	NOT
CARD16	0.650708	1.26149	5.69841	2.06276e-08	5.38484e-07	8.87546	NOT
GSN	0.624099	10.186	5.69475	2.10479e-08	5.48786e-07	8.47727	NOT
GATA5	-2.04758	-2.15471	-5.69453	2.10737e-08	5.48786e-07	8.90401	DOWN
FCRL3	1.71376	-1.39098	5.69438	2.10912e-08	5.48786e-07	8.89211	UP
ERCC8	-0.216459	2.57544	-5.6936	2.11817e-08	5.50054e-07	8.70055	NOT
C17orf85	-0.180795	5.52693	-5.69356	2.11861e-08	5.50054e-07	8.43253	NOT
IRAK2	0.624464	3.55688	5.69294	2.1259e-08	5.50894e-07	8.64757	NOT
KIF5C	-0.87327	1.70389	-5.69289	2.12646e-08	5.50894e-07	8.74236	NOT
C19orf54	-0.271459	3.46806	-5.69261	2.12969e-08	5.51131e-07	8.58265	NOT
RP11_294C11.2	1.96644	-4.68851	5.6919	2.13807e-08	5.527e-07	8.76024	UP
FAM92B	1.63737	-4.5384	5.68996	2.16104e-08	5.58035e-07	8.76742	UP
PTGS1	0.658327	2.82026	5.68861	2.1771e-08	5.61574e-07	8.71237	NOT
IGHV1OR15_9	2.16953	-4.27418	5.68556	2.21392e-08	5.70454e-07	8.74065	UP
ZBTB21	-0.360353	3.99149	-5.68531	2.21701e-08	5.70636e-07	8.47644	NOT
LCN12	0.730469	6.61229	5.68401	2.23289e-08	5.74052e-07	8.37314	NOT
RP5_1061H20.4	-0.48272	-1.20157	-5.68383	2.2351e-08	5.74052e-07	8.84913	NOT
ZNF527	-0.210374	2.43367	-5.68341	2.2402e-08	5.74744e-07	8.66306	NOT
LY75	0.618052	5.08198	5.68294	2.24606e-08	5.75628e-07	8.42639	NOT
LINC00861	1.21548	-0.742411	5.68222	2.25494e-08	5.76794e-07	8.84417	UP
CYP46A1	-0.657604	0.192742	-5.68218	2.25544e-08	5.76794e-07	8.79841	NOT
C16orf46	-0.43355	1.95166	-5.68157	2.26303e-08	5.78114e-07	8.68684	NOT
HUNK	-0.85986	0.360967	-5.68118	2.26793e-08	5.78748e-07	8.77808	NOT
SASH3	1.04376	2.69821	5.68009	2.28152e-08	5.81572e-07	8.70355	UP
MAP7D3	-0.306117	4.05227	-5.67982	2.28492e-08	5.81572e-07	8.44442	NOT
STARD13	-0.493839	4.75876	-5.67971	2.28631e-08	5.81572e-07	8.38126	NOT
RP11_24F11.2	0.929764	-2.23897	5.67923	2.29224e-08	5.82458e-07	8.80693	NOT
SYNGR2	0.31952	7.18116	5.6779	2.30904e-08	5.86104e-07	8.33742	NOT
TRBV12_3	1.2131	-5.02028	5.67738	2.31566e-08	5.8716e-07	8.69585	UP
IGKV1_13	1.71533	-5.36115	5.67692	2.32154e-08	5.88025e-07	8.66273	UP
IGKV3D_15	2.59297	-3.33353	5.67625	2.33012e-08	5.89572e-07	8.72111	UP
MEAF6	0.300352	6.59755	5.67542	2.34079e-08	5.91644e-07	8.32455	NOT
AK1	0.54978	5.11186	5.67511	2.34478e-08	5.92025e-07	8.37885	NOT
PKI55	-0.399511	3.02076	-5.67475	2.3494e-08	5.92091e-07	8.53216	NOT
CLTA	0.314856	7.63554	5.6747	2.35e-08	5.92091e-07	8.3236	NOT
FER1L6	-1.72621	-2.81286	-5.67298	2.37231e-08	5.97082e-07	8.79619	DOWN
ARHGEF11	-0.286192	5.84004	-5.6724	2.37989e-08	5.98357e-07	8.31235	NOT
EGFEM1P	1.76475	-0.415161	5.67176	2.38819e-08	5.99813e-07	8.78997	UP
ANO4	-1.09321	-3.2643	-5.67147	2.39199e-08	6.00135e-07	8.77577	DOWN
ITPRIPL1	0.658858	0.0530588	5.67027	2.40792e-08	6.03497e-07	8.7701	NOT
IL10RA	0.80896	3.66275	5.66987	2.41312e-08	6.04166e-07	8.53024	NOT
LYN	0.500032	5.86359	5.66953	2.41759e-08	6.0465e-07	8.30835	NOT
LETM1	-0.283076	5.4443	-5.66923	2.42159e-08	6.05016e-07	8.30384	NOT
TNIP3	1.24883	-3.14643	5.66889	2.42619e-08	6.05533e-07	8.72453	UP
LTB	1.74065	1.82386	5.66319	2.50315e-08	6.24086e-07	8.70034	UP
IGHV3_74	3.28554	-0.302688	5.66235	2.51465e-08	6.26301e-07	8.7279	UP
IGHV3OR16_10	1.61292	-5.39257	5.66186	2.52149e-08	6.27349e-07	8.58938	UP
HMGA1	0.671838	6.57795	5.66046	2.54092e-08	6.31526e-07	8.24783	NOT
SPN	1.08327	2.65314	5.65986	2.54919e-08	6.32921e-07	8.60313	UP
ANKRD52	-0.273604	5.42624	-5.65866	2.56604e-08	6.36442e-07	8.2483	NOT
LSM6	0.243462	3.18129	5.65712	2.58773e-08	6.41155e-07	8.47328	NOT
IDS	0.420078	7.55129	5.65567	2.60838e-08	6.456e-07	8.22125	NOT
IGHV6_1	2.4375	-3.91642	5.65473	2.62186e-08	6.48265e-07	8.59333	UP
DEPTOR	-0.756457	5.24613	-5.65294	2.64762e-08	6.53957e-07	8.21613	NOT
PPP1R7	0.464698	6.36722	5.65249	2.65416e-08	6.54895e-07	8.2063	NOT
IGLV2_11	3.87152	0.266461	5.65187	2.66316e-08	6.55777e-07	8.67711	UP
MAPKAPK3	0.378886	7.32499	5.65178	2.66458e-08	6.55777e-07	8.19927	NOT
AC021188.4	0.816231	-2.58554	5.65168	2.66598e-08	6.55777e-07	8.65981	NOT
TRAV13_2	1.2591	-4.59129	5.64959	2.69663e-08	6.62631e-07	8.57393	UP
IGLV1_47	3.51768	0.184873	5.64901	2.70517e-08	6.63598e-07	8.66508	UP
ARPC2	0.273945	7.4247	5.64895	2.70612e-08	6.63598e-07	8.18538	NOT
IGLV1_44	3.67656	0.551813	5.64795	2.72095e-08	6.66548e-07	8.66312	UP
REN	1.53697	-0.072778	5.64577	2.75359e-08	6.73854e-07	8.65497	UP
MIR155HG	0.989255	-0.814949	5.64439	2.77436e-08	6.78241e-07	8.64937	NOT
PALM2	-0.822062	-2.91316	-5.64356	2.78702e-08	6.80639e-07	8.63622	NOT
ARHGAP15	0.693921	2.10611	5.64236	2.80541e-08	6.84428e-07	8.53248	NOT
F8	-0.457654	3.80459	-5.64111	2.82452e-08	6.88387e-07	8.25477	NOT
CASC2	-0.420017	2.23053	-5.64017	2.83914e-08	6.91243e-07	8.442	NOT
RP11_1399P15.1	1.22156	-3.94876	5.63934	2.85204e-08	6.93676e-07	8.54892	UP
RP1_47M23.3	1.31602	-3.52101	5.63713	2.88666e-08	7.01382e-07	8.55075	UP
IGKV7_3	1.53564	-5.48919	5.63628	2.90001e-08	7.03909e-07	8.46028	UP
IQCH	-0.437051	1.71871	-5.63549	2.91255e-08	7.06233e-07	8.46627	NOT
TMEM135	-0.299703	4.13783	-5.635	2.92033e-08	7.07402e-07	8.1996	NOT
FAM43A	0.806941	4.88723	5.63479	2.92367e-08	7.07492e-07	8.20044	NOT
NEXN_AS1	-0.627874	-2.01754	-5.63144	2.97772e-08	7.1955e-07	8.58273	NOT
PLAG1	1.09669	4.02153	5.63132	2.97953e-08	7.1955e-07	8.30851	UP
IGLV1_51	3.01166	1.40069	5.62745	3.04318e-08	7.34178e-07	8.55596	UP
RP11_1094M14.5	1.07462	-3.02979	5.62715	3.04812e-08	7.34627e-07	8.52002	UP
DCUN1D1	-0.222498	4.68545	-5.62594	3.06829e-08	7.38743e-07	8.11099	NOT
RP11_359E3.4	-0.490306	1.20275	-5.62441	3.0939e-08	7.43604e-07	8.44593	NOT
HLA_DQB1_AS1	1.21174	-0.774155	5.62437	3.09471e-08	7.43604e-07	8.54646	UP
FAM35A	-0.257565	4.34476	-5.62409	3.09943e-08	7.43987e-07	8.1259	NOT
CLEC2B	0.68481	3.01545	5.62334	3.11208e-08	7.46275e-07	8.35028	NOT
HMGB3	-0.435621	4.39031	-5.61879	3.19009e-08	7.64213e-07	8.08537	NOT
IGJ	3.22571	3.71069	5.61819	3.20059e-08	7.65959e-07	8.42224	UP
APBB1IP	0.951762	2.27762	5.61772	3.20887e-08	7.66936e-07	8.40456	NOT
B3GNT7	0.96211	4.0158	5.61759	3.2111e-08	7.66936e-07	8.22424	NOT
IRF4	1.73702	1.38756	5.6163	3.23365e-08	7.71549e-07	8.47307	UP
CYP26B1	-0.943803	1.73001	-5.61592	3.2404e-08	7.72387e-07	8.32902	NOT
GOLT1A	1.13801	3.03393	5.6156	3.24604e-08	7.72958e-07	8.33896	UP
MID1	-0.483773	3.03631	-5.61492	3.25799e-08	7.7503e-07	8.20818	NOT
IGHV3_48	3.05454	-2.00745	5.61404	3.27369e-08	7.77991e-07	8.44602	UP
CHST7	0.676259	2.67311	5.61332	3.28648e-08	7.79534e-07	8.33232	NOT
RUNX2	1.32647	3.54669	5.61331	3.28672e-08	7.79534e-07	8.28842	UP
LINC00944	1.14783	-4.377	5.61239	3.30317e-08	7.82127e-07	8.39977	UP
IGKV1OR10_1	1.50163	-5.58402	5.61233	3.30421e-08	7.82127e-07	8.33887	UP
ANGPTL6	0.657842	-1.51884	5.61145	3.32014e-08	7.84497e-07	8.47808	NOT
INTS3	-0.346599	5.47238	-5.61141	3.3208e-08	7.84497e-07	7.99634	NOT
TMEM198B	-0.398576	3.53085	-5.61074	3.333e-08	7.866e-07	8.13163	NOT
IGKV1D_42	1.98594	-4.74365	5.61043	3.33866e-08	7.87159e-07	8.35084	UP
CORO1C	0.437957	5.86787	5.60979	3.35022e-08	7.89105e-07	7.99111	NOT
TMEM232	-0.459147	1.09407	-5.60943	3.35685e-08	7.89886e-07	8.37635	NOT
IGHV3_41	1.87268	-4.79813	5.60906	3.36362e-08	7.90698e-07	8.34493	UP
HECTD3	0.188988	5.93573	5.60679	3.40529e-08	7.99708e-07	7.96919	NOT
STX18_AS1	-0.304953	0.623463	-5.60467	3.44479e-08	8.08189e-07	8.38538	NOT
RP3_340N1.2	1.07833	-2.76009	5.60441	3.4496e-08	8.0852e-07	8.41239	UP
IL32	1.02054	3.71437	5.60331	3.47029e-08	8.12572e-07	8.19456	UP
ZSCAN25	-0.200202	3.82133	-5.60311	3.47404e-08	8.12652e-07	8.07221	NOT
RP5_1091N2.9	1.0127	-2.66847	5.60199	3.49525e-08	8.16814e-07	8.40345	UP
FAM71F2	-0.569504	-0.0412189	-5.60149	3.50475e-08	8.17923e-07	8.3906	NOT
OMA1	0.245362	4.42005	5.60138	3.50685e-08	8.17923e-07	8.0307	NOT
IGHJ1	1.68188	-5.18106	5.60115	3.51128e-08	8.18156e-07	8.29513	UP
STRADB	0.512173	4.79462	5.60055	3.52278e-08	8.20035e-07	8.00835	NOT
PRDM8	1.03176	-1.22116	5.6003	3.52752e-08	8.20337e-07	8.42185	UP
CNKSR2	1.30192	0.442542	5.59981	3.53683e-08	8.21702e-07	8.4071	UP
CENPJ	-0.570352	2.98708	-5.59857	3.56084e-08	8.26476e-07	8.12103	NOT
CLEC10A	1.36266	1.03849	5.59769	3.57784e-08	8.29016e-07	8.3796	UP
IGKV1_12	2.42622	-3.68399	5.59764	3.57874e-08	8.29016e-07	8.3187	UP
ZNF641	-0.221887	4.68242	-5.5969	3.59319e-08	8.31557e-07	7.95855	NOT
RP11_440L14.4	-0.733189	-1.37604	-5.59549	3.62082e-08	8.34502e-07	8.39353	NOT
ATP7B	-0.484815	1.3926	-5.59544	3.6218e-08	8.34502e-07	8.28064	NOT
IGHV3_25	1.46893	-5.561	5.59536	3.62347e-08	8.34502e-07	8.25676	UP
DBI	0.485343	6.80267	5.5953	3.62457e-08	8.34502e-07	7.90106	NOT
KCNE3	-0.734142	3.20223	-5.59523	3.62602e-08	8.34502e-07	8.06454	NOT
SLC6A4	-0.705493	-1.93808	-5.59518	3.6269e-08	8.34502e-07	8.39728	NOT
ZC3H12D	0.814914	1.17703	5.59473	3.63572e-08	8.35725e-07	8.34429	NOT
IGKV4_1	3.8808	1.87696	5.59246	3.68078e-08	8.45268e-07	8.37863	UP
RP11_1134I14.8	0.893264	0.612811	5.59114	3.70734e-08	8.50549e-07	8.34942	NOT
ITGB2_AS1	1.19421	0.137487	5.58941	3.74228e-08	8.5774e-07	8.35871	UP
HYOU1	-0.592629	7.2335	-5.58489	3.835e-08	8.78148e-07	7.85251	NOT
GPR63	-0.504528	-0.461477	-5.5847	3.83902e-08	8.78225e-07	8.31991	NOT
TMSB4XP8	0.92038	0.384275	5.5834	3.86601e-08	8.83553e-07	8.31732	NOT
IGLV2_34	1.77747	-4.97698	5.58235	3.8881e-08	8.87753e-07	8.20804	UP
CHRM3_AS2	1.28302	-3.43068	5.58209	3.89369e-08	8.88177e-07	8.27829	UP
IGKV3_15	3.69089	0.478039	5.58119	3.91268e-08	8.91657e-07	8.32209	UP
IGLV4_3	1.53872	-5.49814	5.57907	3.9578e-08	8.99947e-07	8.1773	UP
CYBA	0.505051	7.07026	5.57904	3.95841e-08	8.99947e-07	7.81535	NOT
TRBV12_4	1.3112	-4.38789	5.57895	3.96037e-08	8.99947e-07	8.22886	UP
AC011239.2	0.970735	-3.08805	5.57687	4.00519e-08	9.09265e-07	8.26766	NOT
TRBV13	1.33706	-4.46866	5.5765	4.0133e-08	9.1024e-07	8.21296	UP
ANXA11	0.258713	7.50757	5.57338	4.08159e-08	9.24851e-07	7.78849	NOT
IGKV6D_21	2.32311	-4.31389	5.57249	4.10116e-08	9.28403e-07	8.17155	UP
OR5A1	1.23074	-5.23479	5.57135	4.12646e-08	9.3301e-07	8.15889	UP
IGHV1_69	3.02437	-2.38471	5.57115	4.13099e-08	9.3301e-07	8.2196	UP
TRAV1_2	1.2297	-4.67397	5.57105	4.13324e-08	9.3301e-07	8.18071	UP
IGHV3_21	3.54888	-0.324616	5.57073	4.14042e-08	9.33746e-07	8.25966	UP
OGG1	0.279354	4.65551	5.56863	4.18776e-08	9.43532e-07	7.83928	NOT
IL7	0.781766	0.0897447	5.56839	4.19302e-08	9.43825e-07	8.24585	NOT
IGHV5_51	3.54449	0.390843	5.56761	4.21089e-08	9.46955e-07	8.25374	UP
IGHV4_4	2.58362	-3.26026	5.56657	4.23454e-08	9.51375e-07	8.17642	UP
FAM111A	0.436269	5.83582	5.56463	4.27909e-08	9.59813e-07	7.7554	NOT
AC092171.4	-0.342626	2.8808	-5.56459	4.28014e-08	9.59813e-07	7.97723	NOT
KCTD17	0.732162	3.52718	5.5639	4.29609e-08	9.62484e-07	7.9834	NOT
SLC7A11	-0.799725	2.69409	-5.56057	4.3739e-08	9.78998e-07	7.94192	NOT
CD8B	1.32133	0.35831	5.55768	4.44279e-08	9.92613e-07	8.19373	UP
RP11_642P15.1	-0.436986	0.141654	-5.55767	4.44305e-08	9.92613e-07	8.16127	NOT
NR2F1	0.941509	3.84735	5.55526	4.50114e-08	1.00465e-06	7.91804	NOT
UBD	2.14819	-1.65155	5.55495	4.50865e-08	1.00539e-06	8.17351	UP
POLD4	0.249943	4.13937	5.55412	4.52898e-08	1.00898e-06	7.81514	NOT
UNG	-0.246179	5.2036	-5.55278	4.56168e-08	1.01531e-06	7.69971	NOT
SORBS2	-0.831795	6.56521	-5.55185	4.58458e-08	1.01946e-06	7.67559	NOT
AC019117.1	1.52004	-3.71633	5.55058	4.616e-08	1.02549e-06	8.10735	UP
IGLV2_5	1.54378	-5.39082	5.55005	4.62931e-08	1.02705e-06	8.03897	UP
TMSB10	0.664598	9.49236	5.54981	4.63535e-08	1.02705e-06	7.69557	NOT
ZNF329	-0.228904	3.95064	-5.54978	4.63594e-08	1.02705e-06	7.77717	NOT
IGHV3_11	3.50619	-0.53834	5.54934	4.64701e-08	1.02855e-06	8.14926	UP
TLE1	-0.434121	3.98569	-5.54823	4.67498e-08	1.03376e-06	7.75186	NOT
GNAI1	-0.575931	4.09232	-5.54806	4.67922e-08	1.03376e-06	7.73311	NOT
C10orf10	0.662655	5.71491	5.54772	4.68776e-08	1.03469e-06	7.67794	NOT
CFB	1.81494	2.67578	5.54655	4.71742e-08	1.04027e-06	8.05143	UP
ZCCHC12	2.10635	7.30202	5.5457	4.73911e-08	1.04409e-06	7.65433	UP
SLC27A4	-0.634694	4.81065	-5.54496	4.75801e-08	1.04729e-06	7.66665	NOT
PRR33	1.17705	-2.77859	5.54297	4.80925e-08	1.05672e-06	8.10275	UP
PIP5KL1	1.05204	1.81773	5.54295	4.80972e-08	1.05672e-06	8.05148	UP
BTC	0.425005	3.58178	5.54075	4.86706e-08	1.06834e-06	7.83046	NOT
IGHV3_23	3.78815	1.31093	5.53955	4.89867e-08	1.07429e-06	8.11457	UP
IGKV1_16	3.2578	-1.13765	5.53618	4.98813e-08	1.0929e-06	8.07519	UP
RP11_325F22.2	1.23282	-3.3737	5.53547	5.00738e-08	1.09611e-06	8.04885	UP
GPR108	0.235167	6.60446	5.53273	5.08149e-08	1.11131e-06	7.57429	NOT
IGLV3_10	3.05346	-1.57145	5.5307	5.13737e-08	1.12251e-06	8.04158	UP
WAS	0.904292	2.36791	5.52845	5.19984e-08	1.13512e-06	7.93362	NOT
TMEM168	-0.235022	4.99567	-5.52782	5.21756e-08	1.13794e-06	7.57912	NOT
PSD3	0.69584	6.48571	5.52679	5.24653e-08	1.14322e-06	7.54795	NOT
STXBP2	0.286524	6.01836	5.52542	5.285e-08	1.15055e-06	7.54381	NOT
BID	0.600459	4.93266	5.5239	5.32835e-08	1.15849e-06	7.60167	NOT
PTGDR	0.821914	-1.44225	5.5238	5.33119e-08	1.15849e-06	8.03439	NOT
MYL12B	0.275976	9.07553	5.52321	5.34827e-08	1.16114e-06	7.55356	NOT
VWA3A	-1.05432	-3.08527	-5.52231	5.37404e-08	1.16403e-06	8.02319	DOWN
IGLL5	3.67596	1.50115	5.52227	5.37534e-08	1.16403e-06	8.02493	UP
BCL2	-0.622264	5.63526	-5.52224	5.37619e-08	1.16403e-06	7.52456	NOT
DCN	1.74159	5.27744	5.52151	5.39734e-08	1.16755e-06	7.64226	UP
ZNF704	-0.383226	4.96997	-5.52096	5.41321e-08	1.16992e-06	7.5406	NOT
HYAL2	0.339381	6.54243	5.52053	5.42564e-08	1.17154e-06	7.51177	NOT
ZNF271P	-0.185261	4.8459	-5.52024	5.43415e-08	1.17232e-06	7.54989	NOT
NT5C3A	0.238975	4.80297	5.51975	5.44844e-08	1.17434e-06	7.56983	NOT
AC079630.4	1.48405	3.8682	5.51938	5.45938e-08	1.17499e-06	7.77892	UP
CKS1B	0.355172	3.17536	5.51927	5.46254e-08	1.17499e-06	7.7642	NOT
CD274	0.865924	2.88116	5.51914	5.46621e-08	1.17499e-06	7.83634	NOT
SP2_AS1	-0.251028	1.11944	-5.51718	5.524e-08	1.18634e-06	7.90792	NOT
ANKEF1	-0.449894	3.42912	-5.51586	5.56322e-08	1.19369e-06	7.646	NOT
IGHV4_31	3.16804	-1.26272	5.51524	5.5819e-08	1.19662e-06	7.96951	UP
ZFYVE16	-0.217455	5.0359	-5.51472	5.59744e-08	1.19888e-06	7.50982	NOT
SPNS3	0.788	-1.16936	5.51339	5.6375e-08	1.20637e-06	7.98327	NOT
RP11_290F5.1	1.61559	-2.93765	5.51114	5.7058e-08	1.2199e-06	7.9332	UP
ZNF91	-0.259787	4.55342	-5.51076	5.71741e-08	1.22053e-06	7.51694	NOT
IKBKE	0.375222	4.67653	5.51058	5.72307e-08	1.22053e-06	7.5417	NOT
ZNF568	-0.213678	3.25357	-5.51054	5.72413e-08	1.22053e-06	7.65995	NOT
SCEL	1.42692	5.32702	5.5101	5.73784e-08	1.22181e-06	7.54961	UP
RFTN1	0.425173	6.57665	5.51001	5.74036e-08	1.22181e-06	7.4575	NOT
CFAP43	-0.566449	1.4864	-5.50797	5.80353e-08	1.23415e-06	7.81829	NOT
WDSUB1	0.307707	4.39289	5.50737	5.8222e-08	1.23702e-06	7.54812	NOT
IGKV1_33	1.94706	-4.97485	5.50669	5.8434e-08	1.24042e-06	7.83276	UP
CNTNAP2	-1.13751	-1.01092	-5.50572	5.87405e-08	1.24582e-06	7.92116	DOWN
TRAM2_AS1	-0.264631	2.93018	-5.50529	5.88729e-08	1.24752e-06	7.67025	NOT
RHOV	1.26491	1.19771	5.50487	5.90064e-08	1.24924e-06	7.89621	UP
IGKV1D_17	2.21804	-4.35707	5.50394	5.93008e-08	1.25436e-06	7.83621	UP
RP11_307C12.11	0.493536	0.116312	5.50367	5.93858e-08	1.25504e-06	7.90963	NOT
MAVS	-0.202105	6.79992	-5.50315	5.9554e-08	1.25749e-06	7.42083	NOT
AL845472.1	-0.676377	-1.15992	-5.50289	5.96343e-08	1.25807e-06	7.91873	NOT
FBXO15	-0.640981	-0.324009	-5.50168	6.00233e-08	1.26516e-06	7.8883	NOT
BTBD7	-0.270319	5.5285	-5.50137	6.01234e-08	1.26559e-06	7.42207	NOT
SH3RF1	-0.385766	4.90413	-5.50128	6.015e-08	1.26559e-06	7.44189	NOT
IGHV3_30	3.54587	0.124819	5.50068	6.03452e-08	1.26858e-06	7.91481	UP
CD1E	1.9761	-0.0458485	5.49902	6.08822e-08	1.27874e-06	7.91009	UP
NOLC1	-0.257081	6.11649	-5.49713	6.15018e-08	1.29062e-06	7.39103	NOT
AC084125.4	-0.745332	-2.24404	-5.49668	6.16481e-08	1.29255e-06	7.8994	NOT
TDRD6	-0.704653	1.50176	-5.49567	6.19844e-08	1.29846e-06	7.74473	NOT
HNRNPA1P21	1.30811	-1.62735	5.49445	6.23895e-08	1.3058e-06	7.88144	UP
FGF2	0.692101	3.18373	5.49375	6.26225e-08	1.30953e-06	7.65871	NOT
IGKV1_39	2.56498	-3.93484	5.49167	6.33223e-08	1.323e-06	7.78326	UP
OPHN1	-0.404471	2.82659	-5.48989	6.3928e-08	1.33449e-06	7.59192	NOT
IGLC3	3.62516	2.33398	5.48931	6.41253e-08	1.33583e-06	7.83849	UP
FASTKD1	-0.260794	3.70345	-5.48926	6.41441e-08	1.33583e-06	7.48997	NOT
RP11_876N24.4	0.609278	-0.374742	5.48921	6.41599e-08	1.33583e-06	7.85164	NOT
AC005237.4	-0.82338	-1.67964	-5.48872	6.43263e-08	1.33812e-06	7.85513	NOT
TGFA	0.732557	6.20302	5.4879	6.46102e-08	1.3417e-06	7.35289	NOT
ARSK	-0.297424	2.84451	-5.4879	6.46106e-08	1.3417e-06	7.58866	NOT
OR5BB1P	1.1676	-5.40604	5.48767	6.46905e-08	1.34219e-06	7.74431	UP
CD53	1.04809	3.91364	5.48736	6.47951e-08	1.34319e-06	7.56936	UP
NCKAP5L	-0.234613	4.73112	-5.48665	6.50414e-08	1.34669e-06	7.38142	NOT
NAB2	0.648294	6.90081	5.48655	6.50766e-08	1.34669e-06	7.33537	NOT
PHF20L1	-0.326332	5.34646	-5.48524	6.55339e-08	1.35497e-06	7.34291	NOT
SFTPB	2.51865	7.45763	5.48486	6.56684e-08	1.35658e-06	7.3446	UP
ITGAL	1.03502	2.99395	5.48409	6.59364e-08	1.36094e-06	7.65819	UP
NOD2	1.10121	0.203508	5.48318	6.62586e-08	1.3664e-06	7.81563	UP
DPY19L3	-0.258883	5.13788	-5.48098	6.70422e-08	1.38137e-06	7.32985	NOT
IL4I1	1.44581	1.29843	5.4766	6.86255e-08	1.41205e-06	7.75408	UP
LRRC6	-0.306165	2.35783	-5.47653	6.86496e-08	1.41205e-06	7.58777	NOT
RP11_20I20.1	-0.763902	-2.03979	-5.47591	6.88789e-08	1.41555e-06	7.79474	NOT
RP11_972P1.7	-0.6138	-0.169601	-5.47437	6.94468e-08	1.42599e-06	7.74466	NOT
COL25A1	-1.05414	0.076524	-5.47405	6.95631e-08	1.42715e-06	7.71783	DOWN
KLHL42	-0.266507	4.59473	-5.47379	6.96593e-08	1.4279e-06	7.32285	NOT
RP11_23J18.1	0.902418	-2.54115	5.47271	7.00612e-08	1.4349e-06	7.76273	NOT
TMEM120B	-0.278085	3.46315	-5.47207	7.02994e-08	1.43855e-06	7.43039	NOT
IGHV3_38	1.8385	-4.75718	5.47075	7.07958e-08	1.44746e-06	7.66965	UP
IGHV7_34_1	1.08216	-6.04421	5.47042	7.09218e-08	1.4488e-06	7.63906	UP
GRIK2	-1.25986	0.708908	-5.46984	7.11422e-08	1.45206e-06	7.64603	DOWN
HMBOX1	-0.235162	3.68234	-5.46965	7.12115e-08	1.45223e-06	7.39429	NOT
IGHV3OR16_12	1.41679	-5.62456	5.46943	7.1297e-08	1.45273e-06	7.64117	UP
PTPN5	1.2195	-1.13844	5.46551	7.27979e-08	1.48205e-06	7.74313	UP
FLT3	1.33764	-1.95464	5.46497	7.30081e-08	1.48506e-06	7.7299	UP
BRSK2	-0.743874	-0.82325	-5.46433	7.32572e-08	1.48886e-06	7.71399	NOT
EDARADD	-0.875785	1.09295	-5.46294	7.38018e-08	1.49865e-06	7.60269	NOT
IGLVI_70	1.60842	-5.28425	5.46209	7.41369e-08	1.50417e-06	7.61333	UP
PMP22	0.634652	5.69513	5.46133	7.44378e-08	1.50852e-06	7.23119	NOT
RP11_812E19.9	1.86998	-4.86288	5.46123	7.44777e-08	1.50852e-06	7.6187	UP
TRAV8_4	1.29815	-4.37025	5.46088	7.46159e-08	1.50992e-06	7.64972	UP
TRGV2	1.1472	-4.77096	5.46073	7.46734e-08	1.50992e-06	7.63839	UP
CHEK2	0.411643	2.82214	5.45884	7.54267e-08	1.52386e-06	7.49978	NOT
TMEM132B	-0.711829	2.20164	-5.45633	7.64408e-08	1.54304e-06	7.47029	NOT
IGHV3_71	1.93713	-4.5632	5.45554	7.67612e-08	1.5482e-06	7.60081	UP
TMEM105	1.02381	0.414306	5.45536	7.68355e-08	1.54839e-06	7.66769	UP
GPR68	1.0413	1.09587	5.45266	7.7945e-08	1.56942e-06	7.62926	UP
RPA2	0.233084	6.10018	5.4523	7.8096e-08	1.57114e-06	7.16422	NOT
NINJ2	0.838272	0.0720077	5.45198	7.82283e-08	1.57247e-06	7.65707	NOT
DOK2	0.969344	1.92786	5.45013	7.90012e-08	1.58667e-06	7.56852	NOT
IGLV8_61	3.21344	-1.29462	5.44852	7.96804e-08	1.59897e-06	7.6387	UP
FANCL	0.227736	4.18593	5.44822	7.98064e-08	1.60015e-06	7.26109	NOT
RAB33A	0.786026	-1.23958	5.44659	8.05003e-08	1.61271e-06	7.64933	NOT
IGLV4_60	2.71816	-3.30184	5.44637	8.05945e-08	1.61324e-06	7.58153	UP
IGHA2	3.22594	2.64402	5.44387	8.16665e-08	1.63314e-06	7.58569	UP
NSMCE2	0.241057	4.03351	5.44374	8.17256e-08	1.63314e-06	7.2574	NOT
RP1_244F24.1	1.69476	-0.952548	5.44266	8.21949e-08	1.64115e-06	7.62869	UP
RP11_302F12.1	2.15746	-0.884331	5.44206	8.24565e-08	1.64499e-06	7.62338	UP
RP11_319G6.1	-0.295258	0.640628	-5.44028	8.3236e-08	1.65916e-06	7.54407	NOT
SH3BP1	0.680266	3.48588	5.43982	8.34427e-08	1.66189e-06	7.34652	NOT
CANX	-0.330987	9.63927	-5.43961	8.35342e-08	1.66232e-06	7.14777	NOT
GBP1P1	0.843725	1.58661	5.43922	8.37062e-08	1.66436e-06	7.52978	NOT
NIM1K	-0.783672	-1.06404	-5.43891	8.38441e-08	1.66571e-06	7.59287	NOT
FAM186B	-0.447408	-0.595171	-5.43679	8.47898e-08	1.6831e-06	7.57493	NOT
TRAF5	0.686646	2.34212	5.4364	8.4968e-08	1.68523e-06	7.45216	NOT
WDR60	-0.25057	4.44722	-5.43616	8.50756e-08	1.68597e-06	7.14205	NOT
RP11_21A7A.4	-1.28718	-4.41352	-5.434	8.60531e-08	1.70303e-06	7.56446	DOWN
IGKV1_5	3.6846	1.69996	5.43394	8.60794e-08	1.70303e-06	7.57772	UP
ZNF24	-0.183716	6.44085	-5.43347	8.62975e-08	1.70593e-06	7.0622	NOT
TRAV24	1.15849	-5.32255	5.42912	8.83067e-08	1.7442e-06	7.46469	UP
IGKV1OR2_9	1.28276	-5.89499	5.42685	8.93741e-08	1.76383e-06	7.43017	UP
SKAP1	1.08923	0.939878	5.42649	8.95449e-08	1.76574e-06	7.5063	UP
MITD1	0.242174	3.73297	5.4256	8.99675e-08	1.77134e-06	7.20294	NOT
NPR3	-1.06028	3.26793	-5.42557	8.99775e-08	1.77134e-06	7.15399	DOWN
DLGAP3	-0.767355	-0.292416	-5.42485	9.03215e-08	1.77664e-06	7.49587	NOT
RP11_295P22.2	1.97557	-4.6783	5.4218	9.17903e-08	1.80355e-06	7.43251	UP
YIPF2	0.233283	6.15302	5.4217	9.18406e-08	1.80355e-06	7.00675	NOT
RP11_120E11.2	-0.509047	-1.75785	-5.42137	9.19998e-08	1.80402e-06	7.52203	NOT
WDR86_AS1	0.878403	3.68944	5.42134	9.20157e-08	1.80402e-06	7.24559	NOT
NR2F1_AS1	1.2689	3.21776	5.42028	9.25316e-08	1.81265e-06	7.32549	UP
BIN2	0.899095	1.97929	5.41997	9.26854e-08	1.81417e-06	7.40936	NOT
SSTR3	1.81091	0.0834879	5.41677	9.42614e-08	1.8435e-06	7.49626	UP
CTD_2235C13.1	-0.836295	-1.64066	-5.41568	9.48074e-08	1.85266e-06	7.4889	NOT
FBLN2	0.830702	4.91689	5.41536	9.49667e-08	1.85278e-06	7.0609	NOT
CAMK2N1	1.16684	6.54268	5.41536	9.49684e-08	1.85278e-06	6.98114	UP
DPY19L2P4	-1.20317	-3.6196	-5.41491	9.51923e-08	1.85441e-06	7.48417	DOWN
PSME2	0.371673	6.49183	5.41488	9.52074e-08	1.85441e-06	6.96906	NOT
UBXN1	0.290128	7.18974	5.41279	9.62655e-08	1.87349e-06	6.95696	NOT
PRSS23	0.91009	7.7158	5.41226	9.65366e-08	1.87723e-06	6.95526	NOT
ATP4A	-1.13778	-2.00367	-5.41205	9.66415e-08	1.87774e-06	7.47372	DOWN
SPAG5_AS1	-0.446899	-0.284375	-5.40936	9.80218e-08	1.90156e-06	7.42661	NOT
ITGA3	0.606754	9.4087	5.40935	9.80268e-08	1.90156e-06	6.97102	NOT
TCTN1	-0.253919	5.56633	-5.40767	9.89002e-08	1.91694e-06	6.94067	NOT
IGLV3_19	3.60152	0.49978	5.40684	9.93353e-08	1.92275e-06	7.45205	UP
IGHV4_59	3.57358	0.340188	5.40679	9.9361e-08	1.92275e-06	7.45103	UP
RPSAP52	1.35038	-0.207011	5.40543	1.00077e-07	1.93505e-06	7.43932	UP
DNAJC16	-0.188471	4.58496	-5.40344	1.01132e-07	1.95089e-06	6.96747	NOT
TNFSF10	0.604003	4.25436	5.4034	1.01153e-07	1.95089e-06	7.05697	NOT
LAT2	0.728474	2.76585	5.40336	1.01174e-07	1.95089e-06	7.24837	NOT
GDF9	-0.461716	-0.646167	-5.40327	1.01224e-07	1.95089e-06	7.40832	NOT
C11orf68	0.254915	5.71374	5.39919	1.03421e-07	1.99031e-06	6.90258	NOT
IGKV1D_39	2.26889	-4.5182	5.39916	1.03436e-07	1.99031e-06	7.32216	UP
IGHV3_75	1.38608	-5.63316	5.39897	1.03542e-07	1.99074e-06	7.30309	UP
SERPING1	0.703706	7.17122	5.39876	1.03655e-07	1.99132e-06	6.88519	NOT
RP11_192H23.4	-0.600236	0.890196	-5.39795	1.04099e-07	1.99741e-06	7.3031	NOT
ARHGAP30	0.813385	3.6037	5.39788	1.0414e-07	1.99741e-06	7.13166	NOT
MUM1L1	-1.23635	1.78109	-5.39609	1.05123e-07	2.01464e-06	7.17426	DOWN
PARVG	0.829042	2.66334	5.39581	1.05279e-07	2.01601e-06	7.22791	NOT
FCRL1	1.73587	-3.59778	5.39545	1.05479e-07	2.01822e-06	7.34721	UP
MYL12A	0.264752	8.01779	5.39485	1.05812e-07	2.02298e-06	6.87402	NOT
IGHV1OR16_1	1.32378	-5.74362	5.39348	1.06579e-07	2.036e-06	7.27459	UP
IGHM	3.06037	3.77408	5.39285	1.0693e-07	2.04109e-06	7.25767	UP
RP11_49K24.8	-0.80304	-3.04157	-5.39132	1.07797e-07	2.05598e-06	7.37237	NOT
IGHV1_14	1.55201	-5.3774	5.39106	1.07946e-07	2.05719e-06	7.27021	UP
NEO1	-0.270599	5.72462	-5.39042	1.08306e-07	2.0624e-06	6.84938	NOT
PRDM11	-0.422448	4.53193	-5.38929	1.08954e-07	2.07051e-06	6.88922	NOT
CHRFAM7A	-0.783437	-0.881267	-5.38923	1.0899e-07	2.07051e-06	7.33908	NOT
TMEM154	0.834106	2.58761	5.38922	1.08993e-07	2.07051e-06	7.19967	NOT
INPPL1	-0.217873	6.60798	-5.38699	1.10278e-07	2.09327e-06	6.82528	NOT
RP11_91J19.2	-0.537632	-2.48972	-5.38658	1.10516e-07	2.09541e-06	7.35221	NOT
IGKV1OR22_1	1.89174	-4.91707	5.38641	1.10618e-07	2.09541e-06	7.25616	UP
TENM2	-1.29003	-1.10977	-5.38634	1.10654e-07	2.09541e-06	7.3216	DOWN
RNASE6	0.875255	2.25316	5.38528	1.11275e-07	2.10549e-06	7.21294	NOT
IGLV2_14	3.7588	1.31908	5.38443	1.11775e-07	2.11327e-06	7.33931	UP
N4BP2	-0.360278	3.78207	-5.38416	1.11934e-07	2.11461e-06	6.93617	NOT
SENP5	-0.134842	4.74224	-5.38072	1.13975e-07	2.15146e-06	6.84354	NOT
PLCB2	0.784059	2.95781	5.38035	1.14193e-07	2.15386e-06	7.11633	NOT
IFNG_AS1	1.54786	-4.59374	5.37944	1.14741e-07	2.1625e-06	7.24283	UP
EVI2B	1.08382	2.60583	5.37749	1.15924e-07	2.18252e-06	7.15674	UP
IGKV2_28	2.29974	-4.655	5.37738	1.15987e-07	2.18252e-06	7.2125	UP
LINC01010	1.38852	-3.04975	5.37631	1.16646e-07	2.1932e-06	7.27467	UP
GPR82	0.921222	-1.29954	5.37326	1.18526e-07	2.2268e-06	7.28729	NOT
RP11_84G21.1	-0.518174	0.371248	-5.37265	1.18906e-07	2.23218e-06	7.21101	NOT
JAK3	1.13444	3.65918	5.37171	1.19494e-07	2.24144e-06	7.02112	UP
RAB6B	-0.399165	3.46039	-5.37064	1.20168e-07	2.25232e-06	6.9032	NOT
SLC50A1	0.239308	5.70827	5.3704	1.20316e-07	2.25332e-06	6.75634	NOT
IGHV1_3	2.34475	-3.86698	5.36986	1.20657e-07	2.25793e-06	7.20248	UP
TRBV24_1	1.17693	-4.8858	5.36749	1.22168e-07	2.28443e-06	7.18431	UP
ZNF420	-0.231235	3.10578	-5.36618	1.2301e-07	2.29836e-06	6.94165	NOT
TLR10	1.34522	-0.742548	5.36558	1.23397e-07	2.30289e-06	7.24879	UP
ACOT11	-0.517714	3.19106	-5.3655	1.23445e-07	2.30289e-06	6.9038	NOT
STMN2	2.21232	-1.02167	5.3653	1.23578e-07	2.30357e-06	7.24499	UP
CDON	-0.780101	4.2368	-5.36404	1.24392e-07	2.31693e-06	6.76798	NOT
C9orf16	0.501375	5.78056	5.36385	1.24519e-07	2.31749e-06	6.7271	NOT
RP4_765H13.1	1.49026	-4.45674	5.36309	1.25015e-07	2.32491e-06	7.17053	UP
VEGFA	-0.596033	8.21228	-5.36157	1.26015e-07	2.34168e-06	6.72023	NOT
IL16	0.782682	2.92724	5.36085	1.26492e-07	2.34872e-06	7.02178	NOT
LINC01552	1.20589	-2.19849	5.35884	1.27825e-07	2.37163e-06	7.20751	UP
G2E3	-0.263639	3.35091	-5.35823	1.28238e-07	2.37743e-06	6.86586	NOT
ADM	0.856285	4.85548	5.35535	1.30188e-07	2.41073e-06	6.76708	NOT
NCF4	0.862885	2.19716	5.35527	1.30236e-07	2.41073e-06	7.067	NOT
RCAN1	-0.663127	4.95021	-5.35464	1.3067e-07	2.41688e-06	6.68397	NOT
AC244157.1	0.984839	-6.19088	5.35438	1.30844e-07	2.41823e-06	7.08207	NOT
RP11_615I2.2	0.899064	-0.190193	5.35287	1.31886e-07	2.43561e-06	7.17226	NOT
COX10	-0.237983	3.30204	-5.3526	1.32069e-07	2.4371e-06	6.84753	NOT
IGLV1_40	3.5854	1.10704	5.34895	1.34618e-07	2.48176e-06	7.16572	UP
BTN2A2	0.359274	3.67779	5.34883	1.34697e-07	2.48176e-06	6.83243	NOT
NR2C2AP	0.329203	3.98348	5.34803	1.35265e-07	2.49029e-06	6.78589	NOT
SRRM2_AS1	-0.517679	-0.271045	-5.34778	1.35439e-07	2.49158e-06	7.11784	NOT
RP11_253E3.3	-0.564772	1.02126	-5.34732	1.35764e-07	2.49564e-06	7.04127	NOT
RP11_368I23.4	1.28106	-4.16405	5.34524	1.37247e-07	2.52096e-06	7.099	UP
ZBED9	-0.345717	1.80121	-5.34505	1.37388e-07	2.5216e-06	6.97833	NOT
TMEM209	-0.254218	4.55601	-5.34241	1.39295e-07	2.55463e-06	6.65778	NOT
RP11_301G7.1	-1.55343	-4.81197	-5.33937	1.41524e-07	2.59352e-06	7.1008	DOWN
MMEL1	-1.18844	-2.23859	-5.33864	1.42062e-07	2.60137e-06	7.11465	DOWN
GMPR	0.441057	3.08807	5.33749	1.42915e-07	2.61498e-06	6.86026	NOT
GTF3C1	-0.366245	7.21611	-5.33719	1.43138e-07	2.61707e-06	6.57787	NOT
FOXJ1	-1.44205	-0.314851	-5.33386	1.45645e-07	2.66087e-06	7.02256	DOWN
CA9	-1.06127	-3.92522	-5.33309	1.46237e-07	2.66963e-06	7.07977	DOWN
GPX1	0.391691	7.98856	5.33235	1.46801e-07	2.67788e-06	6.55644	NOT
IGHV3_65	1.20473	-5.9404	5.33128	1.47621e-07	2.69079e-06	6.97581	UP
GAPT	0.906433	0.316712	5.33097	1.47858e-07	2.69304e-06	7.04887	NOT
MURC	-0.569311	-1.36101	-5.33033	1.48355e-07	2.70004e-06	7.06516	NOT
KLLN	-0.423988	0.338587	-5.32872	1.49605e-07	2.72071e-06	6.99757	NOT
FAM86DP	0.464492	3.81639	5.32841	1.49847e-07	2.72304e-06	6.72123	NOT
DCPS	0.22167	3.71949	5.32757	1.50499e-07	2.73281e-06	6.70754	NOT
NUB1	0.190119	6.53392	5.32682	1.51092e-07	2.74149e-06	6.52201	NOT
LINC01215	1.23332	-2.12548	5.32586	1.51847e-07	2.7521e-06	7.04855	UP
C4orf36	-0.235005	2.70951	-5.32578	1.51907e-07	2.7521e-06	6.79001	NOT
MCM5	0.365226	5.32809	5.32435	1.53045e-07	2.77061e-06	6.54417	NOT
ITGB2	0.937455	5.51382	5.3232	1.53964e-07	2.78512e-06	6.55239	NOT
CSF2RB	0.944468	2.75738	5.32254	1.54498e-07	2.79268e-06	6.85902	NOT
IGKV1D_27	1.82826	-5.03763	5.32205	1.54887e-07	2.79757e-06	6.94781	UP
DNAH9	-0.92186	-0.0861287	-5.31955	1.56918e-07	2.83212e-06	6.95737	NOT
RP11_345J18.2	0.788871	-1.52381	5.31781	1.58343e-07	2.85567e-06	7.01666	NOT
WARS	0.720002	8.16331	5.3173	1.58764e-07	2.86111e-06	6.48041	NOT
PSG8	2.77898	-2.38667	5.31656	1.59378e-07	2.86908e-06	6.98117	UP
PI4K2A	0.433564	5.72405	5.31648	1.59447e-07	2.86908e-06	6.48883	NOT
ITPR1_AS1	-0.995791	-1.9848	-5.31547	1.60283e-07	2.88195e-06	6.99925	NOT
RASGRP1	1.13795	1.08574	5.31358	1.61868e-07	2.90826e-06	6.93886	UP
CLDN2	1.79321	2.18752	5.31308	1.62288e-07	2.91362e-06	6.90361	UP
PAICS	-0.248386	5.7786	-5.31255	1.62736e-07	2.91946e-06	6.45575	NOT
FCRL2	1.95579	-3.47269	5.31029	1.64653e-07	2.95162e-06	6.93819	UP
TACSTD2	1.87251	7.18317	5.31005	1.64865e-07	2.95321e-06	6.44807	UP
ACAD10	-0.296674	4.99787	-5.30867	1.66047e-07	2.96905e-06	6.45997	NOT
CFAP61	-0.590546	-1.69251	-5.30864	1.66073e-07	2.96905e-06	6.96565	NOT
PMCH	1.23965	-5.19931	5.30858	1.66123e-07	2.96905e-06	6.89258	UP
UBE2I	0.223257	7.07128	5.308	1.66625e-07	2.9758e-06	6.42716	NOT
HK1	-0.314606	7.07932	-5.30604	1.68327e-07	3.00395e-06	6.41981	NOT
IGHV7_56	1.54877	-5.33047	5.30586	1.68487e-07	3.00455e-06	6.86802	UP
CSPG4P8	-0.489583	0.193651	-5.30565	1.68674e-07	3.00565e-06	6.88919	NOT
SLAMF7	1.61392	1.81095	5.30422	1.69926e-07	3.02569e-06	6.87351	UP
RP11_1022B3.1	-1.58028	-4.81739	-5.30377	1.70323e-07	3.0305e-06	6.93008	DOWN
HLA_DQB2	1.56713	4.0677	5.30362	1.70456e-07	3.03061e-06	6.6692	UP
IGLV2_23	3.61292	1.07963	5.30331	1.70733e-07	3.03328e-06	6.94331	UP
LINC00996	1.07942	-2.61342	5.30223	1.71692e-07	3.04804e-06	6.92941	UP
CEACAM21	0.881087	-0.598311	5.30098	1.72809e-07	3.0656e-06	6.92691	NOT
DROSHA	-0.16748	5.40975	-5.29998	1.73708e-07	3.07924e-06	6.40302	NOT
MCTP2	0.403722	5.53078	5.29928	1.74338e-07	3.08813e-06	6.40967	NOT
ADPRHL2	0.230248	5.49562	5.29875	1.74822e-07	3.0944e-06	6.40341	NOT
SAMD9L	0.486684	4.6865	5.29805	1.75454e-07	3.10328e-06	6.46821	NOT
C3	1.38564	7.84711	5.29657	1.76807e-07	3.12245e-06	6.37131	UP
CLEC7A	0.926483	2.04164	5.29646	1.7691e-07	3.12245e-06	6.78935	NOT
PDE9A	0.564153	4.85469	5.29644	1.7693e-07	3.12245e-06	6.44934	NOT
ARRDC2	0.451594	6.22745	5.29618	1.77169e-07	3.12436e-06	6.37405	NOT
FADD	0.298939	3.32714	5.29526	1.78013e-07	3.13677e-06	6.60478	NOT
IGLV3_21	3.57486	0.849707	5.29513	1.78136e-07	3.13677e-06	6.90556	UP
SVIP	0.256453	6.09466	5.29241	1.80661e-07	3.17722e-06	6.35509	NOT
ANXA5	0.274882	8.58699	5.29237	1.80699e-07	3.17722e-06	6.36764	NOT
IGHV3_62	1.61156	-5.14396	5.29203	1.81014e-07	3.18041e-06	6.80769	UP
LMBRD1	0.302985	7.03146	5.29131	1.81689e-07	3.18991e-06	6.34346	NOT
PLCD4	-0.536719	1.74359	-5.29092	1.82061e-07	3.19411e-06	6.70332	NOT
LL22NC03_75H12.2	1.54543	-0.654897	5.2904	1.82554e-07	3.19969e-06	6.88256	UP
MS4A2	1.45787	-2.93238	5.2903	1.82648e-07	3.19969e-06	6.86287	UP
RP11_817J15.2	1.92318	-3.11177	5.28954	1.83364e-07	3.20782e-06	6.84896	UP
LAPTM5	0.773255	6.35502	5.28951	1.83396e-07	3.20782e-06	6.3431	NOT
IGKV3_20	3.81313	2.29559	5.28938	1.83515e-07	3.20782e-06	6.85028	UP
ATP8B4	0.609289	0.868054	5.28894	1.83936e-07	3.21282e-06	6.81003	NOT
SLAMF8	1.12296	2.33447	5.28718	1.85616e-07	3.23979e-06	6.73234	UP
CD200R1	0.854047	-0.471705	5.28556	1.87181e-07	3.26472e-06	6.84827	NOT
IGKV1OR22_5	1.69219	-5.2264	5.2839	1.88801e-07	3.29058e-06	6.76486	UP
RP11_1157N2__B.2	1.42912	-4.47142	5.28355	1.8914e-07	3.29407e-06	6.79362	UP
IGHV1OR21_1	1.71413	-4.94589	5.28239	1.90277e-07	3.31146e-06	6.76654	UP
IGHV3OR16_15	1.35945	-5.62701	5.28196	1.90697e-07	3.31634e-06	6.75024	UP
SAT1	0.396286	9.59335	5.28101	1.91636e-07	3.33025e-06	6.33256	NOT
VENTX	0.768192	-0.479789	5.28068	1.91966e-07	3.33355e-06	6.82342	NOT
HMGA2	1.8017	4.58482	5.28024	1.92408e-07	3.3388e-06	6.51216	UP
LINC01521	-0.443675	-0.372998	-5.27971	1.92936e-07	3.34554e-06	6.78876	NOT
RP5_1039K5.12	-0.35915	1.3274	-5.27873	1.93911e-07	3.35999e-06	6.6895	NOT
AC112198.1	-0.905417	-4.36445	-5.27824	1.94409e-07	3.36394e-06	6.80827	NOT
RP5_1171I10.5	1.22551	-1.23887	5.27822	1.9442e-07	3.36394e-06	6.82511	UP
ZRANB2_AS2	-0.406115	-0.643923	-5.27789	1.94762e-07	3.3674e-06	6.79105	NOT
IGHGP	3.39716	1.30955	5.27711	1.95541e-07	3.37612e-06	6.80984	UP
SEPT7_AS1	-0.439985	0.706925	-5.2771	1.95549e-07	3.37612e-06	6.72144	NOT
IRF5	0.546686	3.62222	5.27676	1.959e-07	3.37974e-06	6.49654	NOT
IL7R	1.43066	2.34201	5.27569	1.96985e-07	3.396e-06	6.69015	UP
ADCY1	-0.685126	3.44438	-5.27551	1.97167e-07	3.39669e-06	6.40798	NOT
SMCO4	0.378843	4.51497	5.27509	1.97597e-07	3.40163e-06	6.36313	NOT
HEY2	0.628816	4.02159	5.27456	1.98141e-07	3.40702e-06	6.43949	NOT
ARHGEF9	-0.246209	4.56394	-5.2745	1.98195e-07	3.40702e-06	6.31772	NOT
RP11_203J24.8	-0.61313	-1.87454	-5.27362	1.99101e-07	3.42013e-06	6.79819	NOT
AC103563.5	1.57385	-5.42775	5.27341	1.99314e-07	3.42132e-06	6.71203	UP
IGKV3_11	3.89743	2.36304	5.27285	1.99897e-07	3.42886e-06	6.76924	UP
IGKV2OR22_3	1.4753	-5.52617	5.27234	2.00421e-07	3.43537e-06	6.70597	UP
S100B	1.9912	1.14609	5.27021	2.0264e-07	3.47093e-06	6.74925	UP
DHX29	-0.2587	5.26884	-5.26943	2.03451e-07	3.4823e-06	6.25352	NOT
AC011298.2	-1.71576	-3.37389	-5.26912	2.03776e-07	3.48538e-06	6.78122	DOWN
TECTA	-0.397525	0.561853	-5.26886	2.04059e-07	3.48772e-06	6.69152	NOT
EBF4	-0.943498	3.99476	-5.26559	2.07524e-07	3.5444e-06	6.28741	NOT
HECW1	-1.17585	-2.26138	-5.26537	2.07758e-07	3.54586e-06	6.75822	DOWN
CMPK2	0.493114	2.6135	5.26515	2.08001e-07	3.54746e-06	6.55726	NOT
SHANK2	-0.642833	3.58615	-5.26472	2.08464e-07	3.55282e-06	6.33991	NOT
ZSCAN12P1	-0.368155	-0.533558	-5.26393	2.09312e-07	3.56373e-06	6.71998	NOT
DHH	0.739461	-1.29224	5.26385	2.09403e-07	3.56373e-06	6.75466	NOT
TTLL9	-0.594465	-0.827644	-5.26347	2.09804e-07	3.56801e-06	6.72291	NOT
PCBD2	-0.200844	3.42032	-5.26276	2.10573e-07	3.57854e-06	6.38657	NOT
STOX2	-0.386649	3.38361	-5.26097	2.12526e-07	3.60915e-06	6.36624	NOT
PIGN	-0.278283	4.19563	-5.25993	2.13678e-07	3.62615e-06	6.27499	NOT
STX3	0.337773	5.43783	5.25974	2.13879e-07	3.62697e-06	6.21472	NOT
GPR18	1.05341	-1.89171	5.25958	2.14054e-07	3.62736e-06	6.73338	UP
IGKV1OR2_118	1.12016	-5.97449	5.25858	2.15161e-07	3.64123e-06	6.63544	UP
EED	0.176297	3.73666	5.25857	2.15177e-07	3.64123e-06	6.35749	NOT
NOD1	0.950608	5.64891	5.25757	2.16292e-07	3.6575e-06	6.21723	NOT
GNPDA1	0.275326	6.1533	5.25687	2.17072e-07	3.66809e-06	6.17732	NOT
IGKV2D_24	1.75894	-4.87366	5.25585	2.18208e-07	3.68329e-06	6.64362	UP
WBP2	0.273738	7.67521	5.25579	2.1828e-07	3.68329e-06	6.17096	NOT
TCN2	0.481267	6.10267	5.25127	2.23421e-07	3.76737e-06	6.15349	NOT
IGLC2	3.61207	3.19711	5.24796	2.27257e-07	3.82889e-06	6.60128	UP
IGHV1_18	3.52886	0.284527	5.24785	2.2739e-07	3.82889e-06	6.679	UP
HKR1	-0.161069	5.52341	-5.24713	2.28228e-07	3.84028e-06	6.13659	NOT
IGHV4_39	3.60835	0.546612	5.24661	2.28844e-07	3.84794e-06	6.67297	UP
LINC00982	-0.799413	2.36841	-5.24545	2.30204e-07	3.86807e-06	6.39012	NOT
MAP3K9	-0.287544	4.1519	-5.24428	2.316e-07	3.88879e-06	6.2013	NOT
MED13L	-0.345886	5.95779	-5.24259	2.33616e-07	3.91989e-06	6.10392	NOT
ZBTB7A	0.187755	5.82467	5.24205	2.34268e-07	3.92806e-06	6.10943	NOT
TRAV8_3	1.1679	-4.05828	5.24161	2.34796e-07	3.93414e-06	6.61202	UP
PAXIP1	-0.213962	3.49507	-5.24093	2.35624e-07	3.94526e-06	6.26718	NOT
SLC35B4	-0.21524	3.72349	-5.24052	2.36117e-07	3.95073e-06	6.2362	NOT
PRRT4	-1.35519	-1.49965	-5.2392	2.37727e-07	3.97489e-06	6.61111	DOWN
C11orf21	0.84153	-0.320653	5.23896	2.38022e-07	3.97703e-06	6.61874	NOT
CLECL1	1.15533	-1.79072	5.23858	2.38477e-07	3.98185e-06	6.63318	UP
AC000403.4	0.755144	-0.755606	5.23842	2.38683e-07	3.98251e-06	6.62469	NOT
CCDC109B	0.84391	3.43528	5.23715	2.40242e-07	4.00571e-06	6.35008	NOT
IGKV2_26	1.33516	-5.64636	5.23675	2.40739e-07	4.0112e-06	6.53916	UP
RP11_693J15.5	1.26771	-4.39519	5.2356	2.42166e-07	4.03216e-06	6.57323	UP
JPH4	0.678128	-1.10317	5.23502	2.42877e-07	4.04118e-06	6.61353	NOT
CTSB	0.526344	13.1542	5.23422	2.43879e-07	4.05502e-06	6.20569	NOT
CA11	0.527042	5.51242	5.23391	2.44266e-07	4.05863e-06	6.09008	NOT
RALB	0.211533	5.84694	5.23216	2.46477e-07	4.09251e-06	6.0603	NOT
FAM78A	0.650671	2.10962	5.23116	2.47741e-07	4.10758e-06	6.44849	NOT
DERA	0.254598	5.37702	5.23106	2.47868e-07	4.10758e-06	6.07268	NOT
CD79A	2.42541	0.680111	5.23092	2.48051e-07	4.10758e-06	6.58376	UP
RHOBTB1	-0.508249	2.966	-5.2309	2.48073e-07	4.10758e-06	6.26107	NOT
RP11_303E16.8	-0.545331	-0.216623	-5.22912	2.50349e-07	4.14129e-06	6.53246	NOT
HSPB8	-0.85574	4.40451	-5.22903	2.5046e-07	4.14129e-06	6.0798	NOT
IGHV3_76	1.47834	-5.3851	5.2289	2.50629e-07	4.14129e-06	6.50769	UP
ZFP3	-0.305302	3.39648	-5.22866	2.50937e-07	4.1435e-06	6.21147	NOT
GBP3	0.846146	5.55007	5.228	2.51792e-07	4.15474e-06	6.07191	NOT
LY6E	0.839177	7.11011	5.22664	2.53546e-07	4.18079e-06	6.02282	NOT
IGKV2D_30	1.56369	-5.39986	5.22592	2.54487e-07	4.19341e-06	6.49174	UP
SMAD9_IT1	-0.879339	-3.39748	-5.22551	2.55028e-07	4.19758e-06	6.56926	NOT
C20orf96	-0.278449	3.69026	-5.22546	2.55092e-07	4.19758e-06	6.16112	NOT
ETHE1	0.607846	5.33094	5.22414	2.56821e-07	4.22312e-06	6.05538	NOT
IGHV1_17	1.37455	-5.5698	5.22343	2.57756e-07	4.23557e-06	6.47885	UP
HOXB4	0.723096	-0.500827	5.22257	2.58901e-07	4.25147e-06	6.54193	NOT
H2AFJ	0.424658	5.61855	5.22202	2.59631e-07	4.26052e-06	6.02283	NOT
RGS8	-1.6289	-0.735518	-5.22104	2.6093e-07	4.2789e-06	6.48559	DOWN
ALOX5AP	1.05166	3.36894	5.22085	2.61183e-07	4.2801e-06	6.29838	UP
TBC1D2	0.667202	6.16669	5.22041	2.61771e-07	4.28679e-06	6.00257	NOT
NCF1C	0.995858	-0.662278	5.2199	2.62465e-07	4.29243e-06	6.53732	NOT
POLR3A	-0.147596	4.50811	-5.21989	2.62475e-07	4.29243e-06	6.05688	NOT
IFNWP19	1.76948	-0.219547	5.21793	2.65125e-07	4.33248e-06	6.52958	UP
RP11_1036E20.9	2.7579	0.247114	5.21781	2.65287e-07	4.33248e-06	6.5326	UP
RP11_689B22.2	1.129	-5.09261	5.2161	2.6761e-07	4.36743e-06	6.46467	UP
ANKRD20A8P	-1.26166	-3.62471	-5.21575	2.68094e-07	4.37233e-06	6.52327	DOWN
TRIM9	-0.499185	-1.18228	-5.21521	2.68835e-07	4.38142e-06	6.50237	NOT
RP4_710M3.1	-1.07414	-4.82575	-5.21384	2.70736e-07	4.4094e-06	6.49711	DOWN
IGHV3_42	1.26946	-5.69178	5.21288	2.72056e-07	4.42787e-06	6.42839	UP
LINC01510	1.61048	-2.72322	5.21225	2.72935e-07	4.43915e-06	6.4946	UP
RAG1	-0.836945	0.355352	-5.21144	2.7407e-07	4.45361e-06	6.40568	NOT
MSN	0.396558	9.72805	5.21135	2.74198e-07	4.45361e-06	5.99088	NOT
FCGBP	-0.769563	8.40747	-5.21115	2.74485e-07	4.45524e-06	5.97708	NOT
MRO	-1.39606	0.0439712	-5.21075	2.75037e-07	4.46116e-06	6.39949	DOWN
AC004893.11	-0.256821	2.1872	-5.21052	2.75363e-07	4.46343e-06	6.27979	NOT
IGSF9B	-0.519632	1.07739	-5.21011	2.75941e-07	4.46976e-06	6.36395	NOT
RP11_395N3.2	-0.740562	-1.14714	-5.20901	2.77495e-07	4.49188e-06	6.4668	NOT
CSF2	1.78168	-1.02895	5.20886	2.77711e-07	4.49233e-06	6.49281	UP
SYT9	-0.880633	-1.25295	-5.20792	2.79046e-07	4.51087e-06	6.46193	NOT
SEMA3A	0.959502	1.55607	5.20755	2.79576e-07	4.51638e-06	6.38725	NOT
APOL6	0.531597	6.07725	5.20626	2.81435e-07	4.54333e-06	5.93252	NOT
IGHG3	3.80463	4.10493	5.20593	2.81904e-07	4.54783e-06	6.34999	UP
GPRC5D	-0.451012	-1.41388	-5.20488	2.83414e-07	4.56909e-06	6.45977	NOT
LST1	0.900822	2.55349	5.20372	2.85104e-07	4.59323e-06	6.29108	NOT
DUSP15	-0.676003	1.70954	-5.20185	2.87844e-07	4.63424e-06	6.25983	NOT
MAGI1	-0.32541	5.56379	-5.20142	2.88472e-07	4.64123e-06	5.9074	NOT
MRPL14	0.414048	5.36096	5.20055	2.89755e-07	4.65634e-06	5.92909	NOT
TM4SF4	2.01414	0.616657	5.20052	2.89802e-07	4.65634e-06	6.42944	UP
C14orf37	-0.491867	1.90922	-5.2	2.90571e-07	4.66556e-06	6.24025	NOT
ZNF596	-0.29466	2.31995	-5.19923	2.91709e-07	4.68068e-06	6.20628	NOT
RELB	0.458292	4.14746	5.19909	2.91917e-07	4.68088e-06	6.03683	NOT
RNH1	0.255219	7.52069	5.19896	2.92125e-07	4.68107e-06	5.88871	NOT
SLC25A47P1	2.59503	-1.02908	5.19812	2.93379e-07	4.69265e-06	6.43982	UP
AVEN	0.338094	3.1383	5.19808	2.93435e-07	4.69265e-06	6.15353	NOT
DNAJC27	-0.258977	2.68983	-5.19808	2.93438e-07	4.69265e-06	6.15818	NOT
RP11_566E18.1	-0.345919	1.37305	-5.19725	2.94684e-07	4.70942e-06	6.28731	NOT
PLEKHA4	0.811409	6.37696	5.19615	2.96333e-07	4.7326e-06	5.88084	NOT
KIAA2022	-0.861713	-0.57378	-5.19551	2.97301e-07	4.74415e-06	6.37691	NOT
MIR22HG	-0.521484	4.33399	-5.19541	2.97454e-07	4.74415e-06	5.93099	NOT
CD96	0.700274	2.28503	5.1926	3.01745e-07	4.80938e-06	6.24848	NOT
OTUB2	-0.467461	-0.445568	-5.19204	3.02613e-07	4.81545e-06	6.36548	NOT
POFUT1	-0.199447	5.95845	-5.19189	3.02852e-07	4.81545e-06	5.85478	NOT
LAD1	0.791335	5.21398	5.19185	3.02907e-07	4.81545e-06	5.91504	NOT
SIGLEC10	0.879308	1.17931	5.19183	3.02934e-07	4.81545e-06	6.33073	NOT
MAGEF1	0.214309	6.35876	5.19042	3.05131e-07	4.84715e-06	5.84593	NOT
ANKRD37	-0.445714	1.93065	-5.18716	3.10233e-07	4.92492e-06	6.17925	NOT
SELP	0.837372	2.93455	5.18481	3.13971e-07	4.98095e-06	6.15368	NOT
AKT2	-0.370815	7.9449	-5.18135	3.19553e-07	5.06614e-06	5.81462	NOT
MTMR11	0.761064	3.333	5.18101	3.20098e-07	5.07141e-06	6.08189	NOT
RP13_895J2.6	-1.18928	-4.69731	-5.17999	3.21769e-07	5.09449e-06	6.34158	DOWN
DNAJB6	-0.206586	5.70023	-5.17771	3.25515e-07	5.15039e-06	5.78954	NOT
RP11_368I23.2	1.60688	-1.84407	5.17592	3.28501e-07	5.1942e-06	6.33383	UP
VCAM1	0.870459	3.12638	5.175	3.30038e-07	5.21504e-06	6.08758	NOT
KDM6B	-0.265142	5.53038	-5.17421	3.3136e-07	5.23247e-06	5.77552	NOT
THAP9	-0.269657	2.81479	-5.17402	3.31694e-07	5.23427e-06	6.02442	NOT
PTP4A3	0.469975	5.50319	5.1726	3.34083e-07	5.26848e-06	5.78682	NOT
CACNA2D3	-0.79666	0.592561	-5.17231	3.34591e-07	5.27302e-06	6.20218	NOT
AC009133.17	1.096	-4.6923	5.17169	3.35635e-07	5.28597e-06	6.27066	UP
JAKMIP2	1.09836	-2.31182	5.17117	3.3653e-07	5.29658e-06	6.3102	UP
SYTL1	0.630926	5.82331	5.17063	3.37451e-07	5.30757e-06	5.76807	NOT
IGF2BP2	1.18565	5.33472	5.17035	3.3794e-07	5.30984e-06	5.82651	UP
IGLV3_12	1.65924	-4.88924	5.17029	3.3804e-07	5.30984e-06	6.2475	UP
NFU1	0.193373	4.87146	5.16843	3.41242e-07	5.35661e-06	5.79335	NOT
MIR31HG	1.70981	0.152632	5.16816	3.41712e-07	5.36046e-06	6.28214	UP
NPDC1	0.490766	6.28717	5.16779	3.42353e-07	5.36698e-06	5.73875	NOT
OASL	0.822509	1.70877	5.16699	3.43745e-07	5.38526e-06	6.17603	NOT
CTD_2337I7.1	1.09704	-3.47046	5.16675	3.44168e-07	5.38835e-06	6.27468	UP
SPATA17	-0.403346	1.11274	-5.16617	3.45189e-07	5.40079e-06	6.15445	NOT
CLIC1	0.291732	8.24133	5.16592	3.45628e-07	5.40412e-06	5.73611	NOT
P2RX5	1.46482	-2.13925	5.16535	3.46616e-07	5.41602e-06	6.28235	UP
CTC_378H22.2	0.987504	-3.41334	5.16488	3.47453e-07	5.42555e-06	6.26784	NOT
AC090945.1	-0.564342	-2.71943	-5.16453	3.48076e-07	5.43171e-06	6.28266	NOT
TMED8	-0.286545	5.32174	-5.16325	3.5034e-07	5.46347e-06	5.72758	NOT
TMEM178B	-0.991583	4.57401	-5.16276	3.51216e-07	5.47355e-06	5.74065	NOT
NCOA5	-0.203736	5.30311	-5.16208	3.52431e-07	5.48891e-06	5.72426	NOT
SH3GLB2	0.267003	6.63262	5.15925	3.57523e-07	5.56458e-06	5.69162	NOT
CCM2	0.377328	5.86262	5.15874	3.5845e-07	5.57537e-06	5.70236	NOT
RP11_817J15.3	1.78797	-4.17661	5.15744	3.60811e-07	5.60843e-06	6.20563	UP
TRDV1	1.31966	-4.60806	5.15712	3.61406e-07	5.61403e-06	6.20146	UP
SUSD5	-0.730418	2.11585	-5.15554	3.64303e-07	5.65534e-06	5.9844	NOT
C9orf117	-0.327967	0.0395377	-5.15492	3.65453e-07	5.66951e-06	6.16924	NOT
AF131216.5	-1.37698	-0.884109	-5.15476	3.6575e-07	5.67044e-06	6.17989	DOWN
AC246787.4	1.23403	-5.70964	5.15451	3.66213e-07	5.67392e-06	6.15956	UP
DNAAF1	-0.777098	0.654885	-5.15002	3.74637e-07	5.80068e-06	6.09261	NOT
RP3_500L14.2	-0.620843	-2.41823	-5.14836	3.77798e-07	5.84355e-06	6.20526	NOT
SERPINB9	0.513434	3.82993	5.14831	3.77896e-07	5.84355e-06	5.83279	NOT
DCAF17	-0.306886	4.11959	-5.14702	3.8038e-07	5.87815e-06	5.72581	NOT
SLC39A14	-0.530706	6.71585	-5.14655	3.81271e-07	5.88811e-06	5.6307	NOT
TSPO	0.464444	6.05898	5.146	3.82333e-07	5.90069e-06	5.63673	NOT
EXD2	-0.17559	4.80087	-5.14527	3.83759e-07	5.91886e-06	5.66789	NOT
CDH16	-1.45892	1.55338	-5.14376	3.86701e-07	5.9604e-06	5.93806	DOWN
LPGAT1	-0.313342	6.1456	-5.14318	3.87834e-07	5.974e-06	5.61416	NOT
ANKS1A	-0.270836	5.28459	-5.14274	3.88692e-07	5.98335e-06	5.62915	NOT
EGOT	1.09114	-1.29621	5.14052	3.93094e-07	6.04399e-06	6.16861	UP
CTC_429P9.1	-0.454236	-0.525929	-5.14049	3.93138e-07	6.04399e-06	6.12209	NOT
RP5_978I12.1	-0.977047	-6.37084	-5.1385	3.97131e-07	6.09931e-06	6.11071	NOT
DYRK3	-0.317189	2.74001	-5.13844	3.97247e-07	6.09931e-06	5.85662	NOT
CYP1B1_AS1	0.834859	0.462892	5.13728	3.99571e-07	6.13103e-06	6.10232	NOT
SLC15A4	0.271072	5.05675	5.13696	4.00232e-07	6.13723e-06	5.63041	NOT
CCR8	1.34071	-3.04032	5.13673	4.00696e-07	6.1404e-06	6.13903	UP
CH507_513H4.1	0.775409	-2.18391	5.13638	4.0139e-07	6.14709e-06	6.14927	NOT
C7	2.2638	3.47356	5.13446	4.05306e-07	6.20125e-06	5.95757	UP
TSTD1	0.353875	6.65298	5.13439	4.05447e-07	6.20125e-06	5.57076	NOT
PSG1	2.21883	-1.05965	5.13401	4.06244e-07	6.20946e-06	6.13872	UP
SNCA	-0.52436	1.64331	-5.13256	4.09225e-07	6.25103e-06	5.93886	NOT
RP13_436F16.1	-0.875402	-6.48497	-5.13221	4.0995e-07	6.2581e-06	6.07645	NOT
RP11_463O12.5	-0.523525	1.52196	-5.1309	4.12661e-07	6.29546e-06	5.94298	NOT
WIPF1	0.457603	5.4688	5.13022	4.14075e-07	6.31299e-06	5.58137	NOT
MUC21	2.83893	1.68637	5.12987	4.14825e-07	6.32039e-06	6.07384	UP
TNFRSF17	1.94715	-2.22124	5.12966	4.15248e-07	6.32279e-06	6.11143	UP
GNRH2	-0.739957	-3.23617	-5.12863	4.17428e-07	6.35194e-06	6.11287	NOT
CERS4	0.348413	6.73978	5.12834	4.18025e-07	6.35697e-06	5.54093	NOT
RP11_277P12.20	1.09819	-2.25665	5.12711	4.20623e-07	6.39239e-06	6.10429	UP
CYP1B1	1.51586	5.38513	5.12669	4.21518e-07	6.40193e-06	5.63304	UP
WARSP1	2.29219	-1.49563	5.12552	4.24026e-07	6.43592e-06	6.09698	UP
TMEM170B	-0.32892	2.74324	-5.12502	4.25092e-07	6.44799e-06	5.79107	NOT
FAM167A_AS1	-1.42084	-4.24535	-5.12477	4.25618e-07	6.45187e-06	6.09098	DOWN
CRAMP1L	-0.192055	3.98958	-5.12432	4.26604e-07	6.46271e-06	5.63753	NOT
MFGE8	0.700743	7.7204	5.12323	4.28953e-07	6.49418e-06	5.51817	NOT
C2CD4B	1.45595	0.566865	5.12182	4.32012e-07	6.53634e-06	6.04314	UP
JSRP1	1.20464	-0.761749	5.12161	4.3246e-07	6.53897e-06	6.07449	UP
NCKIPSD	0.198644	4.81153	5.12129	4.3316e-07	6.5454e-06	5.56894	NOT
SLC17A9	0.968783	2.23354	5.12105	4.33692e-07	6.54618e-06	5.92215	NOT
B3GALNT2	-0.559916	2.58335	-5.12102	4.3376e-07	6.54618e-06	5.77186	NOT
FAM189A1	-1.22782	0.873463	-5.12022	4.35494e-07	6.56819e-06	5.90821	DOWN
CD37	0.957308	3.15015	5.11985	4.36322e-07	6.57653e-06	5.82623	NOT
RP11_384O8.1	-1.30565	-2.57186	-5.11841	4.39489e-07	6.61469e-06	6.0606	DOWN
RSPO4	1.54459	3.11249	5.11836	4.39606e-07	6.61469e-06	5.8658	UP
MST1R	0.853198	3.36095	5.11832	4.39685e-07	6.61469e-06	5.78431	NOT
RP11_1008C21.1	1.12075	-1.66534	5.1175	4.41518e-07	6.63807e-06	6.06165	UP
RP1_150O5.3	-0.469245	-2.43436	-5.11724	4.42081e-07	6.64235e-06	6.0596	NOT
OR2I1P	1.87506	-2.60852	5.11672	4.43241e-07	6.65559e-06	6.04702	UP
SNED1	-0.462234	5.08391	-5.11401	4.49343e-07	6.74296e-06	5.49298	NOT
MRPL9	0.200848	5.37821	5.11114	4.55873e-07	6.83666e-06	5.48441	NOT
B3GNT8	0.740245	2.36839	5.11088	4.56476e-07	6.84141e-06	5.84888	NOT
LAMC3	-0.9535	0.267584	-5.11006	4.58357e-07	6.86145e-06	5.91868	NOT
SOCS7	-0.287485	4.7103	-5.10994	4.58636e-07	6.86145e-06	5.49758	NOT
MGP	0.603878	7.60973	5.10992	4.58676e-07	6.86145e-06	5.45327	NOT
WFIKKN1	-0.70384	-1.36474	-5.1078	4.63604e-07	6.93082e-06	5.99163	NOT
COL4A3	0.593799	5.18417	5.10606	4.67685e-07	6.98746e-06	5.48842	NOT
CACNA2D4	0.477167	0.742539	5.10577	4.68354e-07	6.99308e-06	5.92645	NOT
TWF2	0.326892	5.30185	5.1053	4.69457e-07	7.00458e-06	5.46456	NOT
TRBV5_4	1.51428	-1.90345	5.1052	4.69712e-07	7.00458e-06	6.00273	UP
AC103563.2	1.58961	-5.08966	5.10355	4.73611e-07	7.05832e-06	5.93742	UP
CTC_255N20.1	0.957125	0.672552	5.10318	4.74486e-07	7.06693e-06	5.93393	NOT
TNFSF13B	0.817987	1.65772	5.10278	4.75451e-07	7.07324e-06	5.8711	NOT
ZNF793	-0.258032	3.28323	-5.10272	4.75586e-07	7.07324e-06	5.6171	NOT
SLC39A9	-0.214553	6.06877	-5.10263	4.75798e-07	7.07324e-06	5.4185	NOT
SOCS4	-0.220827	4.31577	-5.1024	4.76357e-07	7.07714e-06	5.4957	NOT
DNAH10	-0.570048	-0.791888	-5.10047	4.80989e-07	7.14071e-06	5.93945	NOT
GORASP1	-0.156159	5.52613	-5.10037	4.81235e-07	7.14071e-06	5.41825	NOT
KCNK2	-1.00474	1.34513	-5.09928	4.83874e-07	7.17541e-06	5.77599	DOWN
CCL4	1.0103	1.63749	5.09894	4.84698e-07	7.18316e-06	5.86309	UP
COL19A1	1.80361	-0.97494	5.09821	4.86498e-07	7.20536e-06	5.97106	UP
SAMSN1	1.03596	1.0353	5.098	4.87013e-07	7.20851e-06	5.89436	UP
CXCR3	0.946711	1.0202	5.09771	4.87722e-07	7.21418e-06	5.89091	NOT
PIM2	0.833458	3.88351	5.09759	4.88e-07	7.21418e-06	5.61449	NOT
SPHKAP	-1.43534	-4.99626	-5.09717	4.89042e-07	7.2251e-06	5.95454	DOWN
HAP1	-0.899503	0.0667608	-5.09673	4.90113e-07	7.23645e-06	5.86942	NOT
ANKRD13D	0.305851	4.76294	5.09409	4.96649e-07	7.32841e-06	5.44777	NOT
SHROOM4	0.63173	5.82359	5.09298	4.99431e-07	7.3649e-06	5.39076	NOT
RP11_438B23.2	-1.53855	-3.65832	-5.09242	5.0084e-07	7.38113e-06	5.94449	DOWN
UNC79	-0.525641	-0.203179	-5.0914	5.03399e-07	7.41426e-06	5.87217	NOT
RBM17	0.195786	6.26455	5.09054	5.05585e-07	7.44186e-06	5.36074	NOT
IGHVIII_51_1	1.01075	-6.1716	5.09017	5.06518e-07	7.45099e-06	5.8588	UP
ANKRD35	0.793406	-0.964947	5.08997	5.07028e-07	7.45391e-06	5.92357	NOT
CD33	0.735914	0.851575	5.08967	5.07791e-07	7.45872e-06	5.85353	NOT
RAD51D	-0.205121	3.70998	-5.08957	5.08034e-07	7.45872e-06	5.50299	NOT
IGKV1OR2_3	1.52868	-5.47264	5.08947	5.08294e-07	7.45872e-06	5.86419	UP
CEACAM1	1.07155	1.26513	5.08819	5.1157e-07	7.50218e-06	5.83748	UP
RP4_728D4.2	0.792578	-1.06851	5.08727	5.13927e-07	7.53213e-06	5.9132	NOT
IGKV2_29	2.20647	-4.27749	5.08621	5.16662e-07	7.56755e-06	5.86875	UP
ZNF524	0.351571	4.45017	5.08536	5.18878e-07	7.58953e-06	5.44047	NOT
RP11_429J17.7	-0.523618	-2.38064	-5.08529	5.19051e-07	7.58953e-06	5.90953	NOT
PLEKHM2	0.184042	6.4876	5.08527	5.19116e-07	7.58953e-06	5.33321	NOT
PRMT2	0.179891	6.4679	5.08513	5.19473e-07	7.5901e-06	5.33266	NOT
RP11_999E24.3	-0.581356	-0.247615	-5.08481	5.20316e-07	7.59776e-06	5.84082	NOT
FAM182B	-0.655427	-1.16789	-5.0845	5.21127e-07	7.60138e-06	5.87622	NOT
VLDLR_AS1	-0.876224	-0.462444	-5.08447	5.21201e-07	7.60138e-06	5.84011	NOT
SCO1	-0.239349	4.70533	-5.08406	5.22281e-07	7.61248e-06	5.37547	NOT
AC118345.1	-0.964367	-6.16351	-5.08178	5.28274e-07	7.69512e-06	5.85585	NOT
NCF1	0.999814	0.218723	5.0813	5.29526e-07	7.70865e-06	5.85171	NOT
PVR	-0.232983	4.53298	-5.08053	5.3158e-07	7.73359e-06	5.37139	NOT
KSR1	-0.394857	4.59117	-5.0803	5.32186e-07	7.73359e-06	5.35844	NOT
RP11_275I14.4	0.711667	-1.83293	5.08029	5.32211e-07	7.73359e-06	5.88801	NOT
CR1L	1.1251	-4.31634	5.08014	5.32632e-07	7.735e-06	5.85803	UP
RP11_120J1.1	0.935539	0.260887	5.07976	5.33639e-07	7.74011e-06	5.84122	NOT
RP11_81H14.2	0.971687	-2.34043	5.07974	5.33687e-07	7.74011e-06	5.8841	NOT
QRICH2	-0.523908	1.92063	-5.07964	5.33958e-07	7.74011e-06	5.65744	NOT
CTC_203F4.2	-0.436468	-0.0248564	-5.07947	5.34418e-07	7.74208e-06	5.80939	NOT
CSGALNACT1	-0.596832	5.52516	-5.07886	5.36053e-07	7.76106e-06	5.30882	NOT
UBE2QL1	0.769669	4.09619	5.07868	5.3653e-07	7.76325e-06	5.488	NOT
UNC5CL	1.02084	2.2585	5.07691	5.41301e-07	7.82755e-06	5.71297	UP
CD82	0.456201	5.62895	5.0764	5.42685e-07	7.83845e-06	5.31376	NOT
IGHV1_2	3.24042	-0.588118	5.07628	5.43003e-07	7.83845e-06	5.86913	UP
AC139100.3	-0.48547	-0.623636	-5.07627	5.43041e-07	7.83845e-06	5.82082	NOT
RP11_18H21.1	1.18086	-3.42286	5.07607	5.43588e-07	7.8416e-06	5.85465	UP
DHX57	-0.144793	4.41753	-5.07566	5.44694e-07	7.85281e-06	5.36261	NOT
RP11_733C7.1	-0.844282	-6.07241	-5.07536	5.45507e-07	7.85978e-06	5.82682	NOT
CASC1	-0.396772	1.78226	-5.07474	5.47204e-07	7.87947e-06	5.65754	NOT
NUDT2	0.366041	2.20634	5.07398	5.493e-07	7.90488e-06	5.66316	NOT
CMTM8	0.352242	4.05094	5.07325	5.51307e-07	7.92898e-06	5.42767	NOT
ZKSCAN1	-0.204812	6.04669	-5.07297	5.52084e-07	7.93538e-06	5.27573	NOT
IGKV2_4	1.08725	-5.95415	5.07184	5.55214e-07	7.97556e-06	5.77967	UP
NRP2	0.729762	7.1211	5.07097	5.57622e-07	8.00533e-06	5.2637	NOT
RP11_517C16.2	-0.668909	-2.62478	-5.07085	5.57972e-07	8.00554e-06	5.84334	NOT
EFCAB12	-0.610743	0.776761	-5.07055	5.58785e-07	8.00773e-06	5.71141	NOT
RP5_858B6.3	-0.554855	-1.96507	-5.07055	5.58796e-07	8.00773e-06	5.83434	NOT
CADM3_AS1	1.2592	-2.05816	5.06987	5.60691e-07	8.03007e-06	5.83894	UP
IMPA2	-0.463052	3.95167	-5.06876	5.63825e-07	8.07011e-06	5.35521	NOT
KDELR3	0.544496	4.36351	5.06796	5.6607e-07	8.09738e-06	5.37979	NOT
IGHV1_46	3.17766	-0.366083	5.06778	5.66587e-07	8.09991e-06	5.83017	UP
FCRL5	2.29798	-1.30402	5.06668	5.69698e-07	8.13952e-06	5.8245	UP
LEPROTL1	0.222955	5.59937	5.06645	5.70354e-07	8.14401e-06	5.26044	NOT
CD1B	1.75295	-2.55125	5.0657	5.72516e-07	8.17e-06	5.8134	UP
ARMC2	-0.21702	1.32056	-5.06524	5.73812e-07	8.18044e-06	5.66467	NOT
ZNF45	-0.215178	3.55154	-5.0651	5.74226e-07	8.18044e-06	5.40441	NOT
RP11_317J10.2	-0.647551	-2.15907	-5.06508	5.74277e-07	8.18044e-06	5.81114	NOT
PMS2CL	-0.200733	2.10078	-5.06452	5.759e-07	8.19868e-06	5.58884	NOT
NEB	-1.16407	1.54115	-5.06392	5.77617e-07	8.21821e-06	5.57692	DOWN
RP11_126O1.6	1.08217	-5.69868	5.06339	5.79154e-07	8.23517e-06	5.74805	UP
RP11_476D10.1	2.18417	2.2846	5.06223	5.8252e-07	8.2781e-06	5.69806	UP
FYB	0.956678	2.79916	5.06108	5.85853e-07	8.32051e-06	5.5826	NOT
PIWIL2	-0.716839	-0.800118	-5.06085	5.86529e-07	8.32515e-06	5.74905	NOT
C1orf174	0.136805	4.24183	5.06015	5.88573e-07	8.3492e-06	5.32513	NOT
CSF1R	0.658773	4.65136	5.05866	5.92976e-07	8.40227e-06	5.31342	NOT
NLK	-0.209296	4.99585	-5.05861	5.93116e-07	8.40227e-06	5.23684	NOT
ALOX15B	1.76702	4.42133	5.05853	5.93371e-07	8.40227e-06	5.44504	UP
ANXA4	0.289473	6.60171	5.0575	5.96415e-07	8.44037e-06	5.19945	NOT
RP11_303E16.5	-0.558416	-1.49992	-5.05736	5.96843e-07	8.44143e-06	5.76128	NOT
NLRC3	0.42642	2.43002	5.05628	6.00059e-07	8.48187e-06	5.56049	NOT
PHLDA2	0.888967	3.73173	5.05573	6.01718e-07	8.50029e-06	5.43774	NOT
C1orf21	0.595637	4.51391	5.05527	6.03103e-07	8.51481e-06	5.30876	NOT
METTL21B	-0.273746	3.50619	-5.05423	6.06228e-07	8.55388e-06	5.35374	NOT
AC244250.4	1.18542	-5.89263	5.05247	6.11579e-07	8.62427e-06	5.69238	UP
LAG3	1.13086	0.619538	5.05185	6.13455e-07	8.64562e-06	5.70085	UP
TTI1	-0.149802	4.62594	-5.05116	6.15582e-07	8.67048e-06	5.22716	NOT
LINGO2	-1.56427	-2.07475	-5.05093	6.16274e-07	8.67511e-06	5.72915	DOWN
MAP3K15	-0.579055	-2.56228	-5.05054	6.17466e-07	8.68675e-06	5.74914	NOT
FBXO42	-0.116902	5.00872	-5.04945	6.20848e-07	8.72919e-06	5.19546	NOT
C9orf43	-0.477971	-1.13257	-5.04844	6.23982e-07	8.76808e-06	5.70966	NOT
TAGAP	0.838061	1.84783	5.04767	6.2636e-07	8.79632e-06	5.59565	NOT
CSF2RA	0.841635	1.8427	5.04737	6.27291e-07	8.80422e-06	5.59577	NOT
ZNF275	-0.366708	4.44552	-5.04722	6.27778e-07	8.80586e-06	5.21211	NOT
CAMK2D	0.331657	5.95613	5.04655	6.29872e-07	8.82296e-06	5.15662	NOT
CCR7	1.04347	0.787414	5.04651	6.29983e-07	8.82296e-06	5.66409	UP
IGHV3_22	1.30514	-5.54921	5.04647	6.30106e-07	8.82296e-06	5.67182	UP
SLC10A4	-0.786317	-1.37305	-5.04518	6.34186e-07	8.87488e-06	5.69551	NOT
ITGB1BP1	0.264928	5.41291	5.04398	6.37961e-07	8.92248e-06	5.16169	NOT
AAK1	-0.367492	6.11328	-5.04273	6.41951e-07	8.97207e-06	5.12941	NOT
USB1	0.21896	6.0917	5.04264	6.42259e-07	8.97207e-06	5.13341	NOT
RP4_545C24.1	-0.666258	-0.412132	-5.04146	6.46041e-07	9.01963e-06	5.64151	NOT
CTD_2554C21.1	-0.565856	-1.02105	-5.04021	6.50042e-07	9.07018e-06	5.66511	NOT
IGLV3_32	0.965729	-6.17043	5.03726	6.59674e-07	9.19919e-06	5.62096	NOT
GABRB2	1.59815	5.44556	5.03672	6.61448e-07	9.21855e-06	5.20002	UP
AC093627.9	-0.368151	-0.96401	-5.03619	6.6317e-07	9.23715e-06	5.64899	NOT
C14orf132	-0.606141	1.49185	-5.03582	6.64386e-07	9.23938e-06	5.48633	NOT
P2RY13	0.767408	1.34141	5.0358	6.64474e-07	9.23938e-06	5.5717	NOT
SH2D6	-1.01324	-1.06073	-5.03579	6.64492e-07	9.23938e-06	5.63471	DOWN
TRBV10_2	1.08661	-4.97116	5.03523	6.66333e-07	9.25959e-06	5.63981	UP
COMMD3	0.260004	4.08312	5.03481	6.67755e-07	9.27394e-06	5.23325	NOT
CCL19	2.67426	-0.00124143	5.03449	6.68798e-07	9.28303e-06	5.672	UP
PAPOLA	-0.184777	7.0162	-5.03362	6.71693e-07	9.31777e-06	5.08592	NOT
SCARB1	-0.427051	4.87347	-5.03351	6.72083e-07	9.31777e-06	5.11653	NOT
AC016995.3	-0.421193	-0.92093	-5.03272	6.74711e-07	9.34598e-06	5.62997	NOT
IFT88	-0.213936	4.45967	-5.03266	6.749e-07	9.34598e-06	5.14904	NOT
ARL6	-0.212168	1.76212	-5.03216	6.76575e-07	9.36373e-06	5.46859	NOT
ABT1	0.147267	4.6721	5.03053	6.82104e-07	9.43478e-06	5.14103	NOT
MAPK8	-0.207836	5.02844	-5.03009	6.83573e-07	9.44962e-06	5.09885	NOT
CTA_221G9.12	-0.652714	-0.838536	-5.02983	6.84476e-07	9.45662e-06	5.60707	NOT
BDKRB2	-0.637316	3.14233	-5.02968	6.84981e-07	9.45813e-06	5.2524	NOT
GSDMD	0.272515	6.23123	5.0294	6.85918e-07	9.4656e-06	5.06856	NOT
RMI2	0.548301	3.15393	5.02871	6.88288e-07	9.4928e-06	5.35496	NOT
HCG18	-0.188683	4.54912	-5.02858	6.88713e-07	9.49317e-06	5.12352	NOT
RP11_707A18.1	-1.5716	-4.85737	-5.02776	6.91542e-07	9.52666e-06	5.63868	DOWN
PRSS1	2.36954	-0.743555	5.0265	6.95886e-07	9.58097e-06	5.63919	UP
IGHV5_78	1.59768	-4.73068	5.02588	6.9803e-07	9.60496e-06	5.59481	UP
RP11_301L8.2	-0.942297	-1.18278	-5.02437	7.03256e-07	9.66807e-06	5.58775	NOT
PAIP2B	-0.539244	3.21324	-5.02432	7.03427e-07	9.66807e-06	5.22794	NOT
IGHV3OR16_16	1.093	-5.98454	5.02394	7.0477e-07	9.68096e-06	5.56354	UP
EPS8	0.534657	6.82266	5.02342	7.06582e-07	9.70025e-06	5.03635	NOT
C7orf31	-0.230387	2.73402	-5.02266	7.09247e-07	9.73125e-06	5.31092	NOT
USP3_AS1	-0.423608	0.40392	-5.02252	7.09741e-07	9.73242e-06	5.51746	NOT
PMM1	0.270634	4.22014	5.02108	7.14831e-07	9.7966e-06	5.15193	NOT
CD28	1.14254	-0.150781	5.02077	7.15942e-07	9.80618e-06	5.58519	UP
RIC8B	-0.306512	4.28957	-5.01998	7.18722e-07	9.83861e-06	5.09859	NOT
CCDC65	-0.382839	1.30912	-5.01934	7.21036e-07	9.85812e-06	5.43957	NOT
COLEC10	-0.723987	-1.65147	-5.01927	7.21276e-07	9.85812e-06	5.5852	NOT
RP11_114H23.1	-0.978711	-4.77956	-5.01924	7.21386e-07	9.85812e-06	5.59653	NOT
MOK	-0.321812	3.34076	-5.0185	7.2402e-07	9.885e-06	5.20274	NOT
NRBP1	0.173244	6.69384	5.01846	7.24182e-07	9.885e-06	5.01215	NOT
RP11_1252I4.2	-0.881018	-5.59372	-5.01811	7.25438e-07	9.89649e-06	5.57779	NOT
NUDT13	-0.266072	0.878334	-5.0177	7.26902e-07	9.90743e-06	5.47068	NOT
IL18RAP	0.795667	-1.72756	5.01765	7.27071e-07	9.90743e-06	5.59799	NOT
RYR1	0.991893	4.66763	5.01616	7.3249e-07	9.97557e-06	5.13582	NOT
OR2A1_AS1	-0.447655	2.09355	-5.01566	7.34284e-07	9.99431e-06	5.33754	NOT
TANK	0.255278	5.73337	5.01486	7.3719e-07	1.00281e-05	5.01005	NOT
CCL22	1.77184	0.703531	5.01464	7.37991e-07	1.00333e-05	5.54152	UP
IGKV1OR1_1	1.06609	-6.02091	5.0138	7.41068e-07	1.00694e-05	5.5178	UP
ZNF429	-0.291957	3.40363	-5.01319	7.43335e-07	1.0091e-05	5.17028	NOT
PCAT29	1.02531	-3.83032	5.01314	7.43501e-07	1.0091e-05	5.56313	UP
CTD_3128G10.7	1.26825	-2.19223	5.01208	7.47421e-07	1.01384e-05	5.57264	UP
RP11_57A19.2	-0.641129	-2.23307	-5.0118	7.48472e-07	1.01469e-05	5.56568	NOT
RAP1AP	0.946277	-1.86469	5.01063	7.52816e-07	1.02e-05	5.56665	NOT
CNTN5	-1.05615	-0.691368	-5.00985	7.55721e-07	1.02335e-05	5.49494	DOWN
DNAJC3	-0.343735	6.73616	-5.00945	7.5722e-07	1.0248e-05	4.96995	NOT
ZNF573	-0.357106	0.768923	-5.0091	7.58522e-07	1.02598e-05	5.43403	NOT
IGHV3OR16_11	1.23246	-5.68589	5.0089	7.59284e-07	1.02637e-05	5.5011	UP
PCSK2	1.78886	7.11089	5.0088	7.59671e-07	1.02637e-05	4.97727	UP
TRAV9_2	1.14715	-4.10532	5.00857	7.605e-07	1.02691e-05	5.53662	UP
ADIPOR2	-0.313194	6.13853	-5.00669	7.67624e-07	1.03594e-05	4.95754	NOT
XPNPEP3	-0.248779	3.68049	-5.00518	7.73391e-07	1.04263e-05	5.09985	NOT
TNS3	-0.431667	6.24212	-5.00514	7.7352e-07	1.04263e-05	4.94942	NOT
CX3CL1	0.453477	6.61014	5.00505	7.7389e-07	1.04263e-05	4.94983	NOT
ZNF569	-0.241019	2.86405	-5.0049	7.7446e-07	1.04281e-05	5.20861	NOT
TMEM167A	-0.214127	6.0343	-5.00369	7.79104e-07	1.04847e-05	4.94467	NOT
AF127936.3	1.15529	-4.65098	5.0033	7.80589e-07	1.04988e-05	5.50201	UP
LRRIQ1	-0.498481	0.507587	-5.00288	7.82207e-07	1.05146e-05	5.41618	NOT
RP11_1007O24.3	-0.305419	-0.871298	-5.00176	7.86573e-07	1.05674e-05	5.48676	NOT
NT5DC4	1.03586	-4.25585	5.00096	7.89657e-07	1.06028e-05	5.50094	UP
PARD6G_AS1	-0.386776	0.308182	-5.00068	7.90772e-07	1.06118e-05	5.42271	NOT
TRIM16	-0.409904	3.18563	-4.99997	7.93563e-07	1.06417e-05	5.12661	NOT
RPL39L	0.592571	1.53515	4.99988	7.93889e-07	1.06417e-05	5.38164	NOT
IGKV1OR9_2	1.1139	-5.96186	4.99896	7.97501e-07	1.06841e-05	5.45218	UP
SLC28A3	1.31264	0.178519	4.9983	8.0014e-07	1.07134e-05	5.47374	UP
MPPED2	-1.08273	2.39029	-4.99776	8.0227e-07	1.07359e-05	5.16487	DOWN
SMCO2	1.05965	-4.32267	4.99614	8.087e-07	1.08159e-05	5.47767	UP
EMILIN2	0.667313	5.39966	4.99457	8.14981e-07	1.08938e-05	4.9434	NOT
FCER1G	0.830618	3.81821	4.99393	8.17583e-07	1.09225e-05	5.12798	NOT
GRAMD2	-0.65154	2.05298	-4.99366	8.18662e-07	1.09308e-05	5.22311	NOT
IGHG2	3.50184	4.49576	4.99345	8.19523e-07	1.09361e-05	5.28494	UP
FBXW12	-0.58785	-2.94282	-4.99157	8.27148e-07	1.10317e-05	5.47947	NOT
MCM6	0.379869	4.38643	4.98969	8.34857e-07	1.11283e-05	4.99263	NOT
MROH8	-0.315275	1.6055	-4.98857	8.39471e-07	1.11836e-05	5.272	NOT
STK26	0.575349	2.78414	4.98838	8.40263e-07	1.11879e-05	5.20884	NOT
APLP1	-0.6243	1.50776	-4.98801	8.41791e-07	1.1202e-05	5.25884	NOT
BATF3	0.796919	0.441686	4.98746	8.44093e-07	1.12263e-05	5.39618	NOT
MYO10	-0.400317	6.26283	-4.98725	8.4494e-07	1.12313e-05	4.86451	NOT
IGKV1OR_3	1.02669	-6.07956	4.98703	8.45887e-07	1.12377e-05	5.39777	UP
TRAK2	0.394592	7.32902	4.98677	8.46948e-07	1.12455e-05	4.86256	NOT
TRAPPC3	0.177783	6.39352	4.98631	8.4887e-07	1.12648e-05	4.86111	NOT
ADAMTS3	-0.507199	1.34293	-4.98608	8.49858e-07	1.12716e-05	5.27228	NOT
PINLYP	0.796891	2.31955	4.98508	8.5406e-07	1.13198e-05	5.25941	NOT
RNASEH2C	0.343128	4.64443	4.98498	8.54444e-07	1.13198e-05	4.94077	NOT
C16orf52	-0.188693	3.53364	-4.9836	8.60288e-07	1.13897e-05	5.021	NOT
CD101	0.695283	0.124296	4.98351	8.6067e-07	1.13897e-05	5.3894	NOT
LGALS12	0.974832	-3.42051	4.9825	8.6497e-07	1.14402e-05	5.43032	NOT
IQCG	-0.299814	2.87289	-4.98214	8.66518e-07	1.14544e-05	5.09601	NOT
STKLD1	-0.347347	0.163771	-4.98139	8.69693e-07	1.149e-05	5.34223	NOT
RP11_612B6.2	0.435041	-0.65985	4.98119	8.70554e-07	1.14904e-05	5.40203	NOT
RBAK	-0.22238	3.81456	-4.98111	8.70928e-07	1.14904e-05	4.97109	NOT
HSP90B1	-0.392666	10.5332	-4.98105	8.71171e-07	1.14904e-05	4.91821	NOT
OAZ3	0.362908	2.07445	4.97863	8.81591e-07	1.16214e-05	5.22544	NOT
LINC00662	-0.20401	2.95892	-4.97837	8.82734e-07	1.16266e-05	5.07359	NOT
CTD_2369P2.8	0.966529	-1.39166	4.97832	8.82959e-07	1.16266e-05	5.41551	NOT
ZNF84	-0.174645	5.1126	-4.97771	8.85588e-07	1.1647e-05	4.84703	NOT
YWHAH	0.338622	6.54378	4.97767	8.85776e-07	1.1647e-05	4.81993	NOT
RP11_47L3.1	0.911441	-0.75494	4.97763	8.85969e-07	1.1647e-05	5.39893	NOT
NRXN3	-0.772716	0.188093	-4.97705	8.88468e-07	1.16734e-05	5.30278	NOT
NCF1B	0.952547	-1.35864	4.97591	8.93502e-07	1.17331e-05	5.40389	NOT
TRO	-0.549473	3.20082	-4.975	8.97497e-07	1.1779e-05	4.99411	NOT
PGD	-0.248223	6.81396	-4.97481	8.98327e-07	1.17834e-05	4.80572	NOT
P2RY6	1.02627	2.01987	4.97427	9.00723e-07	1.18084e-05	5.24924	UP
RNF181	0.331914	6.15461	4.97314	9.05751e-07	1.18678e-05	4.80338	NOT
HSD11B2	-0.801146	2.22796	-4.9721	9.10387e-07	1.19164e-05	5.09071	NOT
CC2D2A	-0.308269	3.79559	-4.97208	9.10465e-07	1.19164e-05	4.92369	NOT
RNF216P1	-0.194013	3.42999	-4.97151	9.13013e-07	1.19433e-05	4.97862	NOT
ARHGDIB	0.437448	7.51233	4.97121	9.14385e-07	1.19546e-05	4.79	NOT
PLSCR1	0.381374	4.89624	4.97021	9.18897e-07	1.20071e-05	4.84957	NOT
CTC_205M6.5	-0.361342	0.650424	-4.96943	9.22406e-07	1.20463e-05	5.25575	NOT
IGKV1D_35	0.974477	-6.19759	4.96889	9.24858e-07	1.20666e-05	5.31575	NOT
USP40	-0.188113	5.50934	-4.96887	9.24972e-07	1.20666e-05	4.79014	NOT
PKNOX2	-1.40464	1.80635	-4.96855	9.26409e-07	1.20787e-05	5.07528	DOWN
ZNF491	-0.366372	0.157757	-4.96746	9.31375e-07	1.21369e-05	5.27694	NOT
FBXO24	-0.394127	-1.01527	-4.96623	9.37027e-07	1.22039e-05	5.32572	NOT
DACT1	-0.592847	2.76313	-4.96572	9.39399e-07	1.22245e-05	5.00585	NOT
RP4_601P9.2	-0.696603	-1.16156	-4.96567	9.39637e-07	1.22245e-05	5.32102	NOT
RLN2	0.689242	-1.38093	4.96537	9.41019e-07	1.22358e-05	5.3529	NOT
LINC01260	0.794954	-3.62727	4.96516	9.41973e-07	1.22415e-05	5.35126	NOT
CIB4	-1.44954	-2.53921	-4.96495	9.42953e-07	1.22476e-05	5.34506	DOWN
PRAMENP	1.30977	-5.38172	4.96405	9.47128e-07	1.22951e-05	5.30746	UP
DICER1	-0.285797	5.67821	-4.96276	9.53156e-07	1.23667e-05	4.75581	NOT
DTX3L	0.307072	5.98938	4.96185	9.5739e-07	1.24149e-05	4.75311	NOT
RPIA	0.161991	4.23058	4.96156	9.58754e-07	1.24258e-05	4.85984	NOT
BTK	0.886324	1.71498	4.95992	9.66509e-07	1.25195e-05	5.19692	NOT
C15orf48	1.24033	2.68269	4.95819	9.74776e-07	1.26197e-05	5.1301	UP
INPP4A	0.308483	5.26829	4.95681	9.81359e-07	1.26981e-05	4.75694	NOT
SBNO1	-0.231274	5.82293	-4.95623	9.8417e-07	1.27275e-05	4.72298	NOT
KCNIP4	-0.512653	0.952731	-4.95548	9.87804e-07	1.27676e-05	5.1619	NOT
AE000661.37	2.00624	-0.0522492	4.95503	9.89993e-07	1.2789e-05	5.29718	UP
KIAA0408	1.3506	-2.38751	4.95372	9.96351e-07	1.28641e-05	5.30647	UP
ADAM8	0.728086	2.48222	4.95338	9.98028e-07	1.28788e-05	5.09253	NOT
ARHGAP18	0.391189	6.05145	4.9528	1.00087e-06	1.29085e-05	4.7104	NOT
PBDC1	0.199558	4.58645	4.95098	1.00981e-06	1.30133e-05	4.77602	NOT
IGKV2OR2_1	1.26342	-5.76155	4.95093	1.01009e-06	1.30133e-05	5.24125	UP
LINC00528	0.670791	-2.0249	4.95044	1.01249e-06	1.30373e-05	5.29204	NOT
PLA2G12B	1.6754	-0.131173	4.95025	1.01344e-06	1.30424e-05	5.27048	UP
GPR98	-0.98156	1.58742	-4.94895	1.01993e-06	1.31189e-05	5.04201	NOT
SYT1	1.90855	1.12513	4.94782	1.02556e-06	1.31842e-05	5.21705	UP
P2RX1	1.02908	-1.06248	4.94487	1.0405e-06	1.3369e-05	5.25811	UP
RP5_965G21.3	-0.480636	-0.933958	-4.94431	1.04337e-06	1.33987e-05	5.21906	NOT
MS4A6A	0.755678	3.96417	4.94325	1.0488e-06	1.34612e-05	4.86135	NOT
KCNK15	0.957969	2.90457	4.94277	1.05125e-06	1.34837e-05	5.01433	NOT
DUSP6	0.731189	8.37745	4.94268	1.05168e-06	1.34837e-05	4.66371	NOT
CORO2B	-0.695268	1.97736	-4.9423	1.05369e-06	1.35021e-05	4.98908	NOT
SYNJ2BP	-0.239405	5.07628	-4.94057	1.06262e-06	1.36054e-05	4.67193	NOT
UBE2E2	0.38204	4.87184	4.94052	1.06289e-06	1.36054e-05	4.7117	NOT
ST8SIA4	0.598035	4.26197	4.9401	1.06507e-06	1.3626e-05	4.79315	NOT
PLGRKT	0.356597	4.48145	4.9399	1.06609e-06	1.36318e-05	4.74557	NOT
RP11_568N6.1	0.587154	-1.79064	4.93877	1.07199e-06	1.36999e-05	5.23685	NOT
RP11_1149O23.3	0.540431	0.13396	4.93812	1.0754e-06	1.37361e-05	5.17414	NOT
CTD_2587H24.10	-0.611046	-2.70103	-4.93705	1.08105e-06	1.38009e-05	5.22991	NOT
ESRRG	-0.676722	2.01509	-4.93691	1.08183e-06	1.38034e-05	4.95955	NOT
DOCK5	-0.393162	5.14189	-4.93539	1.08985e-06	1.38983e-05	4.64092	NOT
IGHV3_6	1.15702	-5.79682	4.93494	1.09226e-06	1.39132e-05	5.17145	UP
RP11_789C17.5	0.762235	-2.88229	4.93489	1.09256e-06	1.39132e-05	5.22097	NOT
IGKV2D_28	1.6904	-5.42346	4.93485	1.09277e-06	1.39132e-05	5.17157	UP
RREB1	-0.215653	5.98216	-4.93421	1.09616e-06	1.39442e-05	4.61734	NOT
CTD_2555O16.4	-0.241871	0.665661	-4.93417	1.09637e-06	1.39442e-05	5.09729	NOT
ZNF843	-0.323753	0.735802	-4.93404	1.09707e-06	1.39457e-05	5.0882	NOT
IGKV3OR2_268	1.91168	-3.7669	4.93348	1.1001e-06	1.39768e-05	5.1964	UP
LUM	1.79958	4.87743	4.93233	1.10629e-06	1.40479e-05	4.79294	UP
DIRAS2	-0.979358	-0.147039	-4.93158	1.11033e-06	1.40918e-05	5.10543	NOT
MNDA	0.842383	2.53827	4.93116	1.11264e-06	1.41136e-05	4.99019	NOT
ESRRAP2	-0.731686	-3.43716	-4.9303	1.11729e-06	1.41621e-05	5.20165	NOT
LINC00174	-0.351275	3.0005	-4.93024	1.11765e-06	1.41621e-05	4.83017	NOT
PLEKHN1	0.931554	2.54351	4.92923	1.12318e-06	1.42246e-05	4.98732	NOT
RP4_758J18.10	0.931548	0.17582	4.92825	1.12853e-06	1.42847e-05	5.1391	NOT
CTD_2521M24.9	0.608307	0.333596	4.92765	1.13187e-06	1.43194e-05	5.11892	NOT
LINC00473	-1.42934	-2.46693	-4.92739	1.13331e-06	1.43301e-05	5.1718	DOWN
PLEKHA1	-0.23869	5.16727	-4.92679	1.1366e-06	1.4364e-05	4.6031	NOT
CLEC12A	1.021	-0.329705	4.92625	1.13963e-06	1.43885e-05	5.15218	UP
HIVEP3	-0.307366	4.11685	-4.92623	1.13974e-06	1.43885e-05	4.67302	NOT
CERKL	0.721149	1.65142	4.9253	1.1449e-06	1.4446e-05	5.03288	NOT
ALX4	-1.03733	-3.52783	-4.92486	1.14739e-06	1.44697e-05	5.17712	DOWN
ZNF35	-0.174328	2.10859	-4.92457	1.14899e-06	1.44823e-05	4.93127	NOT
HLA_DRB9	0.985987	-3.48125	4.92431	1.15046e-06	1.44931e-05	5.1681	NOT
IGHV3_37	1.1355	-5.85669	4.92414	1.15138e-06	1.4497e-05	5.12295	UP
PAX8	-0.347666	9.61193	-4.92364	1.15423e-06	1.45253e-05	4.62023	NOT
DBNDD1	0.387126	4.11171	4.9227	1.15953e-06	1.45842e-05	4.7121	NOT
MYCL	-0.636198	2.28508	-4.92225	1.16205e-06	1.46082e-05	4.8613	NOT
VAT1	0.326289	7.80746	4.91932	1.17878e-06	1.48108e-05	4.54984	NOT
FERMT3	0.775788	3.49737	4.91908	1.18015e-06	1.48202e-05	4.81599	NOT
PVRL4	1.47509	3.99903	4.91675	1.19363e-06	1.49816e-05	4.80604	UP
PERM1	0.917087	1.35171	4.91629	1.19628e-06	1.50069e-05	5.02159	NOT
DCDC1	-0.581468	-0.468844	-4.91529	1.20217e-06	1.50674e-05	5.06175	NOT
GPR155	-0.490071	3.00497	-4.91525	1.20236e-06	1.50674e-05	4.74593	NOT
GNG5	0.228137	6.49055	4.91448	1.20692e-06	1.51166e-05	4.52268	NOT
RP11_972P1.11	-0.546487	-2.33771	-4.91358	1.2122e-06	1.51747e-05	5.11949	NOT
GRHL3	1.2392	1.70988	4.90929	1.23776e-06	1.54866e-05	4.97876	UP
CASZ1	-0.469639	1.88468	-4.90846	1.24277e-06	1.55411e-05	4.85915	NOT
AQP3	1.04767	1.1537	4.90791	1.24612e-06	1.55749e-05	5.00038	UP
GSE1	-0.246174	6.71103	-4.90762	1.24785e-06	1.55883e-05	4.48982	NOT
MIR222HG	1.04956	3.55026	4.90749	1.24865e-06	1.55902e-05	4.77887	UP
LRRC52	1.19888	-1.95902	4.90667	1.25361e-06	1.5644e-05	5.09526	UP
GLRX	0.467565	3.95572	4.90651	1.25463e-06	1.56484e-05	4.66349	NOT
SMAD7	-0.328413	5.29609	-4.90589	1.2584e-06	1.56872e-05	4.49854	NOT
ARRDC5	0.911756	-3.67244	4.90576	1.25922e-06	1.56873e-05	5.08397	NOT
IGHV1_68	1.05306	-5.93982	4.90559	1.26027e-06	1.56873e-05	5.04088	UP
ATP2A2	-0.303808	7.77271	-4.90557	1.26038e-06	1.56873e-05	4.49154	NOT
MYO1E	0.314659	5.45451	4.90507	1.26344e-06	1.57173e-05	4.50519	NOT
EXOC3L4	1.08085	-2.41811	4.90415	1.2691e-06	1.57794e-05	5.08388	UP
PGR	1.07931	1.70694	4.90337	1.27392e-06	1.58311e-05	4.94492	UP
CD86	0.854302	2.10208	4.90297	1.27639e-06	1.58536e-05	4.90116	NOT
CECR2	-0.964231	-0.479757	-4.90281	1.27739e-06	1.58544e-05	4.99297	NOT
SC5D	0.309702	5.24859	4.90275	1.27779e-06	1.58544e-05	4.50494	NOT
CHMP1B	-0.290923	6.55168	-4.90235	1.28027e-06	1.5877e-05	4.46504	NOT
RP11_192H23.8	-0.591693	-0.356887	-4.89898	1.30136e-06	1.61301e-05	4.98099	NOT
TRNAU1AP	0.221405	3.73683	4.89858	1.3039e-06	1.61533e-05	4.63429	NOT
NME8	1.1025	-2.17049	4.89803	1.30737e-06	1.61877e-05	5.05664	UP
TMEM38A	-0.557697	1.70801	-4.89732	1.31189e-06	1.62353e-05	4.82094	NOT
KIZ	-0.280741	4.23735	-4.89704	1.31372e-06	1.6243e-05	4.52671	NOT
G0S2	1.38122	3.22819	4.89701	1.31388e-06	1.6243e-05	4.80131	UP
NECAP2	0.18865	6.06567	4.8963	1.31843e-06	1.6291e-05	4.44274	NOT
PFKP	0.35322	7.04243	4.8955	1.32355e-06	1.63456e-05	4.43299	NOT
RP11_474O21.5	1.50898	2.03212	4.89526	1.32509e-06	1.63562e-05	4.90507	UP
AKIRIN2	0.241256	5.19775	4.89471	1.32861e-06	1.63912e-05	4.46776	NOT
AC006159.4	1.27982	-3.53287	4.8943	1.33128e-06	1.64157e-05	5.03194	UP
SYNPO	0.401678	6.91491	4.89353	1.33625e-06	1.64685e-05	4.42381	NOT
FAM212B	-0.342097	2.90011	-4.89256	1.34257e-06	1.65378e-05	4.66844	NOT
HDAC8	0.175314	4.50632	4.89167	1.34837e-06	1.66007e-05	4.50511	NOT
CSK	0.261694	5.66987	4.89142	1.35001e-06	1.66122e-05	4.43154	NOT
LRRIQ3	-0.590664	-0.33454	-4.89108	1.35223e-06	1.66311e-05	4.94359	NOT
SLPI	1.6966	5.00997	4.89046	1.35634e-06	1.6673e-05	4.56781	UP
ALOX5	1.63112	4.87783	4.8901	1.35866e-06	1.66929e-05	4.57768	UP
AC046143.3	0.532642	-0.322045	4.88899	1.36601e-06	1.67745e-05	4.96929	NOT
FUOM	0.612041	2.31013	4.88875	1.36758e-06	1.67853e-05	4.80167	NOT
IGKV1D_33	1.409	-5.55848	4.88824	1.37097e-06	1.68182e-05	4.96802	UP
ANKIB1	-0.288284	5.41786	-4.88764	1.37501e-06	1.68591e-05	4.41048	NOT
CACNB4	-0.829133	0.778018	-4.88703	1.37908e-06	1.68942e-05	4.84322	NOT
FCGR2B	0.977699	1.51325	4.88699	1.37929e-06	1.68942e-05	4.87877	NOT
RP11_357H14.17	0.887075	-5.61113	4.88573	1.38778e-06	1.69865e-05	4.96338	NOT
NHLRC4	0.736935	-0.205031	4.88566	1.38825e-06	1.69865e-05	4.95492	NOT
LINC00840	0.867269	-2.02825	4.88504	1.39244e-06	1.7027e-05	4.99768	NOT
HPGDS	0.817286	0.604513	4.88496	1.39298e-06	1.7027e-05	4.91682	NOT
TNFRSF1A	0.296185	7.22496	4.88431	1.39736e-06	1.70619e-05	4.38163	NOT
CTA_14H9.5	0.580133	0.157987	4.88422	1.39797e-06	1.70619e-05	4.92738	NOT
CH17_189H20.1	0.524958	1.76984	4.88422	1.39799e-06	1.70619e-05	4.82434	NOT
PRR15	1.57603	5.62826	4.88025	1.4251e-06	1.73748e-05	4.44482	UP
CNST	-0.250446	4.78422	-4.88017	1.42566e-06	1.73748e-05	4.40558	NOT
MGAT4B	0.37918	7.3298	4.88015	1.42581e-06	1.73748e-05	4.36258	NOT
RP11_342K6.4	-0.581379	-1.92424	-4.8773	1.4456e-06	1.7607e-05	4.94582	NOT
CYTH4	0.760734	2.64847	4.87668	1.44991e-06	1.76504e-05	4.72187	NOT
CD19	1.75654	-1.99463	4.87639	1.45193e-06	1.7666e-05	4.95984	UP
USP22	-0.192756	7.71675	-4.8761	1.45397e-06	1.76818e-05	4.35227	NOT
RNU6ATAC18P	0.955016	-1.50715	4.87578	1.45625e-06	1.77006e-05	4.95208	NOT
TSPAN5	-0.506997	4.31195	-4.87547	1.45846e-06	1.77183e-05	4.40693	NOT
IGLV1_41	1.99087	-4.42158	4.87415	1.46776e-06	1.78223e-05	4.92137	UP
PPP1R18	0.412128	5.4016	4.87403	1.4686e-06	1.78234e-05	4.36712	NOT
ZNF260	-0.201935	4.52388	-4.87391	1.46948e-06	1.78251e-05	4.39748	NOT
ZNF736	-0.249939	3.63222	-4.87359	1.47177e-06	1.78437e-05	4.48897	NOT
CTC_786C10.1	-0.734889	-2.44328	-4.87303	1.47571e-06	1.78824e-05	4.93614	NOT
PRR32	1.4225	-4.15165	4.87193	1.48364e-06	1.79693e-05	4.92356	UP
PLAC8L1	-0.630793	-3.51958	-4.87146	1.48701e-06	1.8001e-05	4.93789	NOT
KIR3DL2	0.971066	-5.23037	4.87109	1.48966e-06	1.8024e-05	4.90613	NOT
MOV10	0.236552	5.43854	4.87098	1.49046e-06	1.80246e-05	4.34518	NOT
RELA	0.189693	6.36401	4.87052	1.49376e-06	1.80449e-05	4.31893	NOT
HS6ST1	-0.267138	4.43987	-4.87046	1.49416e-06	1.80449e-05	4.38549	NOT
RNF182	-0.511354	0.704112	-4.87034	1.49507e-06	1.80449e-05	4.78763	NOT
TMEM116	-0.335574	3.20124	-4.87029	1.49542e-06	1.80449e-05	4.5255	NOT
WBSCR17	-0.960128	3.2268	-4.87022	1.49592e-06	1.80449e-05	4.46912	NOT
FLOT1	0.222101	7.73157	4.87	1.49749e-06	1.80546e-05	4.32015	NOT
RP11_519G16.5	1.17276	-0.222285	4.86939	1.50194e-06	1.80991e-05	4.89448	UP
IGKV1OR2_11	1.39549	-5.49725	4.86784	1.51324e-06	1.82261e-05	4.88032	UP
RP11_121A8.1	0.849313	-2.46545	4.86752	1.51554e-06	1.82446e-05	4.92039	NOT
C1orf162	0.625212	3.01434	4.86683	1.52063e-06	1.82966e-05	4.62243	NOT
CFAP221	-0.543833	0.929108	-4.8664	1.52381e-06	1.83256e-05	4.75187	NOT
DUSP13	1.49791	-1.44031	4.86423	1.53982e-06	1.85088e-05	4.90373	UP
SLC1A5	0.793777	4.68182	4.86279	1.55058e-06	1.86288e-05	4.39937	NOT
IL21R	0.920524	0.987962	4.86175	1.55841e-06	1.87043e-05	4.79416	NOT
NWD1	-1.2074	-0.651403	-4.86174	1.55843e-06	1.87043e-05	4.80566	DOWN
PPIL6	-0.311977	3.09025	-4.86139	1.56107e-06	1.87266e-05	4.50173	NOT
C12orf56	1.15502	-1.44697	4.86114	1.56298e-06	1.87401e-05	4.88764	UP
TNFSF12	0.305259	4.7847	4.85975	1.57345e-06	1.88547e-05	4.33951	NOT
RP11_876N24.5	0.523775	-0.0881991	4.85967	1.57412e-06	1.88547e-05	4.82602	NOT
CORO2A	0.647976	4.36719	4.85882	1.58057e-06	1.89225e-05	4.40613	NOT
TMEM100	1.52528	2.38709	4.85762	1.58976e-06	1.90229e-05	4.70707	UP
TAF10	0.290958	5.9606	4.85713	1.59349e-06	1.90528e-05	4.26469	NOT
AIF1	0.736185	3.38132	4.85708	1.59386e-06	1.90528e-05	4.54034	NOT
CDKL3	-0.242011	0.229599	-4.85682	1.5959e-06	1.90677e-05	4.76942	NOT
FBXW8	-0.316174	4.25361	-4.85662	1.59744e-06	1.90765e-05	4.33537	NOT
RTP5	1.15858	-5.04642	4.85628	1.60001e-06	1.90977e-05	4.84254	UP
[truncated: 21,861 more rows]
