# Supplementary material for: Characterization of the Immune Cell Infiltration Landscape of Thyroid Cancer for Improved Immunotherapy
Source: Front Mol Biosci. 2021 Nov 1;8:714053. doi: 10.3389/fmolb.2021.714053 (PMC8591054; doi:10.3389/fmolb.2021.714053)
Supplement: Supplementary file 7 [file Table1.XLSX]

## Sheet: Sheet1
		TCGA-THCA
Survial
OS	status_0	489
	status_1	16
histological_type	Classical.usual	361
	Follicular	99
	Tall.Cell	36
	Others	9
Age
	Age>60	113
	Age<=60	392
Gender
	Female	367
	Male	138
stage
	stage_I	284
	stage_II	52
	stage_III	112
	stage_IV	55
	stage_un	2
Mstage	M0	286
	M1	8
	MX	210
	M_un	1
Nstage	N0	227
	N1	229
	NX	49
Tstage	T1	142
	T2	165
	T3	174
	T4	22
	TX	2
RT(Radiation therapy)	YES	310
	NO	177
	UN	18
TMT(Targeted molecular therapy)	YES	5
	NO	94
	UN	406
