# Supplementary material for: Characterization of the Immune Cell Infiltration Landscape of Thyroid Cancer for Improved Immunotherapy
Source: Front Mol Biosci. 2021 Nov 1;8:714053. doi: 10.3389/fmolb.2021.714053 (PMC8591054; doi:10.3389/fmolb.2021.714053)
Supplement: Supplementary file 8 [file Table5.XLSX]

## Sheet: Sheet1
gene	geneType	TCGA.EL.A4K9.01A	TCGA.DJ.A4UQ.01A	TCGA.FK.A3S3.01A	TCGA.FE.A3PD.01A	TCGA.FY.A40N.01A	TCGA.DJ.A3UK.01A	TCGA.EL.A3D0.01A	TCGA.DJ.A4UL.01A	TCGA.FY.A3R7.01A	TCGA.KS.A4I1.01A	TCGA.EM.A1CU.01A	TCGA.DJ.A3VE.01A	TCGA.EL.A3CX.01A	TCGA.EM.A4FR.01A	TCGA.DJ.A3V9.01A	TCGA.DJ.A2PS.01A	TCGA.EL.A3ZG.01A	TCGA.E8.A433.01A	TCGA.J8.A4HW.01A	TCGA.ET.A39N.01A	TCGA.J8.A3YH.01A	TCGA.EM.A2CS.06A	TCGA.DJ.A3UZ.01A	TCGA.EL.A3GZ.01A	TCGA.FK.A3SE.01A	TCGA.J8.A3O2.06A	TCGA.EM.A3AN.01A	TCGA.DJ.A2QA.01A	TCGA.ET.A3BW.01A	TCGA.EM.A3AQ.01A	TCGA.H2.A3RH.01A	TCGA.ET.A39K.01A	TCGA.E8.A438.01A	TCGA.EL.A4K7.01A	TCGA.BJ.A2N8.01A	TCGA.J8.A3O2.01A	TCGA.EL.A4KD.01A	TCGA.EM.A3FQ.06A	TCGA.ET.A3BP.01A	TCGA.EL.A3MW.01A	TCGA.EL.A4KH.01A	TCGA.ET.A40P.01A	TCGA.EM.A3AR.01A	TCGA.J8.A42S.01A	TCGA.MK.A4N9.01A	TCGA.ET.A25N.01A	TCGA.BJ.A291.01A	TCGA.L6.A4EP.01A
MUC15	A	11.9816	13.3076	14.455	14.0663	13.9021	13.4931	13.5434	13.2035	13.8372	10.2058	11.6948	13.0706	3.90689	12.4481	12.8398	14.1746	13.6155	12.5875	12.826	12.1421	13.5393	14.0124	13.9371	11.7112	13.0888	13.3245	14.5316	12.2264	13.0578	14.6811	14.841	13.4328	13.5122	12.0984	13.8168	13.7361	12.9993	12.6638	13.859	14.1628	12.3004	12.7281	13.253	13.0062	13.0322	12.8817	12.0095	11.1059
RIMKLA	A	5.93074	6.83289	6.40939	7.03342	5.52356	4.9542	5.16993	5.39232	7.61471	3.70044	5.08746	5.12928	8.67596	5.78136	6.24793	6.04439	4.45943	5.61471	7.90689	10.1724	5.85798	6.65821	7.05528	5.42626	7.52356	5.78136	5.83289	6.24793	4.90689	5.2854	8.03342	4.70044	6.12928	4.08746	7.88264	6.76818	6.78136	3.90689	5	4.70044	5.12928	7.29462	7.93074	5.39232	4.80736	6.12928	7.72792	5.80736
FLRT1	A	5.85798	6.12928	6.08746	5.78136	7.99435	5.93074	5.32193	5.35755	8.03342	5.80736	5	5.12928	6.75489	6.67242	6.80736	6.40939	5.80736	6.59991	7.06609	10.3718	6.06609	7.43463	7.76818	4.9542	6.18982	5.9542	5.78136	5.52356	5.49185	5.88264	10.8431	4.45943	5.97728	4.75489	11.1131	6.80736	7.33092	3.58496	5.61471	5.85798	5.49185	7.70736	8.16491	6.10852	5.24793	5.35755	11.5527	4.90689
WNT4	A	7.06609	6.84549	7.30378	5.55459	8.67243	6.98869	5.97728	5.04439	7.02237	6.62936	5.35755	5.45943	11.4009	9.47573	8.29002	5.72792	6	5.55459	9.32643	8.14466	6.9542	8.07682	6.87036	4.70044	9.45738	4.58496	5.93074	6.12928	3.58496	7.10852	9.35315	7.53138	6.16993	5.67242	9.10066	5.9542	7.37504	6.26679	6.02237	4.32193	7.31288	10.6555	9.15482	5.04439	4.90689	8.49185	3.90689	8.50779
BTBD11	A	9.91886	10.5546	10.6883	10.4888	11.1504	10.7797	10.8872	9.81538	11.6777	9.53333	9.73809	9.46352	11.1254	10.7574	10.2796	10.3772	11.7928	9.69174	10.2276	9.91438	10.7305	9.90539	10.5755	9.65643	10.8082	9.39232	10.4686	9.65464	10.7698	10.0835	11.2306	9.62571	9.31741	9.04712	11.5401	10.3955	9.92035	9.36413	10.4336	10.2408	9.89482	11.8576	11.4878	9.71596	9.97298	9.2621	12.3799	9.08215
NAT16	A	3.32193	4.08746	4.16993	5.16993	5.52356	6.47573	6.52356	3.70044	6.93074	3.16993	3.16993	3.45943	6.83289	8.39232	3.70044	5.32193	4.32193	2.32193	4.58496	8.24793	4.24793	8.33539	5.83289	2.32193	6.78136	3.16993	3.16993	3.90689	0	2.58496	5.16993	3.16993	6.59991	4.64386	5.61471	4.08746	5	5.90689	3.58496	5.55459	2.58496	8.32643	3.80735	2.80735	2	3.16993	9.99294	4.90689
RP11_449J21.5	A	6.83289	6.85798	5.72792	4.24793	6.20945	8.70736	7.92481	4.85798	8.18983	6.26679	6.30378	6.37504	7.42626	8.46761	6.10852	7.10852	6.39232	5.12928	5.12928	8.26679	6.9542	5.20945	6.93074	5.42626	7.60733	3.80735	4.9542	6.58496	5.78136	7.82018	7.25739	5.88264	5.20945	5.24793	7.64386	5.80736	5.08746	5.35755	9.07146	7.13955	7.5157	9.86728	7.64386	5.16993	4.52356	7.26679	7.85798	5.93074
MAGEL2	A	7.23841	6.90689	5.97728	1	5.72792	6.72792	3.70044	2.32193	6.33985	6.47573	6.94252	6.55459	6.32193	4.70044	6.35755	5.20945	3.16993	4.24793	6.33985	4.58496	5.12928	4.45943	6.22882	4.24793	6.52356	2	6.33985	5	4.75489	4.39232	6.53916	3	4	5.72792	4	4.39232	7.23841	1	2.80735	5.67242	3.80735	6.24793	8.01123	5.55459	4.90689	6.55459	5.78136	4.39232
MIR621	A	5.55459	5.70044	4.75489	6.06609	7.26679	5.64386	4.32193	4.08746	5.67242	3.32193	6.16993	5.52356	4.9542	4.80736	6.91886	5.80736	6.37504	4.64386	6.72792	7.49185	5.16993	6.45943	7.26679	5.78136	6.78136	5.04439	6.42626	2.32193	5.85798	4.52356	5.80736	3.70044	4.58496	3.58496	8.29002	5.39232	6.67242	3.70044	5.32193	5.39232	3.45943	5.75489	6.84549	3.80735	4.9542	6.44294	8.21432	4
TDGF1P7	A	0	1.58496	1	0	0	1	0	0	2.58496	2	1.58496	0	2.80735	4.24793	0	2.32193	1	1	0	0	1	1.58496	2	1	2	0	0	1.58496	0	0	3	0	0	0	3.16993	0	4	0	0	0	0	3	1	1	0	1	0	1
DIO1	A	11.4823	8.91588	10.6582	10.0182	12.2533	4.85798	5.72792	8.03892	13.0272	6.16993	8.16491	7.65105	8.14466	13.2939	8.99718	9.66888	5.45943	9.76487	12.8942	13.8522	6.40939	12.1861	12.5915	5.80736	11.5718	7.49985	10.3117	9.35975	5.42626	5.55459	14.651	1.58496	9.96434	7.42626	16.8437	12.6266	13.6356	9.89785	3.80735	6.39232	7.78136	11.8868	13.7416	10.5555	4.80736	11.1731	14.0005	6.72792
ONECUT2	A	3.58496	4.90689	3.45943	3.70044	3.70044	4.39232	2.80735	1.58496	4.90689	3.90689	3.58496	3.16993	4.58496	4.45943	3.58496	3.32193	2.80735	3.45943	5.45943	3	3.32193	2.80735	4.85798	3.45943	3.80735	2.58496	2.58496	2.32193	3.80735	3.45943	5.2854	1	3.32193	2	3.45943	3.90689	5	1	3.16993	4.52356	3	5.49185	4.32193	2.32193	3	4.08746	4	2.32193
RP11_390F4.6	A	3.70044	4.24793	3.80735	2	2	1.58496	1.58496	2	4.16993	3.70044	3.32193	3.45943	3.45943	4.70044	3	1.58496	2.32193	2.32193	5.16993	7.08746	3	4.58496	4.64386	3.45943	6.32193	1	2	1.58496	0	1	7.40939	3.58496	5.2854	1	8.38802	4.9542	4	2.32193	2.80735	1.58496	0	6.14975	6.90689	2.58496	1.58496	3.70044	0	3
AC144450.1	A	1	3.32193	0	2	7.57743	0	0	0	3.70044	0	1	0	0	4	6.42626	0	0	0	3.32193	3.32193	1	2	3.32193	1	2.80735	1	3.58496	0	0	0	3.58496	1	0	0	3.32193	6.14975	5.42626	2.58496	0	2	0	1.58496	5.78136	1	1.58496	2	0	2
HS6ST3	A	8.49185	6.78136	4	3	7.55459	8.90989	6.71425	7	8.01681	8.07146	7.59991	6.64386	2.80735	5.61471	7.45943	8.24793	6.39232	4.90689	5.78136	5.83289	9.15987	7.90087	7.17991	8.56224	5.80736	7.21917	3.70044	5.16993	4.39232	5.78136	9.60548	6.42626	3.80735	3.45943	9.06878	7.64386	7.02237	2.80735	6.52356	7.92481	8.15482	7.87652	8.49586	6.91886	8.82337	6.49185	6.6865	7.86419
SELV	A	3.80735	5.42626	6.08746	4	4.9542	5.24793	3	1	8.18487	6	4.85798	1.58496	8.69349	8.41363	5.72792	5.88264	2.80735	5.08746	2.80735	4.08746	4.24793	7.01123	7.16993	5.24793	6.35755	1.58496	4.32193	7.55459	4.08746	2.58496	7.57743	2.58496	4.90689	4.45943	9.17243	5.78136	8.62936	5.85798	3.45943	1.58496	4.24793	8.43463	7.6865	5.88264	0	5.12928	0	3.32193
MAPK4	A	3.45943	7.80736	3.90689	6.45943	6.40939	5.42626	3.32193	3.45943	8.35755	3.70044	5.20945	4.24793	9.44294	5.16993	8.46352	7.76155	5.45943	6.22882	5.08746	10.4727	4.64386	6.93074	8.81057	5.42626	7.14975	3.45943	5.72792	6.97728	4.58496	5	6.96578	3	3.32193	3.70044	6.33985	7.34873	7.04439	5.58496	3.45943	5.16993	4.45943	6.24793	10.4294	4.85798	2.58496	5.64386	9.46352	4.39232
RP11_547D24.3	A	1	1.58496	1	3	1	2.58496	0	0	1	1.58496	0	3.32193	4	3.58496	1	1	2.58496	1	6.37504	3.80735	2	1.58496	2.32193	0	2.58496	1	2.80735	0	1	1.58496	3.32193	1.58496	2.80735	1.58496	2	1.58496	2	2	1	0	2	3	1.58496	1	1.58496	2	2.32193	2
ATP2C2	A	6.18982	8.20457	6.39232	4.85798	7.77479	8.02237	5.61471	5.75489	9.41574	5.64386	6.89482	7.08746	9.71081	6.65821	8.6865	8.74147	6.58496	6.76818	7.11894	7.57743	7.52356	7.40088	9.55267	6.93074	8.73132	6.08746	5.80736	7.09803	5.61471	8.05528	8.77479	5.32193	5.72792	5.55459	8.45943	8.64386	7.56986	5.85798	6.26679	6.55459	7.07682	8.43463	10.3298	7.18982	5.42626	8.24793	4.16993	6.65821
FAM167A	A	10.3718	10.3343	10.151	12.8498	12.5377	10.5392	9.54689	8.11374	11.4083	6.16993	9.07146	9.11894	8.85798	11.9654	12.245	10.9542	13.1676	10.098	11.7389	12.1815	9.46148	12.4833	12.021	9.07949	13.284	9.19722	12.3737	10.4625	8.65821	10.8098	12.013	8.56605	8.29921	7.59991	13.8378	11.062	12.7981	10.1485	11.2998	11.5033	10.5821	12.6587	12.7061	10.0808	8.07682	10.7356	12.0871	8.2621
APOA1	A	5.52356	6.20945	5.24793	6	5.61471	3.32193	3.32193	5.70044	7.5157	8.56605	4.75489	4.16993	6.93074	7.71425	6.49185	4.85798	3.90689	6.61471	7.58496	13.9566	5.16993	7.15987	6.47573	4.70044	6.55459	3.90689	3.58496	7.69349	4.32193	4.32193	10.5018	3.70044	6.12928	6.10852	10.4221	5.32193	7.6865	5.12928	2.58496	4	5.90689	6.24793	7.53916	6.74147	9.94544	5.08746	4.85798	6.2854
PLEKHD1	A	4.16993	6.78136	5.85798	8.91289	5.2854	5.80736	4.52356	2.80735	7.90689	4.85798	4.32193	2.80735	3.45943	8.66178	6.55459	6.76818	7.25739	5.9542	6.97728	4.70044	5.35755	6.12928	7.52356	4.08746	7.57743	3.90689	6.2854	5.90689	4.90689	4.64386	6.65821	3.58496	7.70736	3	6.14975	5.55459	7.11894	6.42626	3.16993	5.24793	5.2854	8.53916	7.6865	5.12928	3.16993	4.08746	3.45943	4.70044
MSI1	A	6.39232	5.55459	6.50779	7.70044	3.70044	7.72792	8.3443	6.08746	6.33985	8.44708	3.58496	4.08746	9.71425	9.57932	6.61471	4.32193	5.04439	4.45943	6.64386	9.41996	5.78136	8.49586	4.08746	5.39232	5.49185	3	5.78136	5.45943	3.80735	5.39232	7.40088	5.70044	6.89482	3.16993	8.29002	5.70044	8.61102	5.32193	6.06609	6.02237	4.16993	9.45533	4.39232	5.67242	4.52356	4.58496	8.42206	6.30378
CLCNKA	A	4.39232	6.9542	7.05528	6.62936	6.83289	5.12928	4.52356	5.9542	8.01123	5.35755	3.80735	3.70044	9.55459	10.0458	7.32193	7.19967	5.2854	6.96578	7.23841	11.2485	4.58496	7.2854	8.44294	4.64386	6.37504	4.64386	5.45943	7.09803	5.97728	6.08746	8.5812	0	6.71425	5.45943	9.71939	7.33092	8.56605	5.85798	4.75489	5.88264	6.30378	9.58684	7.26679	5.80736	5.72792	3.80735	8.08746	5.83289
SLC4A4	A	6.33985	10.5594	10.7099	10.2726	10.0028	8.80735	7.90689	5.45943	11.9947	6.04439	9.05257	7.8009	7.7211	9.32418	10.0389	10.733	8	8.01681	10.8811	11.9887	7.15987	9.44708	11.5774	8.10852	11.2003	6.24793	9.38154	7.87036	8.99718	6.45943	11.5093	5.78136	6	6.64386	12.2615	10.4696	9.73132	6.98869	8.31741	7.99435	6.85798	11.2992	12.5206	8.98869	5.70044	9.53138	12.2372	6.45943
COL4A6	A	4.70044	5.9542	5.32193	5.52356	5.97728	5.16993	5.20945	2.32193	7.03342	6.26679	5.32193	5.45943	9.75489	6.52356	5.32193	5	3.32193	3.80735	5.12928	6.87036	5.04439	4.9542	6.56986	4.85798	5.52356	3	5.70044	4.08746	4.64386	7.12928	10.1267	6.55459	5.32193	3.16993	6.74147	5.72792	5.9542	3.70044	5.75489	3.16993	3.32193	5.93074	7.65105	4.75489	4.16993	5.72792	9.34651	4.85798
ZMAT4	A	2.32193	7.77479	5.72792	6.24793	4.32193	3.16993	4.85798	0	10.6366	5.83289	2	3	6.96578	7.85798	7.49985	8.65464	5.12928	6.85798	3.70044	10.1824	3.80735	5.9542	9.20212	5.32193	9.66356	1.58496	6.20945	7.32193	4	0	8.89178	6.04439	5.72792	0	5.67242	8.18983	11.056	5.97728	1	2.32193	5.61471	7.55459	10.7415	7.06609	1	3.45943	11.2568	2.58496
RP11_616M22.2	A	2.32193	3.90689	1	2.32193	3.16993	3.16993	1	1.58496	2.32193	2	1.58496	2	1	2.58496	2.58496	2.80735	2.32193	0	4.45943	2	2.80735	2.32193	4.70044	2.32193	3.45943	2	1	0	2	1	2.32193	0	2.58496	2	2.32193	2	2.32193	0	0	2.58496	2	4.45943	2.58496	2	2.58496	0	3.32193	2.32193
SPX	A	6.18982	8.2854	9.23362	8.75822	8.72451	9.07682	9.37938	7.19967	10.2204	5.16993	7.74147	6.72792	8.75822	6.39232	7.78136	9.25974	8.17493	6.6865	7.33985	9.54303	7.62936	8.16491	9.55651	5.45943	7.32193	6.70044	8.33985	7.13955	6.45943	7.96	10.6636	6.50779	8.29002	6.88264	11.8065	9.01402	8.80413	6.42626	8.16491	9.94252	6.42626	6.90689	11.0307	8.00563	6.22882	7.71425	8.2854	5.32193
GATA5	A	2.80735	3.32193	2.32193	1.58496	2	0	1	6.58496	5.64386	1	0	1	10.9159	7.67948	1.58496	2.80735	1.58496	5.52356	3.70044	9.99152	2.58496	4.75489	7.82655	2.58496	5.72792	2.58496	0	2.80735	0	2.32193	10.543	0	7.17991	1	10.4979	4.52356	1.58496	0	3.90689	0	1	7.55459	2	0	1	4.80736	7.01123	6.62936
IRF4	A	5.83289	6.26679	5.72792	7.49185	8.67948	4.58496	4.24793	5.32193	7.40088	4.85798	5.42626	5.55459	3.32193	5	7.05528	6.74147	6.93074	7.07682	3.45943	3.32193	4.08746	4.58496	8.06609	6.49185	7.49985	5.2854	5.67242	4.9542	3.16993	5.16993	5.70044	6.33985	5.08746	3.16993	5.20945	8.06609	7.21917	4.39232	5.70044	5.08746	4.80736	7.81378	6.20945	6.45943	5.20945	8.63299	3.32193	4.70044
COL25A1	A	4.58496	6.50779	6.20945	5.52356	5	8.31288	5.55459	3.45943	7.65105	3.70044	5.32193	5.61471	4.24793	5.35755	7.26679	5.85798	8.35315	3.80735	5.35755	6.2854	5.88264	5.42626	7.33985	5.78136	5.93074	4.90689	5.08746	3.90689	7.59246	6.71425	7.88874	3.70044	5.90689	2.80735	7.27612	7.21917	8.96867	4.52356	8.20945	7.88874	6.12928	6.30378	8.07682	5.75489	5.04439	6.53916	7.15987	4.58496
RP11_21A7A.4	A	0	2.32193	2	0	3.32193	2.32193	1	3.45943	3	3.58496	1	1	1	3	2.32193	2.32193	2.32193	3.32193	2	0	3.32193	3.32193	1.58496	1	1	1	2.58496	2	1	3.16993	5.55459	1.58496	1	1.58496	6.71425	1.58496	2	1	2.32193	3.45943	5.72792	4.52356	4.45943	1.58496	2	1.58496	7.85798	2.80735
RP11_301G7.1	A	0	2	0	1.58496	1	1	0	0	5.20945	0	0	0	1	2	2	2	1.58496	2.80735	0	5.35755	0	1.58496	4.16993	1	3.70044	0	1	3.80735	0	0	3.70044	1.58496	0	0	1	2.32193	6.02237	1.58496	0	0	2.32193	1.58496	6.47573	1.58496	0	0	6.85798	0
MMEL1	A	3.45943	3.70044	3.58496	2.58496	2.58496	3.16993	3.45943	1.58496	5.70044	1.58496	1.58496	3.90689	6.32193	5	3.90689	3.32193	2	2.80735	4.85798	4.08746	3.45943	4.32193	4.52356	3.70044	2.80735	2	1.58496	1.58496	2	1	5.58496	3.70044	4.16993	1.58496	4.16993	4.9542	4.85798	3.45943	3.70044	3.58496	4	4.70044	6.04439	4.52356	2.80735	2	12.8809	2
PSG8	A	3	2.58496	1	1	2	1.58496	1	3.16993	3	0	3	6.62936	0	2	3	0	8.11894	4.80736	2	0	2.80735	5.45943	2	1	0	3.45943	3.45943	3.58496	1	5.67242	0	3.58496	0	8.34873	6.91886	1.58496	1	3	4.24793	5.93074	5.70044	0	1.58496	2.32193	4.24793	1.58496	1	2.80735
RGS8	A	4.39232	6.40939	4.39232	5	8.07146	4.08746	2	2.32193	9.93221	3.45943	3.16993	4.70044	5.20945	7.43463	8.90989	7.86419	4.08746	6.14975	6.79442	9.93221	4.16993	7.17991	9.51175	5.88264	6.72792	3	6.2854	6.22882	4.24793	1.58496	7.7879	2	2	2	7.59991	5.32193	7.39232	3.80735	2.80735	3.90689	4.39232	5.78136	9.61102	5.35755	2.58496	3.45943	4.45943	3
RP4_710M3.1	A	1.58496	2.58496	0	1.58496	1.58496	1.58496	0	0	3.45943	0	0	1.58496	2.32193	1	2.32193	2.32193	1.58496	0	2.80735	2	0	2	4.75489	1.58496	2.80735	0	1	2.32193	1	1.58496	2	0	1	0	3.16993	3.32193	1.58496	0	0	1	0	2.32193	3.70044	2.32193	1	1.58496	4.16993	0
MRO	A	4.64386	7.97154	6.45943	7.25739	6.55459	4.90689	3.16993	5	8.96	2.58496	2.58496	4.08746	8.74483	5.2854	8.16491	8.00563	4	6.04439	4.45943	8.38802	4.70044	6.55459	9.01123	4.45943	7.73471	4.24793	4.64386	6.55459	4.39232	3	9.34651	4.45943	6.32193	2.58496	9.01402	7.85175	7.66534	4.52356	4.58496	4.16993	4.80736	6.89482	9.11374	5.88264	0	5.12928	8.2854	1
AF131216.5	A	6.47573	5.9542	5.52356	5.97728	5.90689	4.70044	2.58496	3.32193	8.27612	5	1	2.58496	5.52356	7.41785	5.67242	6.56986	4.9542	4.9542	5.67242	10.733	5.49185	5.49185	7.65821	4.16993	6.50779	2	5.70044	6.30378	3.70044	4.85798	8.13955	3.90689	6.16993	3.45943	8.75154	5.24793	7.12928	5.61471	6.61471	5.2854	3.32193	7.90689	8.81057	5.80736	3.45943	3.90689	9.55842	3.70044
CCR8	A	3	2.58496	1.58496	3	2.32193	2.32193	2.32193	2.32193	4.08746	1	3.32193	1	0	2	4	3.58496	2	2.32193	1	1	2.58496	1	3.16993	4.24793	2.58496	2.58496	2.58496	0	1	1.58496	1.58496	2.80735	1	0	1.58496	4.80736	3.90689	0	2.32193	3.16993	1.58496	1	3.58496	2	2	2	1.58496	2
FAM167A_AS1	A	1	2.80735	1.58496	1.58496	2.58496	2	0	0	4.75489	1	0	0	1.58496	3.16993	4.08746	4.39232	2.32193	3.58496	1	6.56986	1	2.32193	4.24793	1.58496	3.16993	1	1.58496	4.24793	0	1	4.08746	0	1.58496	0	4.70044	3	3.32193	0	1	0	1.58496	4.58496	3.90689	0	1.58496	2	3.80735	2
RP11_384O8.1	A	3.45943	4.16993	2.32193	3.32193	0	0	3.90689	3	6.49185	2.32193	3.80735	1.58496	3	2.58496	3.45943	4.52356	1.58496	4	3.80735	4.24793	2.58496	4.52356	4.80736	3.58496	5.32193	0	5.08746	5.32193	0	0	5.16993	1	0	0	4.08746	5	4.80736	0	1.58496	2.58496	2.32193	4.16993	7.50779	5.08746	0	2.32193	7.24793	2.58496
CNTN5	A	3.70044	6.59991	5.39232	5.52356	4.80736	4.85798	3.16993	1	7.81378	1	7.04439	4.58496	7.87652	4.75489	6.50779	6.55459	3.32193	4.16993	5.16993	6.70044	3.80735	6.62936	7.52356	4.24793	6.2854	3.32193	5.04439	4.75489	2.80735	3.45943	6.80736	2	1.58496	2.80735	8.43879	7.59991	6.9542	4.08746	1.58496	4.39232	4.32193	5.2854	9.47167	6.75489	3.16993	5.16993	9.59805	3
SLC28A3	A	5.32193	8.07682	4.32193	4.90689	4.70044	5.55459	6	6.47573	5.75489	3.32193	5.97728	5.12928	4.45943	8.21917	5.9542	6.12928	2	6.40939	3.80735	0	4.24793	5	5.52356	5.04439	7.02237	6.26679	7.90689	2	2.32193	3.58496	4.58496	5	4.32193	4.24793	6.42626	7.05528	8.61839	4.24793	6.32193	5.93074	4.64386	4.16993	4.85798	5.39232	5.9542	6.16993	3	5.58496
MPPED2	A	7.67242	9.8009	9.28771	7.59246	9.41996	9.20212	6.65821	6.70044	11.2894	5	6.91886	8.03892	10.5746	8.30834	9.35094	10.1111	9.82018	7.47573	9.70736	9.58308	7.80736	8.43045	11.2378	7.33985	9.48583	5.72792	9.41785	8.59246	7.18982	7.5157	9.39017	5.80736	8.09803	5.16993	10.2503	9.96	9.59805	5.64386	8.37938	7.91289	6.65821	10.0251	11.525	9.05257	6.83289	7.65821	11.1196	6.24793
CIB4	A	5.64386	3.45943	5.12928	4.9542	6.58496	2.32193	1	1	5.39232	3	1.58496	0	8.08215	6.83289	5.32193	4.9542	3.58496	3	4.52356	5.04439	5.42626	8.25267	5.80736	4.64386	5.12928	3.32193	4.58496	5.49185	3.16993	3.80735	6.55459	3.80735	5.52356	2.32193	7.85798	3.80735	6.10852	3	1	3.32193	3.16993	7.62205	6.16993	3.58496	2	2.58496	8.12412	4.32193
C15orf48	A	8.76818	8.39232	6.64386	7.90087	7.55459	7.49185	6.65821	9.53916	6.84549	7.39232	8.04439	7.01123	7.82655	8.09276	7.44294	10.2773	7.76155	11.0881	6.67242	6.22882	8.49985	7.17991	8.06609	11.4778	9.54689	9.67066	8.42206	7.30378	5.35755	6.79442	7.22882	8.2621	7.01123	7.33092	9.26913	9.86419	8.11374	6.49185	7.65105	9.01402	8.98299	8.77808	8.73809	8.55459	7.3837	6.64386	5.24793	8.52356
TEKT4	A	3.70044	4.32193	4.16993	4.80736	2	3.70044	5.16993	3.32193	5	5.08746	3.70044	3.70044	3.70044	6.16993	3.90689	4.32193	2.80735	1.58496	3.58496	6.82018	2	3.16993	4.32193	0	3	3.45943	2.32193	2.32193	3.58496	6.91886	7.04439	3.58496	6.22882	4.80736	5.55459	4	7.33985	5.12928	2.32193	1	4.85798	4.80736	6.67242	1.58496	3.80735	1	2.58496	1.58496
CYP4F32P	A	4.39232	5.64386	5.16993	4	5.24793	5.2854	4.39232	3.16993	5.42626	6.42626	2.32193	3.32193	2.32193	7.74819	5.2854	4.52356	5.08746	4.80736	5.88264	9.55075	4.32193	4.32193	6.74147	2	5.72792	2	3.58496	3.80735	3.45943	9.31288	9.35755	6.50779	6.65821	4.16993	8.224	4.90689	9.17742	4.85798	5.08746	4.70044	3.90689	7.53916	6.67242	4.90689	4.64386	4.90689	1	5.2854
GPR141	A	4.39232	3.58496	7.54689	8.90689	4.58496	4.16993	4.08746	3.80735	5.08746	0	4.24793	3.45943	2.58496	4.45943	4.64386	4.80736	3.16993	3	1	2	3.45943	3.32193	6.39232	4.39232	3.70044	2.58496	6.39232	0	3.70044	3.45943	4.16993	2.32193	6.79442	2.32193	5.80736	5.12928	7.40088	3.16993	3	3.70044	3.16993	5	3.58496	3	2.32193	3.45943	1.58496	1
OR6R1P	A	0	1.58496	2.58496	2.32193	1	1.58496	0	0	3.16993	2.58496	1	2	0	2.32193	3.16993	1	1.58496	2.32193	0	4	4.16993	1	3.58496	2.32193	2	2	1	1.58496	1.58496	0	3.58496	0	2.58496	0	5.08746	2.32193	2.32193	0	1	1	0	1.58496	4.85798	0	1	1	3	1
DLL3	A	4.24793	3.32193	5.49185	4.45943	3.16993	2.80735	3.32193	1.58496	4.80736	5.35755	3.80735	2	8.10852	7.57743	3.45943	2.58496	3.70044	4.45943	2.58496	1.58496	3.32193	5.75489	4	3.45943	3.58496	1.58496	2.58496	3.70044	2	2.80735	5.42626	1.58496	4.58496	4	6.35755	3.16993	5.45943	4.90689	5	0	3.80735	6.33985	4.75489	2.32193	0	3.90689	2	3.16993
ABCC8	A	7.15987	7.08746	8.44708	9.14466	9.20212	4.90689	5.9542	8.224	9.18487	8.06609	6.04439	3.90689	3	11.1805	5.16993	9.25739	6.02237	4.45943	8.87036	5.88264	9.98442	5.85798	7.60733	6.14975	6.76818	4.75489	9.07414	3.70044	9.07146	7.98299	9.63118	7.31288	8.54689	6.64386	8.45943	7.30378	6.79442	5.83289	6.2854	5.90689	5.45943	10.1861	9.2738	4.16993	4.24793	8.47978	4.45943	8.7211
2021-03-11	A	3.80735	0	0	0	0	1.58496	0	0	0	1	2	1	3.58496	0	1	2.58496	6.45943	4.45943	1.58496	0	0	0	0	1.58496	0	2	0	0	0	0	0	1	1.58496	1	0	0	3	0	2.80735	3.58496	2	0	0	1	3	4.08746	0	1
RP11_616M22.1	A	2	4.58496	0	0	4.70044	3.16993	0	3.45943	2.58496	3.90689	1	3.32193	2.32193	3.32193	4.24793	3.58496	3.16993	3	4.16993	2	2.32193	3	4.32193	0	2.58496	2	0	1	1	3	3	1	2.80735	2.58496	2.80735	3.45943	3.16993	2.58496	0	2.80735	5.88264	6.12928	2	2	1	1.58496	4.52356	3.70044
TPO	A	13.1355	15.1439	11.5319	11.3581	16.7369	11.5299	7.48382	9.15987	17.017	8.7879	13.7124	10.4605	5.55459	15.6954	15.8177	14.4501	12.7341	14.0435	14.554	16.5156	10.9091	16.1179	15.8629	11.8595	15.0426	10.0056	14.4107	15.0415	11.3712	13.5984	14.4481	10.4083	11.1286	10.1396	14.2042	16.9187	16.9358	14.2339	9.30834	9.22159	13.3078	15.1169	17.7238	14.3539	7.58496	14.0257	11.9887	12.4512
SLC5A7	A	0	3.80735	0	1	0	1.58496	0	2.58496	4.58496	0	1.58496	0	0	2	3.16993	3.45943	2	4.32193	6.53916	5.35755	0	2.80735	5.32193	1.58496	7.45121	0	2	3.16993	0	1	4.52356	1	0	0	6.16993	2.32193	2	0	0	0	0	1	7.45943	4.70044	1	3.70044	6.6865	2.32193
LINC01586	A	3.16993	6.44294	5.64386	5.12928	6.53916	5.80736	3.58496	4.24793	7.39232	3.90689	5	2.58496	3.16993	6.55459	5.35755	6.49185	4.32193	4.32193	5.45943	7.85175	5.93074	4.90689	7.39232	5.32193	6.61471	4.16993	6	5.12928	7.47573	4.24793	6.88264	3.80735	6.24793	2	7.18982	5.2854	5.70044	5.12928	4.32193	5.97728	4.80736	6.52356	8.06609	6.22882	4.45943	4	4.58496	4.39232
AC010980.2	A	3.16993	4.52356	1	3.58496	3.16993	2.32193	2.58496	3.32193	6.39232	3.32193	3.58496	3	1	4.45943	4.45943	4.64386	1	4.32193	3.90689	4.08746	1.58496	4.08746	5.64386	3.58496	4.08746	3.58496	5	5.83289	1	0	5.35755	1.58496	2.32193	3.45943	4.39232	5.75489	4.70044	2.58496	1.58496	2	2.32193	4.52356	7.18982	5.20945	1.58496	2	7.67242	2.80735
WSCD2	A	5.04439	8.87036	9.56605	8.224	8.93958	5.85798	3.90689	6.26679	12.6066	2.58496	3.58496	6	1.58496	8.78463	9.20945	10.6129	5	7.67948	11.1026	9.77314	5.83289	7.45121	12.3799	6.06609	12.0865	4.52356	8.97154	9.30834	2	4.58496	10.6138	4	9.83763	3	10.1674	9.60918	9.90689	6.87036	5.90689	5.67242	7.15987	8.89482	11.8788	8.77808	3.45943	7.92481	13.3784	3.16993
AC114730.3	A	5.32193	1	3.70044	4.16993	4.90689	5.42626	4.80736	3.16993	4.80736	4.64386	1	3.32193	5.12928	7.31288	4.08746	3.16993	2.58496	3.45943	4.80736	3.45943	5.55459	3.32193	5	0	2.58496	1.58496	3.16993	3.32193	2	3.70044	6	3.16993	0	2.32193	5.20945	4.08746	2.80735	3.58496	4.70044	3.70044	3.90689	8.01123	4.16993	2.58496	3.45943	2.58496	7.23841	3.80735
AC073464.7	A	2.58496	3.32193	2	2	2.58496	3.16993	3	1.58496	3.45943	3	1	1	0	4.58496	3	2.58496	1.58496	0	3.32193	6.06609	2.32193	0	4	1	2.80735	1.58496	1	1.58496	1.58496	6.18982	6.39232	3.58496	4.16993	2	2.80735	2.58496	6.55459	1.58496	3	2	1	3.32193	4.58496	2.58496	2.32193	2.32193	0	3.32193
RP6_24A23.7	A	5.45943	6.79442	5.75489	1.58496	7.72792	6.72792	6.9542	5.16993	7.15987	6.14975	6.20945	5.55459	2	6.98869	5.42626	6.71425	4.24793	4.45943	5.20945	1	5.67242	6.06609	7.74147	6	4.39232	5.72792	4.64386	3.90689	4	5.12928	8.90989	4.39232	4.52356	2.32193	9.65821	7	7.02237	4.39232	1.58496	6.30378	4.39232	7.74147	8.11374	6.24793	5.20945	5.49185	3.32193	5.45943
RP11_726G23.11	A	0	2	2	0	0	0	0	0	0	0	0	3.32193	0	0	0	0	0	0	0	0	1	0	0	0	0	1	3.80735	0	0	0	0	0	1	0	0	0	3.32193	1	0	0	1	0	0	0	0	0	1	0
CAPSL	A	4.32193	6.08746	7.64386	8.03892	4.9542	4.64386	4	4.70044	6.97728	6.39232	3.16993	3.90689	8.82972	7.37504	6.14975	6.33985	5.2854	5.32193	3.32193	4.08746	5.93074	5.49185	6.87036	5.45943	5.55459	4.75489	6.90689	4.08746	5.39232	3.70044	8.65105	3.16993	6.56986	4.64386	9.17243	5.2854	6.90689	5.93074	6.55459	4	5.58496	9.32193	7.11894	6.40939	3.70044	3.32193	7.99435	3.45943
ZNF536	A	2.32193	5.58496	5.20945	2	5.20945	2.32193	1	1.58496	7.40088	1.58496	1.58496	2	5.04439	5.90689	3.70044	6.06609	3.58496	2.32193	6.94252	3.16993	2.32193	3.70044	7.16993	2	4.90689	2.32193	3.32193	4.32193	1	0	6.61471	0	3.16993	1.58496	7.06609	6.02237	6.14975	4.08746	0	2.58496	1.58496	5.49185	7.87652	3	1	3.70044	9.53528	2.58496
AC097374.2	A	1.58496	1	3.80735	1	1	2	2	1	3.45943	1.58496	0	1.58496	0	3.58496	1	2.58496	0	1	1	7.74819	2	1	2.58496	0	1	1	1.58496	1	0	7.05528	5.08746	2	1	0	3.90689	2.32193	6.96578	2.58496	2.32193	0	1	3.80735	5	1	0	0	1	1
PROX1_AS1	A	1.58496	5.35755	3.70044	6.75489	6.08746	4.52356	3.58496	5.35755	6.55459	1	4.58496	3.70044	1.58496	5.78136	5.04439	5.52356	2	4.08746	4.9542	0	4.16993	4.75489	7.3837	2.80735	6	2.32193	6.20945	4.90689	1	6.04439	6.12928	4.08746	7.19967	2.80735	6.10852	5.24793	6.90689	4.58496	3	5.16993	4.58496	4.58496	6.90689	5.16993	4.24793	2.32193	8.7211	2.80735
NEU4	A	5.52356	2.32193	2	2.58496	3.90689	4.58496	3.45943	2.32193	4.70044	3.70044	0	2.32193	5.12928	6.47573	3.70044	2.32193	3.80735	3.45943	4	3	5.55459	3.32193	2	1.58496	2.32193	1.58496	2.32193	2	0	2	5.20945	4.70044	2	1.58496	4.80736	3.58496	2.80735	2.32193	4.32193	2.80735	2.80735	7.52356	2.32193	2.58496	3.70044	2	8.7879	3.16993
DPP6	A	4.45943	9.58496	7.86419	5.04439	9.33539	8.19967	5.90689	7.92481	12.2216	2.80735	6.94252	5.24793	6.82018	5.85798	9.05799	10.0888	4.52356	6.97728	2.32193	8.13955	6.14975	10.2586	11.5152	7.76155	7.7879	4.52356	8.04439	8.63663	2.32193	5	8.94837	3	3.58496	4.08746	7.85798	11.3504	9.70736	4.75489	3.45943	3.70044	7.25739	7.41785	12.1389	9.82814	5.08746	4.45943	12.5859	3.58496
LRP1B	A	5.04439	8.58872	5.35755	4.70044	5.90689	5.55459	3.90689	3.16993	10.8478	3.90689	4	4.90689	2	7.88874	8.29002	9.69697	5.58496	6.16993	2.58496	5.72792	4.52356	7.15987	10.0238	6.30378	6.33985	3.80735	6.40939	7.14975	6.24793	7.2854	4.90689	2.80735	2	3	5.90689	9.43045	4.58496	2	5.04439	3.80735	4.39232	5.20945	11.577	7.45943	3.16993	5	9.72792	3.32193
IL37	A	1.58496	1	0	0	0	0	0	1.58496	0	2	0	5.32193	0	1	1	0	1	2	1	0	1	0	1.58496	0	0	0	0	0	0	1.58496	0	3.45943	0	1	1	1	3.45943	0	0	0	0	0	0	0	1	0	1	1
TBX22	A	2.80735	5.24793	5.39232	1.58496	4.90689	4	0	1.58496	7.84549	0	3	1.58496	0	5.04439	3.16993	5.55459	2.80735	2.32193	4.70044	1	3	5.12928	5.55459	1.58496	6.56986	0	3.16993	4.64386	1.58496	1	5.70044	1	1	2.32193	4.9542	5.32193	6.45943	1.58496	2	3.16993	2.58496	4	7.93664	5.32193	0	2.80735	1	0
PRIMA1	A	3.32193	5.75489	3.45943	2	4.9542	2	3.70044	2.58496	7.40088	3.45943	4.16993	2.58496	0	2	4.45943	5.58496	4.08746	4.80736	5.04439	7.32193	0	4.32193	6.26679	4.16993	5.52356	2	2.58496	5.39232	1	2.58496	6.71425	4.24793	1	0	5.20945	5.61471	6.39232	0	2.32193	1	3.58496	4.16993	7.53138	4.64386	1	4.24793	11.2438	2.32193
PSG6	A	0	1	0	0	0	0	0	0	0	0	2.80735	2.32193	0	0	1	0	1	0	0	0	1	4.32193	0	0	0	0	0	0	0	0	0	0	0	0	1	0	0	0	1	0	2	0	1.58496	0	1	0	0	1
ETNPPL	A	2.80735	2.58496	2.80735	3	2.32193	1	0	2.32193	5.08746	1	2.58496	2.80735	1.58496	5.64386	3.16993	5.08746	3.32193	3.80735	1.58496	0	1.58496	2.58496	5.49185	1.58496	3.58496	1.58496	1	4.64386	1.58496	0	6.18982	0	3.32193	0	5.70044	2.58496	3.80735	1	3	3	3	6.79442	6.67242	2.80735	2.32193	1.58496	6	1
NOL4	A	3.32193	7.16993	3.80735	3.90689	5.16993	4	4.64386	2	7.90689	2	4	2.32193	5.70044	7.67948	5.85798	6.49185	2	4.24793	4.39232	3.16993	1.58496	5.32193	7.45943	3.58496	5.72792	1.58496	2.80735	2.80735	2.32193	4.32193	7.04439	2	3	1.58496	5.58496	7.99435	6.08746	1	2.58496	3.58496	3	7.60733	7.98299	4.80736	2.58496	2.32193	8.60733	4
AC096669.1	A	1	4	0	2	5	3	0	0	5.55459	2.32193	0	1.58496	0	7.67948	1.58496	3.45943	5.80736	2.32193	1.58496	3.80735	2.58496	3.45943	4	1.58496	2	0	2.32193	2	3.32193	1.58496	4.45943	1.58496	2.58496	0	4.9542	1.58496	4.75489	1.58496	1.58496	3	3.90689	6.62936	4	2.58496	0	1	0	1
SFTPC	A	1.58496	5.2854	5.24793	5.52356	5.35755	2.58496	2.32193	2	6.24793	2	2	1	6.74147	7.20945	4.52356	3.58496	3.70044	4.45943	2	8.08215	4	5.58496	6.30378	1.58496	4.90689	1	3.80735	5.16993	0	6.04439	6.33985	4.08746	6.82018	0	6.22882	4.52356	5.61471	5.72792	1.58496	2.80735	3.90689	7.49185	4.24793	4.16993	1.58496	1	5.2854	2.80735
CUX2	A	1.58496	5.67242	2.58496	2	3.32193	1	1.58496	2.58496	7.65821	2.58496	2.58496	1	3	7.01123	6.12928	8.26679	2.80735	5.80736	3.58496	2	2.80735	6.08746	7.20945	3.58496	4.39232	2	3	5.9542	3.32193	2	4.75489	2.80735	1	1	5.75489	7.89482	4.52356	3.32193	2.32193	1	3.70044	8.71768	5.16993	4.16993	3.16993	2.58496	3.80735	5.39232
AC096669.2	A	0	4	0	1	5.2854	0	1.58496	1	5.75489	0	0	2	0	5.55459	2	5.04439	6.22882	0	2.58496	4	1	1	5.2854	1.58496	3.90689	1	2.80735	1.58496	3.90689	3.45943	3.90689	0	0	0	7.05528	1.58496	4.24793	1	0	3.80735	2	5.16993	4.58496	2	0	0	0	1
IRX6	A	4.9542	3.70044	7.74147	2.80735	5.85798	2	0	6.10852	6.64386	2.58496	0	5.72792	2	6.33985	4.9542	1.58496	1	2.32193	5.42626	9.70563	4.52356	4.85798	9.61471	2.80735	4.85798	2	3.58496	5.08746	2.32193	6.80736	7.40939	3.80735	6.76818	0	7.18982	3.58496	7.52356	2	2.32193	3	3.80735	7.24793	3.58496	1.58496	0	1	5.93074	3.16993
BTBD17	A	1	2.32193	3.58496	2	3.16993	0	1.58496	1	3.58496	0	0	1	4.39232	4.08746	3.58496	2.32193	0	2.32193	0	0	1	3.16993	3.80735	1	0	2	2.58496	2	0	1.58496	7.25739	0	8.73809	0	6.08746	1.58496	3.80735	0	1.58496	0	2.80735	4.24793	2.80735	2	1	1	4.70044	1
CARTPT	A	0	7.12928	3.58496	3.70044	8.83289	0	0	0	8.19967	1	0	0	1	13.6147	7.45121	6.45943	3	10.0417	0	0	2.80735	6.24793	6.90689	2	6.6865	0	3	6.93074	0	2.32193	8.04985	0	3.58496	0	9.07414	6.20945	5.24793	6.64386	0	0	5.52356	10.927	8.19476	6.79442	0	1	0	1
AC096669.3	A	1	8.04985	3.80735	6.37504	9.44501	4.32193	7.37504	6.22882	9.56605	0	2.32193	5.78136	0	11.0112	4.80736	8.81057	11.1805	5.35755	6.93074	7.77479	4.85798	6.65821	9.76155	5	8.98299	2	6.52356	7.90087	9.04166	9.18487	9.17243	3.16993	0	1.58496	11.4273	6.16993	8.98014	6.61471	3	9.07146	9.84078	10.8588	8.42627	5.58496	1.58496	4	5.45943	6.40939
GZMH	B	5.49185	7.08746	7.22882	7.7211	7.70044	5.70044	5.70044	7.87652	7.09803	6.91886	5.88264	5.75489	4.08746	6.80736	5.39232	6.44294	6.9542	7.03342	3.32193	5.55459	5.24793	5.35755	7.82655	6.65821	4.52356	5.97728	7.27612	7.15987	5.45943	6.6865	5.20945	7.71425	7.27612	4.58496	6.18982	6.55459	8.12928	7.06609	7.67948	6.62936	5.16993	8.19967	5.75489	5.52356	7.10852	5.04439	6.37504	6.40939
CTSH	B	15.2746	13.9986	15.432	15.1479	13.1607	14.9115	14.5748	15.4037	14.0323	14.6349	14.0651	14.818	16.7865	13.8536	15.1454	15.8292	15.8846	15.1175	12.9237	13.1539	17.0665	16.0583	13.9136	17.167	13.0124	16.1296	15.0579	14.2937	14.431	16.3569	15.7056	15.6711	14.6472	14.8207	14.5084	15.0758	14.4991	12.6177	15.1578	14.3777	15.9978	13.5701	13.8844	13.7878	15.4548	14.3443	11.258	15.5586
HLA_DQB1	B	13.1458	12.7509	12.9252	13.4383	12.0941	13.3753	12.2854	12.7999	13.9557	11.8788	11.8098	12.4409	12.3106	12.1222	10.7797	12.1134	11.7948	12.9224	12.164	13.4033	13.1754	10.8106	13.2148	10.8392	12.8013	13.4575	14.6556	12.5061	8.51964	13.5783	10.9586	13.8452	13.9574	13.151	13.62	13.8733	14.0384	13.2231	11.8757	11.5708	12.4422	13.5999	11.576	12.0182	12.6551	13.3954	10.9986	12.3644
GZMA	B	6.53916	7.5157	7	9.12153	8.44708	6.42626	6.61471	8.35315	8.25267	7.27612	6.72792	6.16993	6.72792	6.83289	6.98869	7.56224	6.74147	7.40088	4.64386	6.98869	6.06609	5.42626	8.60733	7.45121	5.67242	6.85798	7.3837	6.84549	6.67242	7.43463	6.04439	8.53916	7.12928	4.80736	6.42626	8.14466	7.70044	7.18982	7.63663	7.58496	6.20945	8.64386	6.83289	6.2854	6.71425	6.37504	6.47573	6.82018
SERPINA1	B	17.6185	16.2528	17.0546	16.7335	15.2428	16.8588	18.1433	17.4405	16.075	16.0806	17.0344	17.6968	13.5787	16.4486	16.7498	17.0569	15.71	17.6701	16.2581	16.5058	17.2307	16.4562	15.3249	17.7639	16.2913	17.5005	17.1291	16.3453	14.087	16.8642	15.6958	17.2473	16.1943	17.3717	15.2144	16.6303	16.1521	15.0787	17.0862	17.3159	17.447	14.1783	15.7419	16.8625	17.1397	16.5525	11.0941	17.302
ETV7	B	8.55075	8.03342	7.01123	8.62205	8.07682	6.44294	7.03342	8.05528	8.07682	7.2854	8.09803	6.94252	8.26679	7.33092	7.17991	7.91886	6.33985	8.84235	6.14975	6.87036	6.76818	6.61471	8.64386	8.71081	7.12928	7.13955	7.85175	5.55459	6.18982	7.07682	8.54303	7.67948	5.88264	7.01123	5.93074	8.0607	7.46761	5.72792	7.45121	6.88264	7.35755	6.26679	6.90689	7.15987	6.14975	6.10852	6.67242	7.04439
HLA_DRB5	B	13.2518	12.0004	11.7215	12.8859	12.3625	11.1687	10.643	12.3507	12.1954	12.0532	13.1327	10.9622	12.3545	10.4574	11.1079	11.8929	10.9046	13.6916	9.31061	12.6073	12.23	10.7814	13.9079	10.851	13.4805	12.1325	12.8709	12.5214	8.87036	12.9339	11.1222	11.6398	12.5873	12.6963	12.5152	12.9344	13.5111	9.25739	11.6407	11.7731	12.2662	12.917	11.4351	11.3044	10.1923	12.3886	10.821	9.82496
CCL5	B	8.81057	10.128	9.77314	12.9926	10.9366	8.53528	8.71081	10.643	10.7142	10.1007	8.80735	8.66178	7.93664	9.76984	9.37286	10.2033	9.37069	9.88111	6.47573	8.77479	8.22882	8.03342	13.8093	9.56796	8.40088	9.22641	9.88722	10.0688	8.43045	10.7177	8.20945	11.279	10.4252	6.85798	8.41785	10.1447	10.1911	9.43463	9.96867	9.75989	8.61102	10.6804	9.44087	8.93074	9.90388	8.65464	8.8009	9.16742
TRBC2	B	7.48382	8.73132	7.99435	10.1189	9.18983	6.97728	6.83289	9.66534	9.87652	8.96	7.7879	7.53916	6.84549	8.45533	8.23841	9.19722	8.24317	9.26913	4.75489	7	6.71425	6.98869	10.445	8.01123	7.6865	7.5157	8.47573	8.27146	6.37504	8.17493	6.02237	9.87805	8.51175	5.64386	7.15987	9.82337	8.57743	8.69349	8.04439	8.40088	8.3443	9.41151	8.63299	7.78136	8.5157	7	6.84549	8.28077
TIMP1	B	15.6288	15.3636	15.7912	16.4511	14.6728	15.9257	16.3207	16.2882	14.8064	16.3851	15.9129	15.2855	12.9647	16.564	16.2427	15.1097	15.5502	16.2171	15.0914	14.1763	15.9112	15.9715	14.2058	16.1478	14.9584	15.9804	16.6144	16.0519	15.7097	16.2136	14.7176	16.0998	16.1596	16.7253	14.4179	15.1282	15.2598	16.1401	16.2792	15.9548	16.8915	15.4984	14.5509	16.094	16.4653	15.1032	11.664	16.9188
SLAMF1	B	5.12928	6.50779	4.58496	7.02237	6.79442	5.61471	3.45943	6.84549	7.34873	5.72792	5.12928	4.64386	4.08746	4.70044	6.74147	7.01123	4.90689	6.02237	2.80735	3.80735	5.35755	5.24793	7.82655	6.39232	5.04439	5.97728	5.67242	3.90689	3.80735	5.75489	3.45943	6.58496	5.08746	1	4.64386	7.5157	6.26679	4.08746	5.32193	5.75489	6.6865	5.2854	6.40939	4.85798	5.35755	3.70044	4.32193	5.39232
ZBP1	B	4.16993	5.64386	4.9542	6.82018	7.34873	4.64386	4.39232	5.08746	6.24793	4.90689	3.70044	4.45943	6.88264	5.32193	6.53916	5.61471	5.45943	6.18982	3	3.70044	4.9542	3.58496	7.40939	5	4.08746	4.85798	4.70044	3.70044	3.16993	4.39232	4.16993	5.20945	4.85798	3.32193	3.70044	6.37504	6.16993	3.90689	4.90689	4.9542	3.90689	4.75489	4.52356	4.58496	4.80736	3.45943	3.70044	5.04439
IGFBP6	B	13.2552	14.8188	13.4033	14.3597	12.902	12.4312	13.242	14.9081	13.3202	14.7703	13.3617	13.8601	9.85331	15.6173	13.7309	14.8638	11.0133	14.28	12.2464	7.22882	14.2308	16.1414	12.966	14.0791	12.2793	14.1158	14.5566	15.2241	10.9708	15.8375	14.3161	15.5953	16.4371	14.2589	12.3385	13.2925	13.7701	14.9803	14.1622	12.6214	14.5647	12.0283	13.1031	14.6755	13.4993	13.8284	10.4717	14.7634
LIPH	B	11.4067	11.6729	12.8368	12.0399	11.5703	11.7993	12.4009	12.463	12.2533	11.0028	12.6656	12.3399	6.79442	12.2134	12.4473	12.5122	12.0168	11.4522	12.0126	9.92035	12.7459	11.7903	11.9848	12.2868	12.6289	12.0573	12.9315	11.056	11.544	11.8114	12.7313	12.6669	12.8842	11.5507	12.7586	11.2796	11.5008	11.4512	12.4333	11.9359	11.5948	10.444	10.0471	12.1176	12.0928	11.9887	7.20945	11.6519
RARRES3	B	10.8281	11.1818	11.8158	12.6048	11.3247	10.6248	11.1383	12.384	12.1901	11.0478	11.6834	12.0937	10.7262	11.0098	11.0848	11.062	9.99435	12.2909	10.4062	11.8838	10.8178	10.1586	11.9359	11.3404	11.8857	11.9121	11.84	11.2969	10.1434	11.3049	10.6917	11.7891	11.0573	11.5994	11.4491	12.2787	11.6143	10.8009	10.2946	10.9701	11.3404	10.2288	11.4605	11.318	10.5793	11.4393	12.1389	11.0901
CHI3L1	B	12.0758	14.1978	12.183	16.4642	12.794	13.5909	11.9553	12.7281	11.605	11.6202	12.8636	12.6273	9.43045	12.014	10.7871	14.0701	14.6789	15.6546	7	8.2854	12.7266	9.97585	13.0865	13.2922	11.5299	14.0041	16.9846	11.5382	11.4046	16.5606	9.84862	10.7099	13.1983	11.93	12.4067	13.161	16.3271	14.6309	15.2372	14.8939	15.0368	9.83763	12.7863	11.1472	12.592	11.7624	7.33092	12.3058
IGHG1	B	11.3837	15.2992	15.5487	17.8911	17.3845	8.55842	8.7211	9.18983	15.3423	10.2155	10.9381	11.5873	8.05528	6.33985	17.6123	15.3648	6.22882	15.5795	10.2946	7.14975	12.7183	12.057	18.3454	12.9099	13.8652	12.7179	13.4873	12.3584	7.39232	12.9357	8.66534	15.4216	7.62205	9.34651	10.9723	16.9026	7.62205	9.224	10.6511	5.2854	10.3004	10.207	10.5421	11.2294	12.7375	8.17493	10.941	8.52356
IGKV6_21	B	0	3.90689	1.58496	7.40939	5.83289	0	0	2	4.39232	0	0	0	0	0	9.03342	1	0	5.16993	0	1	1	0	6.14975	7.24793	2.80735	2	3	2	0	3.90689	0	2.32193	0	0	1.58496	5.04439	3.58496	0	0	0	0	1.58496	0	0	2	0	0	0
ICAM1	B	13.1167	12.0738	13.2096	12.8937	11.7595	12.7358	12.6253	11.6922	12.5974	10.6312	13.3039	12.6967	10.9136	10.858	13.5377	12.6405	12.571	12.2207	12.0251	9.69349	13.4197	11.9095	11.825	13.694	14.0291	12.258	12.0802	10.0251	11.8711	12.8234	11.9887	12.4848	11.6847	11.1548	11.4645	12.1777	12.4778	10.1874	11.9805	12.8088	12.0032	11.3923	11.5023	13.3344	11.3902	13.2553	10.1163	12.1818
IGKV2_24	B	4.70044	5.2854	5.16993	7.16993	7.08746	1	0	1.58496	6.06609	0	2.32193	3.16993	1	1	7.94252	5.2854	1	5	2.32193	2	2.58496	2.32193	6.20945	2.80735	4.85798	3.16993	3	2.80735	0	3.16993	0	3.32193	0	0	2	7.85798	5.39232	0	2.58496	1.58496	0	3	1	3.45943	4	1.58496	1.58496	0
GOLGA7B	B	7.77479	8.44294	7.20945	7.44294	7.74147	6.93074	7.24793	10.2784	7.58496	8.47978	8.53916	7.70044	2	9.21189	8.91289	8.66888	7.53916	10.1861	8.85175	4.9542	9.71596	9.81378	7.97728	8.90087	9.71596	9.98869	8.43463	8.45121	6.24793	7.41785	8.29002	9.35315	8.80413	8.6865	8.37938	8.98014	8.12928	7.8009	9.06878	8.7039	8.73132	8.12412	7.89482	8.56986	8.93369	7.6865	8.07146	9.60177
IGHV3_63	B	0	2.80735	1.58496	3.90689	3.45943	0	0	0	3.58496	0	0	0	0	0	4.24793	3.16993	0	2	0	0	0	1	3.90689	2	1	1	2	0	0	0	1.58496	1.58496	0	0	0	3.16993	1	0	0	0	0	0	0	0	0	0	0	0
IGKV3_7	B	1	4.9542	3.45943	6.24793	5.61471	0	0	0	3.45943	1.58496	0	1	0	0	6.75489	3.80735	0	3	0	0	0	1	6.40939	3.16993	2.32193	2	1	1.58496	0	3.32193	0	3.58496	0	0	1	5.16993	4	0	2	0	1	0	0	0	0	0	0	0
PROS1	B	14.0341	13.909	13.8844	14.6231	13.0966	14.1257	14.2461	13.3174	13.6579	13.312	15.0034	14.7475	12.2909	11.1427	15.0111	14.3159	14.417	14.1111	14.1876	9.95565	14.8194	13.9345	12.9456	14.581	14.3567	14.5735	14.1783	12.4502	13.8922	14.1102	13.6453	13.4323	13.4626	13.128	13.6898	14.2679	13.5783	11.3163	14.006	14.1558	13.4783	12.1836	13.0405	13.8789	14.1395	15.0648	10.821	13.2312
IGHA1	B	11.1215	14.6527	10.6662	14.4815	12.966	7.34873	7.42626	9.81378	13.3719	11.6344	11.3548	9.63663	7.15987	6.79442	14.1829	12.2006	7.30378	14.1742	7.7211	11.2929	9.22159	10.3298	15.5827	9.44708	11.9737	11.1972	10.6312	12.5098	4.85798	12.137	6.49185	13.6278	8.42627	8.66534	8.35315	14.4427	13.8758	6.91886	11.4424	6.53916	9.20212	9.45327	8.37938	10.2384	10.5216	7.74147	7.24793	8.14466
IGKV1D_8	B	1.58496	4	4.08746	4.70044	6.18982	0	0	0	4.75489	0	1.58496	0	0	0	6.47573	2.80735	0	3.70044	1	1	0	0	7.70044	2	2.80735	2.32193	1.58496	1.58496	0	2.32193	2.32193	3.80735	1	1	0	4.64386	4.39232	0	0	0	0	0	0	0	2.32193	0	0	0
CLU	B	19.0117	19.1404	19.9265	20.1772	19.3715	19.252	20.191	20.3727	18.7911	18.7934	20.1265	20.0292	19.5922	17.5037	19.7745	18.8377	17.8483	19.2372	19.3002	17.4583	19.2182	19.2712	19.0985	20.0118	19.8391	20.6804	21.0185	19.748	19.211	19.887	18.4166	19.9003	19.4852	19.3023	18.2059	19.7165	19.246	18.1052	18.2762	19.2611	19.756	16.9724	18.7837	20.4467	19.9907	19.0309	18.5856	19.2215
PDLIM4	B	13.2867	12.9791	12.8196	12.6687	11.9046	12.7179	12.6967	13.8259	12.7166	13.5025	13.309	13.4074	11.3515	13.0422	14.0938	12.5922	14.1967	14.2099	12.1608	9.14975	13.0531	13.0595	10.7846	13.7484	13.3379	14.5181	13.2473	13.0652	12.8527	12.8826	11.0464	14.421	12.6909	13.8846	11.3191	13.6783	11.8619	11.8922	13.2592	13.317	14.5801	12.7777	11.7973	13.9567	13.8212	12.795	8.50383	13.8209
PTPN22	B	6.20945	7.01123	4.80736	7.88874	7.63663	6.85798	6.12928	6.18982	7.71425	5.42626	6.62936	6.35755	6.22882	6.67242	6.94252	7.89482	6.08746	6.04439	4.45943	4.9542	5.90689	5	8.08746	6.93074	6.64386	5.75489	7.10852	3.80735	5.64386	6.02237	5.75489	6.67242	5.52356	3.80735	6.9542	7.57743	7.06609	5.39232	6.49185	7.09803	5.78136	6.18982	6.08746	6.53916	6.44294	6.24793	3.32193	5.78136
LPAR5	B	11.4393	12.1886	12.8514	12.3205	12.1737	12.8937	11.9912	12.0077	11.6887	11.2662	12.8162	12.3256	10.6211	11.4325	12.887	11.1105	12.4818	11.7748	11.144	7	12.7463	12.2095	11.8349	12.7622	11.2633	13.4083	12.013	10.8138	12.1296	11.9396	11.4767	12.0464	12.2712	11.9968	11.4435	12.5701	12.4372	10.5622	11.7423	12.643	12.0671	11.3163	10.4325	12.0042	13.0813	12.1532	11.1079	11.5887
TNRC6C_AS1	B	11.2088	10.2773	11.0362	11.9553	10.5401	11.2703	10.858	11.1111	10.4419	11.0908	10.8463	11.0389	8.90689	11.9118	10.5821	10.7607	10.817	10.7125	9.69174	7.93074	11.3537	10.7624	9.60363	11.0721	9.74483	11.2204	11.0835	9.49185	10.3934	11.2597	11.2143	11.5167	12.1049	10.8337	10.2784	10.0661	10.5392	10.2348	11.7997	10.809	11.3674	9.86882	9.00843	10.6475	11.2603	9.49785	6.82018	10.941
DTX4	B	14.2799	15.4229	13.6649	13.57	14.7334	15.6429	14.1929	15.1624	15.144	14.4441	15.4815	15.5278	9.03342	12.6296	15.6017	15.5393	14.5361	15.0337	15.4186	12.8041	15.1817	13.7748	13.9918	15.3275	15.6311	16.111	14.9004	14.3867	14.9875	14.3943	12.8408	14.7191	13.0952	13.8954	11.9958	15.3419	14.0161	12.1293	14.2781	15.5046	14.9696	11.2958	14.1196	15.3086	14.7434	14.3184	12.4732	14.5187
IGKC	B	10.4242	14.8634	13.7127	16.4316	16.6352	7.76155	7.08746	9.46352	14.05	10.2946	10.7048	10.0861	7.40939	6.52356	16.5051	13.7547	6.50779	14.4741	8.79766	10.0861	9.15482	10.9166	16.9254	11.4205	12.8467	11.7406	11.811	12.0974	6.02237	12.5772	7.13955	14.4103	7.27612	8.47978	9.41363	15.7538	11.9769	8.36632	10.6457	5.90689	9.10591	10.7789	10.3264	10.3061	11.781	7.67242	9.31061	8.03342
IGLJ2	B	0	0	0	3.80735	2	0	0	0	1	0	0	0	0	0	2.80735	1.58496	0	2.58496	0	0	1	0	2.80735	1	0	0	1	1	0	0	0	0	1.58496	0	0	3.80735	0	0	0	0	0	0	0	0	0	0	0	0
IGHV1OR15_2	B	0	4.32193	2.80735	3.70044	4.58496	0	0	1	3	0	0	0	0	0	3.90689	4	0	2.32193	1	0	0	0	4.45943	0	3.16993	0	1.58496	0	0	2	0	3	0	0	0	3.58496	1	0	0	0	0	0	1.58496	0	1	0	0	0
IGHV4_28	B	1.58496	5.2854	4.39232	7.79442	7.48382	1	1	0	4.64386	2	2.32193	1.58496	1	0	8.40939	5.39232	0	4.70044	1	3	4.08746	0	7.74147	3.70044	3.90689	3	2.32193	1.58496	0	3.32193	0	2.32193	0	0	1	6.22882	3.90689	0	2.80735	0	0	1	0	0	3.90689	0	2.80735	0
C10orf55	B	6.44294	7.87036	7.03342	9.75989	6.42626	6.16993	7.11894	5.75489	5.45943	4.24793	7	7.78136	8.04985	7.67948	7.08746	6.83289	4.58496	7.37504	5.32193	3.16993	5.39232	5.12928	6.94252	6.32193	7.96578	6.26679	9.73809	4.85798	4.85798	7.58496	6.16993	7.22882	9.19229	7.49185	5.08746	6.70044	8.06609	7.53138	7.22882	6.39232	5.70044	7.21917	6.2854	7.60733	5.9542	5.16993	4	6.02237
SLC34A2	B	15.6123	16.3386	15.6879	15.0759	15.7729	16.7266	16.8546	16.0223	15.699	14.2961	18.0697	18.2003	9.55842	10.2726	18.1128	15.5956	18.3604	17.5205	17.6719	10.9285	16.4488	15.0764	16.0199	15.3365	17.3453	17.5485	16.51	15.2051	15.2431	17.1319	13.2564	15.8282	12.6034	16.638	14.8144	17.0652	16.7052	13.4291	17.2253	17.6813	17.0082	9.6865	14.9231	17.0369	16.9749	18.1685	8.41363	16.0455
CXCL17	B	6.22882	8.08215	7.35755	8.33539	5.58496	7.88874	6.70044	9.45943	8.3443	8.23841	9.11114	9.86573	2.58496	5.80736	9.36194	8.3966	9.19722	10.5821	7.34873	3.45943	8.23362	6.70044	7.53916	8.61471	9.26679	10.0293	8.89178	7.99435	7.23841	7.55459	5.78136	10.2503	5.42626	9.86109	5.78136	9.44708	9.43671	6.47573	9.87958	9.31967	9.17493	5.45943	7.96578	8.90388	9.03342	7.25739	4.45943	9.01681
CLDN1	B	14.1796	14.474	14.7412	15.6119	14.8193	14.604	15.1787	14.0454	14.1734	13.5628	15.5352	15.7479	10.9106	14.2904	15.3143	14.4457	14.7063	14.4591	14.7234	12.783	13.931	12.7446	14.9227	14.7829	15.2763	14.2234	16.0101	13.145	14.0679	15.8786	15.5674	14.8046	14.7322	13.9582	14.5707	14.2655	15.7213	14.6159	14.3001	14.2126	14.3926	14.8115	13.1755	14.909	14.6872	15.7558	10.3826	14.3205
IGHV3_72	B	3.32193	5.35755	4.52356	6.65821	6.14975	0	0	0	6.37504	2.58496	1	2	1.58496	0	6.16993	6.16993	0	5.67242	1.58496	1.58496	1.58496	0	6.89482	3.32193	4.16993	2.32193	2.80735	2.58496	0	4.39232	0	5.85798	1	0	0	6.37504	4.24793	1	2.32193	0	1	1.58496	2.32193	2	1	2.32193	0	1
IGLC7	B	2	5.04439	3	8.71081	6.78136	0	0	0	0	1.58496	2.80735	4.39232	0	1.58496	6.97728	5.93074	0	5.72792	1.58496	2.32193	5.2854	1	9.84392	1.58496	3.80735	3.45943	2.80735	2.32193	0	2.80735	1.58496	2.80735	0	0	1	4.39232	3.90689	1	1	2	0	0	4.08746	3.80735	0	1.58496	1	1
LGALS3	B	14.8735	14.3527	15.1106	15.3515	14.6328	14.1955	15.1371	14.8991	14.0017	14.19	14.5765	14.8244	13.4656	14.533	14.8416	14.235	15.0933	15.0418	14.768	13.8208	15.0414	15.1326	14.115	14.8557	15.8712	14.6888	15.1391	14.2808	14.2853	15.1876	14.8747	15.7293	14.9812	14.8412	15.0162	14.2277	14.3843	14.1625	14.75	14.8982	14.7427	13.2831	13.3281	14.5576	14.4381	14.6319	10.9498	14.811
IGHV4_55	B	0	4.45943	5.20945	7.96578	5.55459	0	0	0	4.08746	0	0	2	0	0	7	4.80736	0	2.58496	0	1.58496	0	1	5.42626	2.32193	2	2	2.32193	1	0	2.32193	0	1	0	0	0	5.45943	2.32193	1.58496	2	0	0	0	0	0	2.32193	1.58496	0	0
IGKV1_27	B	3.80735	7.7211	7.18982	8.99718	9.7039	1.58496	0	0	8.04985	2.32193	3.32193	3	2.32193	0	10.4252	6.24793	1	5.75489	2.32193	3.32193	0	3	9.01123	2.32193	4.90689	4.90689	3.58496	4.45943	1	6.18982	0	6.02237	2	0	4.70044	8.21432	5.75489	2	2.80735	0	0	0	1.58496	4.32193	2.32193	2.58496	0	2
PDE5A	B	14.0942	13.7221	14.4807	14.5416	13.1867	15.1976	14.2982	13.6714	14.6941	12.8597	14.8502	14.9337	8.98584	13.3942	14.7117	14.691	14.4745	13.0543	14.3904	9.48784	14.6196	14.052	13.1033	14.2978	13.9073	14.6048	15.2983	12.7142	14.8312	14.212	11.9103	13.806	13.5223	13.3232	12.9618	14.1195	13.7801	12.7254	14.9878	15.0606	13.8273	12.6711	13.0374	14.2314	14.4172	14.4318	10.8416	13.4053
CLDN16	B	12.1599	11.769	13.749	13.7017	12.7157	12.7832	13.3461	11.318	11.4712	11.7826	11.8857	14.8924	4.80736	12.0498	12.7387	13.3626	12.0358	10.7322	11.7453	11.5594	11.0098	11.7343	13.4142	12.8986	10.8842	13.8424	14.241	10.5206	9.66178	14.0283	12.9828	11.2814	13.0296	13.1435	10.6165	13.6051	13.6811	11.1026	10.0458	11.2703	8.60363	9.62571	11.1472	13.1415	13.6477	13.4391	5.12928	10.4676
FAM178B	B	7.25739	7.27612	7.42626	9.00282	6.80736	7.62205	7.72792	7.62205	5.49185	6.87036	5.9542	6.84549	6.64386	8.90087	6.65821	7.35755	8.89785	7.13955	4.24793	7.8009	7.62205	7.49185	7.56986	7.63663	6.72792	7.62205	9.35535	7.05528	8.40514	8.65821	7.70044	7.33092	8.85798	8.85487	6.47573	6.49185	6.90689	7.7879	8.74483	8.12928	8.24793	6.70044	6.47573	7.94252	7.70736	4.85798	1	8.05528
IGKV3D_11	B	2	5.58496	3.32193	5.58496	5.93074	0	0	0	4.16993	1	1	1.58496	0	0	5.75489	4.32193	0	3.32193	0	1	1	1	7.33092	2.32193	3.16993	2.80735	2.80735	3	0	3.16993	0	3.70044	0	0	0	5.55459	2.58496	0	1.58496	0	0	1.58496	0	1	1	0	1	0
SLCO4A1	B	7.20945	8.47978	8.60363	9.74819	8.20457	7.43463	7.01123	6.89482	7.14975	5	7	8.11374	4.52356	8.72792	8.48382	6.12928	10.3619	7.84549	5	4.16993	6.44294	8.53916	8.21432	5.64386	6.72792	6.89482	8.72451	4.64386	6.52356	10.1649	8.70736	7.94252	9.83763	8.18983	7.32193	7.8009	7.6865	8.18487	8.43879	7.61471	8.58872	7.71425	5.61471	6.35755	7.9542	7.84549	6.94252	7.70736
IGLV4_69	B	2.58496	9.45943	6.44294	9.20945	7.34873	2.32193	0	3.32193	5.16993	4.39232	3.70044	4.39232	1.58496	0	8.64386	7.03342	3	6.08746	1	3.80735	2	5.52356	9.07949	3.16993	4.75489	3	2.32193	4.80736	0	8.01123	0	5.39232	0	2.58496	4.39232	6.91886	5.67242	2.80735	3.70044	0	1	2.32193	2.58496	3.80735	2.80735	1.58496	2	0
MEI1	B	5.04439	7.06609	5.45943	7.25739	7.67948	6.49185	3.58496	6.08746	6.52356	5.67242	4.80736	5.67242	4.85798	5.24793	8.44294	6.71425	6.10852	6	5.04439	4.64386	4.85798	5.85798	8.08215	5.58496	6	5.80736	5.24793	5.55459	5.08746	5.80736	5	7.02237	4.85798	4.45943	6.20945	7.7879	5.78136	4.58496	6.16993	6	6.04439	5.90689	5.24793	5	5.2854	4.24793	4.45943	5.08746
PLA2G2E	B	4.75489	2	4.58496	2	1.58496	5.58496	5.2854	4.85798	1.58496	2.80735	4.32193	5	1	4.24793	3.80735	3.70044	3.45943	4.58496	0	0	6.10852	2.58496	1.58496	4.64386	1.58496	6.93074	5.2854	3.70044	2	4.16993	2.32193	4.64386	1.58496	5.08746	2	6.42626	3	2	5.12928	4.58496	7.24793	2.58496	4.24793	4.80736	4.24793	3.16993	0	4
IGKV1_6	B	3.32193	6.84549	6.04439	8.55075	10.1408	1	1	3.70044	6.16993	2.58496	3.16993	3.45943	1.58496	0	8.61102	5.75489	0	6.91886	1	0	2.32193	2.32193	9.40088	2.32193	5.04439	4.58496	5.08746	3.45943	0	5.72792	0	5.64386	1.58496	0	2.32193	8.01123	4.70044	0	3.58496	0	0	6.39232	3.70044	2	6.04439	3	3	1.58496
IGKV2OR22_4	B	0	2.58496	3.16993	3.90689	4.16993	0	0	0	3.45943	0	0	0	0	0	4.39232	0	0	2.58496	0	0	0	0	4.45943	0	1	0	1	1	0	1	0	1.58496	0	0	0	2.58496	1	0	0	0	0	0	0	1	1	0	0	0
MZB1	B	4.80736	8.21917	6.87036	10.0098	9.7039	3.45943	2.58496	4.08746	7.93074	4.64386	4.16993	3.90689	3.70044	4.16993	9.8009	7.73471	3.16993	8.35755	3.32193	4.45943	4.90689	4.24793	10.2668	5.04439	6.72792	4.80736	5.42626	5.93074	2	6.18982	4.24793	7.62205	3.80735	1.58496	4.08746	9.31515	6.16993	3.70044	5	3.32193	3.45943	4.24793	3.58496	4.08746	5.24793	1.58496	3.90689	3.32193
PTPRE	B	12.5438	11.3326	12.0792	12.3769	11.3837	12.1154	12.741	11.584	12.1929	11.9267	12.8366	12.81	10.5187	10.5098	13.5522	12.7547	12.2972	11.5387	11.969	8.88874	12.912	12.2958	10.851	13.4773	12.2871	12.8832	12.3112	9.85953	13.1613	11.8677	11.8868	12.1095	10.9039	10.5324	11.6271	12.5999	11.3049	9.65821	11.9315	12.1724	11.1331	10.4828	11.0921	12.1573	12.2079	13.2263	9.05257	11.6389
IGHV3_15	B	3.80735	10.4969	7.02237	10.7194	11.9604	3.16993	1.58496	2.32193	7.91289	4.80736	3.70044	3.16993	1	1	10.3231	8.32643	2	7.13955	2.32193	4.16993	3.70044	7.56224	10.6644	3.58496	7.39232	5.80736	5.45943	5.24793	0	5.67242	1.58496	8.56224	1	1.58496	2.58496	11.178	5.90689	1.58496	4.58496	1	3.16993	3.90689	5.64386	4.24793	3.45943	1.58496	1.58496	0
KIAA0125	B	2	5.16993	3.80735	6.12928	7.58496	1	2.32193	0	5.24793	2	2.80735	2.58496	1	0	7.52356	5.04439	2	5.32193	1.58496	0	2.80735	0	7.18982	2.80735	2.80735	2	2.32193	0	0	3.16993	2	4.75489	2	1	0	7.81378	2.58496	3.32193	2.80735	0	1.58496	0	1	2	1.58496	1	5.97728	0
IGHV3_73	B	3.70044	11.1712	4.32193	7.36632	8.66534	0	0	2	7.10852	0	1.58496	2.58496	0	0	7.02237	4.90689	0	4.16993	1	0	0	0	8.8857	2.80735	5.20945	3	3.58496	2.58496	0	3	0	3.70044	0	0	1	5.24793	5.49185	1.58496	4.08746	0	0	1	4.58496	2.80735	1	2	0	0
C1orf116	B	10.7674	11.6878	12.2784	12.2082	11.4336	12.1997	12.2444	12.5515	12.7962	11.1892	12.4893	12.4218	12.8102	8.94544	12.3371	12.5452	10.8525	11.6239	13.1512	10.7125	12.9522	12.2926	12.6064	12.0095	13.3987	11.9527	12.0934	12.0921	11.5122	13.0137	12.5904	13.2835	12.5214	11.7309	11.1855	11.4924	11.0954	10.5622	10.8447	12.4998	11.3542	8.53916	11.3647	12.3498	12.0921	12.7651	6.83289	12.4089
FAM92B	B	1	3	2	2.32193	2.32193	0	0	0	1	0	0	1.58496	0	0	4.32193	2	0	1.58496	0	0	0	2.80735	1.58496	0	1.58496	1.58496	0	0	0	3.32193	7.91289	1	0	0	0	4.32193	1.58496	4.08746	0	0	0	2.32193	0	1	1	0	1	0
IGKV1_13	B	0	1	1	2	2	0	0	0	1	0	0	1	0	0	1.58496	0	0	1	0	0	0	0	3.16993	0	1.58496	0	0	0	0	1	0	1	0	0	0	3	1	0	1	0	0	0	0	1	0	0	0	0
IGHV3OR16_10	B	0	0	0	1.58496	3	0	0	0	2	0	0	0	0	0	2	0	0	0	0	0	1	0	3.45943	0	1.58496	0	0	0	0	0	0	0	0	0	0	5.24793	1.58496	0	0	0	0	0	0	0	0	0	0	0
IGLV1_51	B	5.39232	9.26913	8.94544	10.5236	10.683	4.64386	1	4.80736	8.15482	5.20945	5.78136	5.04439	3.32193	2.32193	12.6312	8.89178	3.32193	8.96	5.45943	4	5.16993	4.64386	11.1548	5.55459	7.74819	5.93074	6.96578	6.02237	3.80735	5.78136	4.45943	7.98299	5.20945	3.45943	4.39232	9.29921	6.30378	3.70044	4.32193	3.32193	4	4.80736	4.39232	4.52356	6.14975	4.32193	3.45943	3.90689
RUNX2	B	10.0821	10.6874	11.1849	11.3576	10.2819	11.5255	11.1402	10.6618	10.6865	10.403	11.4757	11.0014	12.8311	10.6839	10.9322	11.1478	9.60363	10.0835	7.61471	6.44294	11.0035	10.1699	9.84078	11.4767	9.21432	11.0701	11.227	8.93958	11.1874	10.5962	9.29002	10.3859	10.062	9.71939	8.40514	10.7356	11.1485	9.47371	10.545	11.0835	10.8178	8.91886	9.75989	10.9099	11.395	10.0593	7.57743	10.403
IGKV1OR10_1	B	0	1.58496	0	1.58496	3.32193	0	0	0	2.58496	0	0	0	0	0	2.32193	0	0	1	0	0	0	1	2.32193	0	0	0	1	0	0	0	0	0	0	0	0	2.80735	0	0	0	0	0	0	0	0	0	0	0	0
IGKV1D_42	B	0	4.24793	1.58496	0	4	0	0	0	2.32193	0	2.32193	1	0	0	3.16993	2.58496	0	2	0	0	0	0	3.45943	0	0	0	2.80735	0	0	0	0	2	0	0	0	3.45943	2.32193	0	0	0	0	0	0	0	0	1.58496	0	0
IGHV3_41	B	0	2	0	3.45943	3.45943	0	0	0	2	0	0	1.58496	0	0	3.58496	0	0	1.58496	0	0	0	0	3.80735	1	1	0	1	0	0	0	0	1	0	0	1	3.70044	0	0	0	0	0	0	0	0	0	0	0	0
IGKV4_1	B	5.49185	12.1232	9.55267	11.8122	11.183	3.80735	3.58496	4.45943	10.3421	5.12928	6	6.42626	2	1.58496	11.6298	10.0607	1	9.08215	4.70044	5.78136	4.45943	4.80736	13.9074	8.51175	8.37938	7.02237	7.01123	5.83289	2.80735	7.97154	3.32193	8.61839	1	2.32193	5.16993	10.7532	7.71425	4.45943	6.06609	3	4.24793	6.84549	5.64386	5.67242	6.45943	3.80735	3.32193	3.45943
IGKV3_15	B	5	8.86419	8.19476	10.5459	10.7682	1.58496	1.58496	3.16993	8.08215	3.90689	5.39232	4.39232	2	0	11.3576	8.54303	1.58496	6.6865	3.80735	3.80735	2.80735	3.32193	10.9679	6.70044	6.79442	6.16993	5.24793	5.24793	1	7.45121	2	9.40088	1	2.58496	4.24793	9.60733	7.20945	2.80735	4.80736	1.58496	1	3.80735	2.80735	4.45943	5.42626	3.58496	3.16993	2.32193
IGKV6D_21	B	1	4.24793	5.39232	3.90689	2.32193	0	0	0	0	1	0	0	0	0	6.55459	0	0	3.45943	0	2.80735	0	0	4.32193	3	3	2	0	1	0	0	0	1.58496	0	0	0	4.9542	0	0	1	0	0	0	0	0	0	0	0	0
IGHV5_51	B	5.9542	10.2396	7.58496	9.82655	11.7528	2.32193	1	2.58496	8.21432	3.90689	4.39232	4.45943	0	1	11.8333	10.1408	1.58496	8.18487	4.16993	4.16993	3.16993	3.80735	10.7202	6.72792	7.60733	5.64386	4.32193	4.9542	1	4.58496	1	8.87652	2.32193	3.16993	3.45943	9.12412	7.64386	2	4.75489	0	2.32193	3	3.45943	4.58496	3	3.70044	2.58496	0
CFB	B	9.3837	9.52943	9.10852	10.6101	10.1202	8.80413	9.20701	9.91289	10.3421	8.28077	8.84862	9.91139	11.2058	8.58496	10.0634	9.27845	5	9.34651	9.97154	6.76818	6.04439	8.70736	9.8392	8.86109	10.69	10.5382	10.6724	9.26679	8.48784	9.31288	7.67242	8.83289	7.96578	8.10329	7.70736	9.69697	10.2467	7.94252	8.77149	9.75154	8.87652	8.11374	9.02791	10.2992	9.32418	9.09803	10.5382	9.58684
PIP5KL1	B	9.04712	8.29921	9.15228	8.35315	8.81057	8.63299	8.9629	9.15735	8.2621	9.58308	8.86109	8.69349	9.20212	8.76818	9.55459	8.3443	8.05528	8.49185	7.41785	6.62936	9.76155	9.37069	8.61102	9.15987	8.23841	9.93516	8.94837	8.74147	8.98299	8.69	8.87958	10.1548	9.18735	8.40939	8.22882	9.01959	8.69349	8.56605	8.56224	8.8857	9.683	9.1267	8.07146	8.59991	9.5157	8.06609	6.55459	9.40727
IGKV1_16	B	3.32193	8	7.29462	8.26679	9.23122	1	0	2.32193	7.52356	1.58496	4.08746	2.58496	1	0	7.90689	6.59991	0	7.02237	1	2.32193	0	1	8.85798	1	7.88264	3.58496	6.35755	4.39232	0	2.58496	1	6.04439	1.58496	0	3	8.50383	3.80735	1	3	0	0	6	2	3.80735	4.85798	0	3.80735	0
IGLL5	B	5.93074	9.81378	8.52748	12.0688	11.8622	4.08746	4.24793	4.85798	8.92184	5.9542	6.02237	5.04439	3.16993	1.58496	10.9211	9.38154	2	8.8009	4.39232	5.42626	5.20945	5.20945	12.0375	5.08746	7.25739	6.42626	7.12928	7.16993	2.58496	7.44294	2.80735	8.06609	3.58496	3.16993	4.64386	11.8707	7.59246	3.90689	5.72792	2	4.32193	5.70044	4.70044	5.24793	6.53916	4.08746	4.39232	3
SCEL	B	11.1991	11.6064	12.3468	12.7665	12.4914	11.7867	12.9557	11.0908	12.4934	10.6636	13.5313	13.2857	6.40939	11.3542	13.5875	13.1564	11.9114	10.8673	11.7249	9.6865	13.1649	10.3174	12.2288	11.9177	13.0118	10.9039	13.3209	10.7022	13.5129	13.5714	11.2119	12.1627	11.4818	11.557	11.5167	11.4367	11.462	12.6117	11.6618	11.8967	10.0688	10.7698	11.3998	12.329	12.4307	14.1027	6.58496	12.1671
IGKV1_33	B	0	0	0	3.32193	4	0	0	0	1.58496	0	1	0	0	0	3.16993	1.58496	0	1	0	0	0	0	4.32193	1	1	0	0	0	0	0	0	0	0	0	1	3.32193	0	0	0	0	0	0	0	0	0	0	0	0
IGHV3_30	B	4.08746	7.92481	7.61471	11.8459	10.5718	3	0	3.32193	10.4336	1	4.58496	4.58496	1	0	10.9129	7.29462	0	6.42626	2.32193	2.80735	1	3.16993	10.4429	6.79442	5.20945	5.70044	6.91886	3.32193	0	6.96578	2	6.80736	2	0	3.80735	10.1737	7.12928	3.16993	2.58496	0	2.32193	2.58496	4.9542	4.45943	2.80735	2.80735	3.16993	2.58496
IGKV1_39	B	0	4.70044	2	5.04439	6.58496	0	0	1	3.32193	0	0	1	1	0	5.35755	4	0	1.58496	0	0	0	1	6	0	1.58496	1.58496	1	1	0	1	0	2	0	0	0	4.58496	2.32193	0	0	0	0	0	0	1	0	0	0	0
IGLC3	B	5.55459	10.4512	8.63663	13.4229	11.5196	3.58496	3	5.35755	10.1396	7.02237	6.32193	6.10852	3.45943	3	13.26	10.851	3	11.1555	4.32193	6.72792	4.80736	7.09803	11.9542	5.90689	9.35755	6.40939	8.29921	7.44294	1	9.30834	4.24793	10.1459	7.3837	5.78136	5.78136	10.1059	8.28077	5.72792	6.97728	2.32193	6.04439	6.52356	5.9542	6.50779	6.40939	2.80735	3.70044	4.24793
OR5BB1P	B	0	1.58496	0	1	1.58496	2.80735	0	0	3.80735	0	1	1	0	0	1	2	1	0	0	0	1.58496	0	1.58496	1	0	2.80735	1	0	2	0	1	0	0	0	0	2.58496	2	0	2	2.58496	1	0	0	1.58496	3.70044	0	0	0
IGLVI_70	B	0	0	4.24793	2.80735	4.52356	0	0	0	0	1	0	0	0	0	2	1	0	3.58496	0	0	0	0	3.32193	0	0	0	0	1	0	0	0	0	1	1.58496	0	2	0	0	0	0	0	0	0	0	0	0	0	1
IGLV4_60	B	0	2.58496	1.58496	6.22882	2	0	0	0	1.58496	0	3.32193	0	1	0	3.32193	3.70044	0	4.08746	1	2.80735	0	0	6.61471	1	3.16993	0	2	0	0	1	0	2.80735	0	0	0	3.32193	1	0	3.32193	0	1	1	0	3.45943	0	0	1	0
IGHA2	B	7.45943	12.1228	7.16993	10.4491	9.3443	4.9542	3.80735	5.67242	9.60177	9.17493	5.93074	5.75489	4.45943	2	9.90989	9.50581	4.9542	10.332	4.70044	9.35315	6.59991	5.64386	10.9837	5.78136	10.5324	9.1267	7.60733	10.1254	2.32193	9.14466	4.16993	11.3072	4.70044	5.39232	4.64386	11.4419	10.8353	3.16993	8.99718	2	6.79442	7.46761	7.97154	7.10852	6	5.35755	5.64386	6.08746
RP1_244F24.1	B	6.37504	6.52356	6.80736	6.80736	7.27612	7.93074	6.83289	8.66888	6.33985	8.01681	6.47573	7.85175	8.65105	7.20945	7.3837	6.30378	6.67242	7.45943	3.32193	2.80735	8.2621	6.67242	5.42626	7.39232	3.70044	8.29921	6.42626	5	7.35755	6.82018	5.04439	6.65821	7.31288	7.50779	4.45943	7.20945	6.59991	6.45943	6.50779	7.39232	9.0607	4.80736	5.04439	7.99435	8.03342	3.80735	2.80735	8.14466
RP11_302F12.1	B	4.85798	5.70044	5.52356	4.85798	4.52356	5.35755	6.97728	6.93074	3.90689	4.52356	6.82018	6.98869	0	2	6.91886	6	8.34873	8.57743	6.37504	1	5.90689	4.80736	4.9542	4.52356	5.83289	6.93074	6.26679	7.49185	3.16993	7.65821	2	6.14975	3.16993	7.32193	4.58496	6.04439	6.42626	4.85798	6.20945	6.65821	9.11114	2	5.20945	6.26679	6.2854	5.78136	0	6.42626
IGKV1_5	B	7.27612	10.0126	9.30378	12.2137	11.7777	3	5.35755	5.32193	11.0451	4	6.78136	5.52356	3.80735	2.32193	12.6355	9.55651	3.16993	8.55459	3.58496	6.74147	3	5.58496	12.3479	6.30378	8.43879	7.49985	6.82018	6.16993	1	7.93664	3	8.27146	1	3.80735	5.70044	11.2755	7.53916	2.58496	6.56986	1.58496	3.58496	4.9542	6.33985	5.97728	7.09803	4.24793	4	2.80735
RP11_295P22.2	B	0	3.16993	0	3.58496	4.70044	0	0	0	2.80735	0	0	1	0	0	3	3.32193	0	1.58496	1	0	0	0	4.16993	0	1.58496	0	1.58496	0	0	1	0	3	0	0	0	2	1.58496	0	0	0	0	0	0	0	2.58496	1	0	0
NR2F1_AS1	B	9.75154	10.545	9.95274	11.0077	6.98869	9.03342	10.062	9.88874	9.55267	9.3015	10.6393	10.6707	10.0941	9.92926	10.3083	11.3426	7.33092	10.9758	9.40727	6.2854	9.68475	9.87958	8.51964	10.4898	10.927	10.7912	11.2592	9.25974	6.88264	10.1485	7.89482	11.4126	9.97298	10.4878	7.22882	10.4858	10.611	9.14466	10.2981	7.34873	8.54303	8.99152	9.36851	10.6027	10.0498	9.69349	8.26679	10.255
CAMK2N1	B	13.1946	13.539	14.7013	14.1337	12.0674	13.9599	14.9761	14.1016	12.912	12.8017	14.3428	14.2378	9.25974	13.0802	14.4618	13.8127	12.7339	13.4018	8.70736	7.64386	14.0784	14.3635	11.0056	14.0513	10.2946	15.3807	14.6486	12.3216	13.6758	13.7899	11.5304	14.1751	11.5943	13.6721	11.7574	14.5407	12.8168	12.0785	13.7259	13.9287	14.8207	12.824	12.595	13.6632	14.4209	13.222	9.9263	13.4463
IGKV1D_39	B	0	1	2	6.22882	5.39232	0	0	0	2	0	0	0	1.58496	0	4.9542	2.58496	0	0	0	0	0	1.58496	4	0	1.58496	0	1	2	0	2	0	0	0	0	0	4.70044	1.58496	0	1.58496	0	0	0	0	0	0	0	0	0
IGHM	B	9.44087	15.5416	7.78136	13.1963	10.7781	5.12928	5.2854	9.07682	11.224	6.93074	8.24793	7.66534	6.93074	5.35755	12.0035	11.7254	6.70044	10.8556	6.02237	9.42836	7.89482	10.5078	13.4612	7.91886	11.4813	9.69697	7.81378	8.7039	3.16993	9.55075	4.85798	11.1478	5.64386	6.04439	6.9542	13.2578	9.86419	8.04439	8.17493	4.45943	7.07682	9.29232	7.57743	8.47167	9.62571	8.26679	6	5.78136
IGLV2_14	B	5.88264	9.18983	8.79116	12.7149	10.8903	3.16993	1	4.24793	8.83605	4	5.52356	5.85798	2.58496	0	11.1749	9.90237	1.58496	8.55842	2.80735	5.72792	5.67242	5.08746	12.145	5.88264	7.81378	6.14975	6.79442	6.49185	2.32193	8.66178	3.16993	8.14975	4.39232	2.58496	5.35755	11.1898	6.32193	2.80735	5.61471	0	3	5.61471	4.64386	4.08746	5.72792	3.80735	2.58496	2.32193
JAK3	B	10.8757	9.92035	9.45121	10.1611	9.80574	10.5727	10.6083	10.3498	10.0835	11.1718	11.3426	10.8971	10.69	10.792	11.0553	9.26444	8.01123	10.7928	9.88111	8.59246	10.7482	10.5314	9.81858	11.0464	9.64566	10.4707	9.87958	9.82337	10.2527	10.1306	10.0279	10.8273	10.4189	10.2276	8.23841	10.6935	10.5887	9.20457	10.1824	9.97298	9.96434	8.03342	9.11634	8.69349	10.6073	10.0566	6.44294	10.8321
TACSTD2	B	12.0007	13.3358	14.316	13.0703	11.9462	13.7851	15.1453	16.6283	14.9331	15.2567	15.7544	15.3881	13.2979	10.268	15.5981	13.5767	15.5673	15.1319	14.8146	12.0563	15.5226	15.1624	12.9418	15.6083	15.1876	15.5161	15.3595	14.9102	15.5621	14.1815	10.6519	16.0944	11.4331	15.128	12.8474	14.796	10.813	12.3359	13.7212	14.8527	14.7279	9.11114	13.8433	16.0646	15.2263	14.5974	8.10852	14.8354
SLAMF7	B	7.18982	7.53916	6.32193	9.12928	9.89178	7.43463	5.64386	7.7879	9.29692	6.12928	8.09276	7.03342	5.67242	6.45943	8.74147	8.13955	6.02237	7.65105	4.85798	6.22882	6.49185	5.35755	9.85487	7.27612	8.00563	5.80736	7.40939	5.85798	5	6.53916	6.18982	7.54689	6.62936	4.45943	9.0954	8.08746	8.59619	6.53916	6.87036	9.50184	6.94252	6.82018	7.48382	5.70044	5.9542	6.64386	5.39232	6.52356
IGLV2_23	B	5.32193	9.73471	8.15987	12.6755	12.3926	2.58496	3.45943	3.80735	8.87036	4.58496	4.90689	5.12928	1.58496	1	11.3902	8.84862	1.58496	8.61839	3.16993	4.9542	4.45943	4.52356	11.2894	5.80736	7.29462	6.37504	6.55459	6.40939	3.45943	8.03892	3	8.96867	3	2.80735	4.16993	10.0808	6.62936	2.58496	5.24793	1	1.58496	3.45943	5.24793	5.97728	4.70044	3	4.16993	2.80735
IGKV3_20	B	6.67242	10.2348	9.37069	12.5033	13.0748	3.58496	1.58496	5.32193	10.4625	5.12928	6.06609	6.04439	3.32193	2.58496	12.1523	10.4315	2.32193	9.48382	4.58496	5.9542	6.67242	5.08746	12.6883	9.47776	9.67419	7.79442	7.7879	7.19967	2.58496	9.23841	4.08746	9.09011	2	4	5.61471	11.043	8.63299	4.52356	6.83289	2.32193	4.16993	5.97728	5.83289	6.16993	8.3966	4.70044	5.80736	2.58496
IGKV1OR22_5	B	0	1	2	3.16993	4.52356	0	0	0	0	0	0	0	0	0	3.16993	0	0	1	0	0	0	1	3.70044	0	0	0	1	0	0	1	0	0	0	0	0	2.32193	1.58496	0	0	0	0	0	0	0	1	0	0	0
IGHGP	B	4.32193	10.2784	7.19967	11.4712	12.1283	3.16993	2.80735	4.32193	9.31061	5.16993	5.04439	5.32193	2.58496	2.32193	11.774	9.77643	1.58496	9.35975	2.58496	1.58496	6.40939	5.55459	11.5132	6.83289	8.21917	7.35755	5.75489	7.40088	2	8.34873	3.80735	8.48784	2.32193	2	5.32193	11.007	3.16993	4.08746	5.32193	2.32193	4.52356	6.33985	6.39232	5.70044	6.53916	3	4.45943	3.16993
AC103563.5	B	0	2.58496	1	2.32193	2.32193	0	0	0	2.58496	1	0	0	0	0	3.16993	0	0	0	0	0	0	0	2.80735	0	2	0	1	2	0	0	0	0	0	0	0	2.80735	1	0	0	0	0	0	0	0	0	0	0	0
IGKV2OR22_3	B	0	1	2	1.58496	2.58496	0	0	0	1.58496	0	0	0	0	0	3	0	0	2.32193	0	0	0	1.58496	3	0	1	0	0	0	0	0	0	0	0	0	0	2.58496	1	0	0	0	0	0	0	1	0	0	0	0
IGKV1OR2_118	B	0	1	0	2	2.32193	0	0	0	1.58496	0	0	0	0	0	1	1.58496	0	0	0	0	0	0	1.58496	0	1	0	0	0	0	0	0	0	0	0	0	2.32193	1	0	0	0	0	0	0	0	0	0	0	0
IGLC2	B	7.85175	11.8194	9.66711	13.7493	12.2975	4.70044	4	6.10852	10.5527	8.01681	7.7211	7.46761	4.75489	1.58496	12.7256	11.2095	4.32193	11.7121	5.45943	7.18982	10.1861	7.97728	13.3115	9.00843	9.65284	8.14466	9.09276	9.17742	3.58496	9.29002	4.9542	10.8178	4.24793	5.83289	6.61471	12.6522	8.39232	5.75489	7.63663	3.32193	5.64386	6.40939	5.67242	7.11894	7.87652	4.58496	5.70044	5.42626
IFNWP19	B	8.44708	6.53916	8.3966	9.46557	6.2854	7.74819	9.71768	6.79442	7.76155	7.55459	6.35755	7.77479	5.32193	8.79442	7.13955	9.05799	6.37504	5.52356	6.47573	3.58496	7.90087	6.76818	7.03342	8.35755	8.04439	7.64386	9.25974	3.90689	8.08215	7.27612	8.57743	7.85798	8.72792	6.85798	7.88874	6.62936	7.7211	5.42626	8.11374	7.69349	5.04439	4.64386	5.24793	6.47573	7.80736	6.84549	7.44294	5.75489
RP11_1036E20.9	B	7.39232	9.84549	5	4.45943	7.21917	8.74483	8.14466	9.43879	8.29002	6.49185	9.70044	10.6119	0	4.70044	9.40088	8.42206	6.24793	9.23122	8.58872	2	8.683	5.75489	5.42626	8.09803	8.99152	10.733	7.8392	6.49185	6.32193	8.01681	3.45943	7.54689	4.75489	8.73471	3.70044	10.1241	7.85175	3	7.02237	8.36194	7.26679	0	7.58496	10.2877	10.0224	7.54689	0	7.82018
IGHG3	B	7.37504	13.0379	11.4062	15.2171	13.5401	5.08746	4.16993	6.26679	11.5897	7.41785	8.64386	7.65105	7.12928	5.24793	14.2623	12.4729	6.04439	13.6826	6.44294	6.39232	8.11894	9.18735	14.1499	10.973	8.57743	9.07949	9.55075	9.31967	4.52356	9.39874	5.93074	10.6284	6.88264	5.58496	7.8009	12.9037	7.49185	4.45943	7.90689	3.45943	7.3837	8.89482	8.5157	8.81057	9.05528	4.16993	6.44294	5.72792
TM4SF4	B	8.88264	7.69349	10.4051	3.90689	5.88264	7.65821	9.36194	8.8009	10.3443	7.79442	8.01681	9.83131	8.22882	6.9542	9.59991	9.54496	6	7.82655	8.86419	6.04439	7.62205	7.47573	8.20945	8.43045	10.0647	6.44294	9.2738	6.61471	9.82337	10.3208	6.75489	9.11634	8.24317	6.44294	7.48382	6.06609	6.37504	6.04439	8.75154	7.58496	7.13955	10.0821	4.75489	7.36632	8.37069	9.62205	4.32193	8.45121
SLC25A47P1	B	5.75489	8.51175	3.70044	3.16993	4.52356	7.31288	6.53916	7.61471	7.25739	4	9.19722	9.18735	0	2	7.7879	7.3837	4.70044	6.83289	7.67242	0	7.55459	4	2.80735	7.07682	8.59246	8.57743	5.85798	4.75489	5	5.58496	1	7.52356	0	6.61471	3	8.02237	6.79442	0	6.04439	7.15987	5.24793	1	6.61471	8.59991	8.23841	6.56986	0	5.52356
MIR31HG	B	8.70044	7	8.67596	9.44915	6.93074	8.01123	9.52748	7.08746	8.30834	8.17991	6.62936	8.14466	5.08746	9.39446	7.8392	9.16491	6.85798	5.58496	7.12928	3.90689	7.96	6.50779	7.64386	8.82972	8.28077	8.08746	9.10066	6.04439	8.24793	7.29462	8.92184	7.92481	8.98299	7.18982	8.10329	7.32193	7.58496	5.93074	8.42206	8.10329	6.44294	5.93074	5.61471	7.29462	8.30378	7.2854	7.87652	7.08746
PSG1	B	5.85798	5.04439	4	5.08746	1	4.70044	5.52356	4.45943	5.32193	1.58496	5.75489	5.61471	1.58496	1	4.58496	4.90689	9.47573	6.47573	3.58496	1	5.85798	7.50779	2.58496	3.32193	1.58496	4.9542	3.90689	3.16993	1.58496	5.52356	2	5.88264	4.39232	8.03342	4.85798	3.80735	3.16993	2.58496	8.10329	6.44294	7.25739	2.80735	3.70044	3.70044	5.08746	4.32193	1	4.58496
MUC21	B	7.96578	9.18983	9.19967	8.06609	1.58496	8.01123	9.58872	9.90087	10.8819	4.80736	8.71081	8.93074	0	6.53916	7.90689	6.08746	5.67242	6.91886	7.67242	7.62936	9.11634	5.42626	8.43045	7.53916	11.7997	8.97154	8.59246	10.352	5.42626	9.39232	9.02514	11.6724	5.20945	9.97728	4.08746	6.55459	9.44294	9.56224	10.5746	8.50779	9.16239	6.35755	7.8009	2.80735	9.73132	7.41785	0	7.45121
TNFRSF17	B	2.80735	5.04439	3.45943	6.39232	6.74147	1.58496	0	2	4.75489	2.32193	2	2	0	0	6.08746	5.12928	1	3.90689	1	4.80736	1.58496	2.58496	7.10852	2	2.32193	2	2	3.45943	1	3	3.70044	3.90689	1	0	2.32193	6.18982	3.32193	2	3.32193	2	1	3	0	1.58496	2.58496	1	2	0
CYP1B1	B	10.4988	11.5132	12.9177	12.2285	9.64025	11.9121	12.0175	12.9537	12.7873	8.59619	13.0046	13.0046	5.08746	10.5068	13.3496	13.8143	14.0934	11.5503	9.85953	10.8423	12.2405	10.8727	10.3354	12.8659	10.6092	12.8849	13.7774	10.643	12.9317	10.7887	9.12928	13.0543	11.576	12.4762	10.6448	12.3401	10.5498	10.1611	11.7944	13.6797	13.1785	8.9542	11.8333	12.4757	12.5036	12.7127	7.41785	11.4767
WARSP1	B	4.75489	7.89482	2	2	3.58496	6.72792	6.90689	7.50779	6.53916	4.16993	8.66888	8.82655	0	1.58496	7.53138	6.78136	4.64386	5.58496	6.75489	1.58496	7	3.70044	2.80735	6.04439	7.63663	8.34873	5.49185	3.16993	3.70044	5.97728	1.58496	6.30378	2.58496	6.14975	2.80735	7.41785	6.12928	1.58496	5.70044	7.3837	4.64386	0	6.20945	8.11894	7.94252	5.42626	1.58496	6.10852
JSRP1	B	5.08746	6.82018	5.20945	6.53916	6.94252	4.32193	4.58496	4.9542	5.52356	5.70044	4.32193	5.32193	4.9542	6.88264	7.22882	5.55459	3.90689	7.02237	3.45943	3.80735	5.35755	4.24793	5.67242	4	4.32193	5.67242	4.08746	4.75489	4.32193	5.04439	5.45943	5.42626	6.56986	4.16993	5.49185	6.30378	4.45943	4.90689	4.39232	3.70044	6.12928	5.88264	3	5.75489	5.72792	2.58496	4.08746	4.70044
RSPO4	B	10.9715	10.4898	9.94691	10.1485	9.2503	10.4062	9.15228	10.2969	10.314	11.2877	11.1466	10.9069	7.70044	8.74483	11.352	9.66711	9.79928	8.7879	11.0861	8.10329	11.2877	10.1459	9.2503	11.1649	11.1007	11.2586	11.1013	8.92184	10.6671	10.29	7.30378	10.1599	9.88417	11.0077	8.30834	9.90087	8.03342	8.11374	11.2438	11.2216	10.4419	8.87958	7.85175	9.99152	11.2603	10.4147	3.90689	10.3276
ALOX15B	B	9.64566	11.3106	6.85798	10.9024	7.8392	10.584	10.4009	11.9823	10.7952	9.7039	11.6817	8.50779	4.58496	10.9024	11.3449	11.0526	13.368	11.058	11.9366	4.16993	10.7296	9.2621	9.62753	11.5732	13.7561	10.5314	11.9936	9.8009	10.4808	9.87498	10.196	12.1901	10.8074	11.137	10.0014	10.0901	11.4424	11.5353	10.3729	11.585	11.683	10.3298	9.77149	9.94544	10.3718	12.3205	2.58496	12.0725
GABRB2	B	12.6569	12.3622	10.1972	13.2605	11.3912	13.021	10.7764	12.3049	12.0269	11.7168	13.2887	12.7653	4.16993	10.7457	13.7029	13.7151	13.4411	12.2167	12.4821	3.80735	12.9622	12.3049	11.617	14.1293	13.6546	13.5751	12.6145	11.3674	13.8692	11.7427	12.0529	11.8719	10.3718	10.9454	10.6874	13.3676	12.9487	10.6064	11.6371	14.3143	12.7425	9.21675	11.6316	12.9825	13.3644	13.7093	7.99435	12.4856
PRSS1	B	5.12928	9.91588	3.32193	9.79928	7.31288	7.40088	6.55459	9.93221	6.37504	4.39232	7.53138	6.18982	2.32193	8.7039	6.71425	8.34873	7.71425	7.25739	3.32193	1	7.82018	4.24793	6.44294	8.09803	7.04439	9.07682	11.2744	8.79442	7.49985	7.10852	5.32193	6.10852	3.16993	8.82018	4.75489	7.7879	6.85798	7.16993	7.7879	8.07146	8.23841	3.80735	7.43463	9.07682	9.76653	6.65821	0	8.5157
IGKV1OR1_1	B	0	1	0	0	3	0	0	0	0	0	0	0	0	0	2.32193	1	0	0	0	0	0	0	1.58496	0	0	0	0	0	0	1	0	0	0	0	0	0	0	0	0	0	0	0	0	0	0	0	0	0
AF127936.3	B	2	0	1.58496	3.16993	2	2	1	2	2.32193	2	2.32193	2	3.16993	2.58496	3.16993	2.32193	0	1	0	1.58496	1	1.58496	2.80735	2.32193	1	2.58496	1.58496	0	1	0	2.58496	1	2	0	1.58496	3.58496	1	0	1.58496	1.58496	0	1	0	2	1	0	1	1.58496
IGKV1OR9_2	B	0	1	0	0	2	0	0	0	0	0	0	0	0	0	1.58496	0	0	0	0	0	0	0	2.58496	0	1	1	2	0	0	0	0	0	0	0	1	1.58496	0	0	0	0	0	0	0	0	0	0	0	0
IGHG2	B	7.33985	14.2524	10.9744	14.5291	15.8752	6.71425	5.72792	7.53138	12.4014	8.37504	8.47167	8.34873	5.93074	5	14.9542	12.2709	4.08746	13.3735	5.72792	4.45943	8.94252	8.67243	14.3802	8.56605	11.7826	11.0423	9.54303	10.3004	5.04439	11.849	6.04439	12.1056	5.16993	6.33985	8.08746	14.7537	7.99435	6.12928	8.98584	5.52356	7.20945	9.85487	9.35535	9.13699	8.33539	6.22882	7.83289	6.52356
IGKV1OR_3	B	0	0	1.58496	2	2.58496	0	0	0	0	0	0	0	0	0	1.58496	0	0	0	0	0	0	0	0	0	0	0	0	0	0	0	0	0	0	0	0	0	0	0	0	0	0	0	0	0	0	0	0	0
PKNOX2	B	10.5793	8.93074	10.3454	7.7879	9.86728	7.60733	7.7211	6.96578	11.2426	11.3129	8.65105	6.70044	12.1453	9.74651	11.5241	9.32643	7.2854	7.41785	5.45943	8.63663	11.4278	9.7364	10	11.4553	8.56986	11.1421	9.29002	8.24317	10.5821	5.9542	12.1621	6.97728	6.53916	3.80735	11.1762	10.9425	11.8997	7.80736	4.80736	7.97154	7.29462	8.87652	11.5098	10.4346	9.62753	9.33092	12.3998	9.52943
AE000661.37	B	9.86264	8.37504	8.82337	10.8773	6.14975	10.1497	9.38154	8.85798	8.03342	8.40088	7.53138	8.34873	1	11.5063	8.49586	9.73809	3.90689	6.06609	3.90689	1	9.24079	6.16993	7.69349	9.83605	6.22882	8.32643	9.56986	7.18982	5.9542	8.70736	9.61102	9.48382	10.5353	9.58308	10.0795	7.59991	8.30378	8.59246	9.13699	9.44708	9.84862	11.2871	7.79442	7.21917	9.93074	6.76818	1.58496	9.57365
SYT1	B	7.18982	7.45943	8.59246	8.60363	3.70044	7.60733	5.85798	6.32193	6.79442	7.56986	8	7.22882	8.66534	5.97728	6.9542	8.16992	4.32193	6.94252	4.39232	3	7.07682	9.66178	5.08746	6.42626	5.9542	6.96578	9.88874	5.52356	3	5.61471	6.82018	4.45943	8.14975	6.47573	5.42626	7.88264	6.64386	5.80736	9.47371	6.04439	3.90689	6.67242	6.93074	6.40939	6.45943	6.08746	5.16993	6.53916
IGKV3OR2_268	B	0	3.45943	2.80735	4.32193	4.90689	0	0	1	1.58496	0	0	2	0	0	4.75489	2	0	1.58496	0	0	0	1	5.35755	1	1	1	1	2.58496	0	1	0	3	0	0	1	3.32193	3	0	0	0	0	1.58496	0	1	1.58496	0	0	0
PVRL4	B	10.3242	10.2992	8.86419	8.17991	9.75154	10.8525	11.1286	11.5608	10.7557	11.2107	11.0348	11.0701	11.5008	10.1319	11.0417	11.1624	10.769	11.1762	10.5362	8.30834	11.5338	10.5469	8.83605	12.0269	12.1036	11.463	10.8289	10.3399	11.5033	10.3049	9.25974	11.4336	7.91289	10.858	9.94837	10.6812	8.18983	7.53138	11.7801	11.5498	11.3674	9.36632	9.41151	11.2544	10.8903	9.67243	3	11.1267
GRHL3	B	8.09276	7.99435	8.10329	9.31288	5.67242	8.20457	8.3837	7.42626	8.8857	8.76487	9.25503	8.90689	8.79116	7.72792	9.96434	8.74483	6.08746	7.30378	9.01959	6.37504	8.48382	7.55459	6.39232	8.8857	11.1948	8.02791	8.9629	5.88264	7.67948	8.25739	8.55459	9.86419	7.71425	8.75489	6.71425	7.5157	8.33985	6.58496	8.31288	8.34873	6.06609	6.59991	6.91886	9.00563	8.34873	8.43463	4.45943	8.78463
PGR	B	7.13955	7.7879	9.10852	10.1799	6.10852	8.3966	8.04439	5.75489	7.66534	4.85798	7.39232	7.64386	15.0003	6.70044	7.8009	8.35315	8.28077	7.70044	6.26679	5.12928	6.67242	6.74147	7.49985	9.48382	7.31288	7.39232	8.22882	5.42626	8.24317	7.41785	6.97728	6.93074	8.22882	6.70044	6.45943	8.31741	8.45121	6.62936	8.45943	7.59246	5.88264	7.5157	7.96578	7.12928	7.02237	7.53138	5.12928	5.72792
G0S2	B	8.95129	10.6393	11.3608	13.2081	8.93958	9.37069	10.5915	10.69	10.9979	10.5632	9.84706	9.32643	10.6502	12.664	8.29921	11.4486	12.1765	9.57743	5.72792	5.39232	9.89936	9.33092	8.14975	8.57743	9.05257	10.6366	12.6718	10.6742	12.3188	12.3718	11.8297	10.7039	13.2178	12.0451	9.81218	10.29	11.4215	10.6573	9.29921	11.6421	11.6493	6.89482	8.9542	9.24317	11.007	9.14975	8.44294	11.7074
RP11_474O21.5	B	9.66711	7.79442	9.74987	6.30378	6.80736	8.12412	8.74819	8.50383	9.50184	8.74483	10.5459	9.51373	4.16993	5.32193	10.2503	9.57175	7.44294	8.52748	8.92778	6.24793	10.9315	10.3465	7.82018	10.5915	8.8392	10.8865	7.07682	8.52356	10.3859	9.14466	9.04985	9.48583	8.01123	8.63299	8.92778	10.543	7.91886	6.83289	6.10852	9.27146	7.26679	4.16993	7.90689	9.26444	9.5157	10.4564	3.16993	7.9542
ALOX5	B	11.1637	12.5824	9.11114	11.4336	9.78136	10.7117	9.53722	9.47776	10.4009	10.1948	11.5971	12.5464	9.79442	11.0934	12.1954	9.82655	8.59991	11.3826	11.617	6.9542	9.75154	11.6298	9.97871	10.1536	13.8546	10.4909	11.5665	7.85175	8.07682	10.3309	11.1523	10.9751	8.63663	11.8017	10.4959	11.5137	13.0019	8.51175	9.80896	9.53916	9.72622	8.57365	9.55075	10.0688	10.4083	11.7707	6.79442	11.7715
PRR15	B	12.4078	13.161	14.6973	14.1296	13.5663	13.1955	13.5979	14.1491	13.711	14.0671	12.8916	12.726	7.86419	13.1453	13.7005	14.1582	11.4163	11.7964	11.7777	7.39232	14.4684	13.4192	11.9701	13.9006	10.6064	14.3335	14.0459	13.6134	13.4143	13.7738	13.8379	13.7353	14.0736	13.6594	13.9086	13.29	12.6764	13.1651	14.1885	13.469	14.7345	11.7674	12.8082	13.4065	13.5205	11.9088	7.12928	13.683
IGLV1_41	B	1.58496	3.90689	5.55459	5.9542	3.32193	0	0	0	1	1	0	1	0	0	4.58496	2	0	4.80736	2	2	0	0	3.70044	0	4.39232	2.58496	2.32193	1	0	0	1	0	0	0	0	6.42626	0	0	1	0	0	0	0	0	0	0	0	0
IGKV1OR2_11	B	0	2	1	0	3.32193	0	0	0	1.58496	0	0	0	0	0	4.16993	2	0	0	0	0	0	1	6.20945	0	1	0	0	0	0	0	0	0	0	0	1	1.58496	0	0	0	0	0	0	0	0	0	0	0	0
DUSP13	B	6.62936	4.32193	6.55459	4.80736	4	5.61471	4.24793	4.75489	4.90689	4.32193	4.16993	4.52356	1.58496	6.10852	3	4.70044	8.61839	6.18982	2.58496	6.58496	5.16993	5.16993	2	4.16993	4.08746	4.80736	5.2854	4.32193	2.32193	5.90689	4.45943	6.2854	5.83289	6.37504	5.12928	2	2	4.08746	8.7879	6.47573	5.88264	5.72792	3	2.80735	4.64386	3.45943	0	4
TMEM100	B	8.08215	10.3912	11.3864	13.0597	7.77479	11.1267	11.1991	9.20212	8.84235	7.10852	11.2744	11.948	8.0607	9.56605	9.03342	10.8673	4.85798	9.78136	6.22882	2.80735	9.224	8.63299	8.08215	9.46148	8.21917	8.85798	10.4398	6.72792	8.41785	10.821	8.94837	9.83131	11.7944	9.44501	9.93811	10.3443	9.94105	8.73132	5.9542	10.4502	9.82018	7.33092	10.0098	9.23841	9.8933	10.9751	10.6671	8.33539
FN1	B	19.0507	18.939	17.2331	18.5381	14.3969	18.4335	20.2022	18.883	18.6503	17.4054	19.9952	20.0335	15.2354	13.8562	19.8291	19.0645	17.947	18.8216	18.7528	14.8539	18.8539	19.2905	15.0719	19.8016	19.2546	19.982	19.1746	16.4695	17.0051	17.2814	14.5855	19.2706	16.5631	19.1623	16.635	19.3828	18.383	15.9729	17.5336	18.9231	17.8248	14.5834	17.1506	18.7176	19.5233	19.0354	13.8978	18.4604
KRT19	B	13.4371	14.5028	11.994	12.981	13.3461	13.1251	13.6214	14.527	13.4147	14.124	14.8063	14.8112	17.0156	12.946	14.8972	13.1007	13.8754	15.2971	14.3545	13.0961	14.1055	14.1202	12.3778	14.1908	15.733	14.3562	14.0964	14.2827	13.3365	14.2278	14.6272	16.2276	12.7266	14.6914	13.3401	14.4539	13.1569	12.8868	13.8846	13.0375	14.6492	11.6799	13.0447	14.0062	13.6833	14.9611	5.70044	15.3135
CST6	B	14.5082	12.2677	13.4355	11.927	10.9498	11.7266	13.1824	12.3886	14.8359	12.3867	14.1328	13.6572	9.55267	12.2998	15.1662	13.2386	11.1485	14.3536	13.4101	11.3565	14.6029	15.701	10.1497	13.9418	13.3979	13.0531	11.8719	13.9788	12.4263	13.0093	10.0196	14.0796	12.7956	13.9321	11.2003	12.6742	10.2119	10.3509	12.4974	11.8037	14.8261	12.5058	11.4404	13.6498	13.4466	12.3829	10.7928	14.4325
FRMD5	B	6.6865	9.06339	7.67948	9.59246	5.49185	7.79442	7.45943	6.62936	6.55459	5.83289	8.33985	7.18982	7.30378	8.42627	7.18982	7.66534	7.3837	8.80735	7.93074	7.88264	5.49185	7.03342	7.07682	6.40939	7.53138	7.10852	9.66888	5.67242	3	8.10852	6.55459	6.90689	8.24317	8.88264	6.10852	7.92481	10.0458	7	7.63663	7.65821	6.33985	6.62936	6.35755	6.89482	6.42626	6.84549	5.52356	7.61471
SLC22A31	B	12.2237	11.9723	11.0492	12.7142	9.60918	11.7177	11.3348	12.9447	11.0396	12.0116	12.1787	12.2592	9.86264	13.467	13.0797	11.6466	10.858	11.896	11.6253	8.6865	12.4846	13.2272	9.37721	11.813	10.9986	12.576	11.838	12.0901	11.4299	12.4788	11.5911	13.2736	13.8451	12.8556	10.1383	11.1561	13.437	11.4305	11.7258	11.8368	13.2217	11.8819	9.8719	12.0522	12.3092	11.1861	2.58496	12.7121
KCNN4	B	11.1491	11.7381	9.24317	11.4398	7.90087	9.7364	11.464	11.6733	10.8642	13.3106	11.7254	12.4597	12.4398	10.3565	11.4853	11.3004	8.2854	12.2828	8.00563	6.83289	11.8933	12.6595	8.10852	12.9805	11.7207	12.4448	12.7762	9.53138	9.43879	12.0664	9.92184	13.1278	11.236	11.6416	8.40088	11.6609	9.93811	11.6303	10.2958	10.8114	11.5088	7.45121	10.5008	10.9256	11.6773	11.2216	6.55459	13.11
NXPE4	B	1.58496	0	1	1	2	0	1.58496	0	3.16993	0	1	0	1	0	3	2.32193	0	1	0	0	0	1.58496	2	0	0	2	1	0	0	1.58496	0	1	1	0	0	3.32193	1	0	1	0	0	0	0	1	2	0	1	0
LINC01485	B	0	0	0	2	0	0	0	0	1	0	1.58496	0	1	2.32193	1	0	0	0	0	0	0	0	1.58496	1	1	1.58496	0	0	0	0	0	1	1	0	0	2.58496	0	0	0	0	0	0	0	0	2.32193	0	0	0
RP11_455F5.5	B	5.45943	4.08746	6.20945	5.52356	4.45943	5.85798	6.55459	6.39232	5.72792	7.60733	4.9542	4.64386	3.32193	5.67242	6.20945	4.52356	4	2.58496	4.32193	1	6.91886	6.45943	4.80736	6.20945	1.58496	5.32193	5.24793	5.39232	4	4.75489	3.70044	7.02237	5.88264	5.75489	2	5.32193	3.45943	5.08746	5.42626	6.40939	7.14975	5.12928	3.90689	3.80735	7.07682	4.70044	0	6.56986
CDH3	B	13.4576	13.2435	13.7593	13.449	11.9823	13.7813	14.0978	13.0541	13.1355	13.7796	14.1199	13.632	14.1675	12.8098	13.5314	12.911	13.4217	12.3407	12.4998	10.5167	13.9768	13.5089	11.1376	13.6587	12.8698	13.5381	13.906	12.4979	14.095	13.4521	13.6944	13.1509	12.2811	12.4388	13.4261	12.7799	13.2281	12.2149	13.3079	13.3786	13.2368	11.6393	12.0634	13.1948	13.0399	13.3641	11.0007	12.8886
ADCY8	B	5	7.20945	9.43045	10.8918	2	7.94837	5.16993	5.04439	8.29002	10.9344	7.81378	5.49185	13.2844	1	9.13699	8.7211	8.33985	7.43463	1	0	6.97728	6.16993	9.23841	11.9571	3.16993	11.2222	6.50779	2	10.8033	7.93664	10.7863	7.08746	8.52356	6.10852	8.78136	11.3061	8.58872	8.11374	6.93074	6.6865	7.46761	7.31288	6.75489	6.06609	10.9672	6.14975	1	10.1984
RP11_350J20.12	B	4.85798	5.88264	5.58496	5.9542	5.20945	5	4.08746	5.39232	4.45943	6.90689	8.15987	6.80736	0	5.42626	7.12928	5.08746	6.30378	7.18982	4.75489	2	6.67242	5.70044	4.32193	6.26679	6.6865	6.50779	3.80735	6.52356	5.08746	6.06609	5.85798	6.9542	5.75489	6.80736	6.87036	6.22882	6.20945	5.32193	2.80735	5.42626	6.72792	3.32193	5.45943	5.9542	5.64386	7.02237	2	7.43463
HCN4	B	8.23841	7.84549	6.37504	4.85798	7.10852	8.42206	7.75489	6.96578	7.2854	9.08215	9.34651	9.97442	4.45943	7.20945	8.84862	8.18487	8.42627	8.49985	8.59619	0	8.14975	7.65105	6.12928	8.91588	7.96	8.74483	6.82018	8.20457	4	6.47573	7.49985	7.11894	6.87036	7.69349	7.15987	8.76155	7.66534	4.16993	8.56224	8.61471	7.18982	6.79442	7.30378	8.21917	7.69349	8.24793	8.42206	8.224
TGFBR3L	B	4.80736	3.58496	6.91886	3.32193	3.16993	5.45943	6.35755	4.16993	6.58496	5.70044	4.52356	5.16993	5.45943	6.98869	4.58496	6.14975	6.62936	6.94252	3.16993	3.32193	6.85798	5.93074	3.58496	6.40939	2.32193	5.61471	5.24793	4.80736	2.32193	5.04439	4.9542	8.22882	6.74147	6.47573	2	5.24793	3.58496	5.16993	7.32193	6.49185	8.37504	8.24793	2	6.93074	5.83289	4.24793	6.80736	6.67242
LAMB3	B	12.3362	13.653	14.0606	14.3154	12.1658	13.0257	13.5762	13.6303	14.2951	13.9912	14.0582	14.1053	14.1927	12.7584	13.3809	12.6145	14.056	13.203	13.8076	7.41785	13.5139	14.8146	11.5488	10.8009	15.1596	14.582	14.0926	13.3591	14.866	14.4967	15.1046	13.9769	14.0253	13.8493	12.4911	13.421	13.9833	12.2426	10.5878	12.5543	14.1713	7.92481	12.4268	13.5919	13.5339	14.437	8.51175	13.6396
RP11_280O1.2	B	10.0265	9.99294	8.60733	8.90689	7.56986	10.0901	11.2894	12.4276	10.1948	10.8811	11.7142	10.544	1.58496	6.79442	11.1911	11.2574	11.0105	11.2192	7.67242	0	12.3504	12.013	7.66534	11.368	8.70044	12.0821	9.36851	10.9315	10.137	10.4284	7.31288	11.567	6.98869	9.02237	7.94252	10.8376	9.66534	8.7879	10.6357	11.6618	12.7717	6.58496	9.59059	11.7566	11.7138	10.5157	4.39232	10.9965
ICAM5	B	11.1917	10.8447	10.7254	9.87958	11.7121	10.716	9.99859	11.151	10.6147	11.2396	10.6707	11.3151	8.33539	10.4357	12.1743	10.3163	9.10591	10.1824	10.9307	4.58496	12.1102	10.8541	9.71939	11.749	10.8994	11.3208	10.1699	8.69349	10.3264	10.9151	10.4909	11.1447	10.5098	10.1861	8.64025	10.817	9.21675	9.17493	9.224	10.7448	11.2709	10.9571	8.17991	10.9099	11.462	10.3761	4.32193	11.1163
LINC00607	B	6.49185	6.18982	6.47573	8.98014	5	6.12928	6.64386	5.75489	6.93074	6.71425	6.85798	7.74147	7.23841	5	7.09803	5.75489	5.32193	6.10852	7.88264	3	6.6865	6.52356	5.35755	6.65821	8.56605	7.37504	6.14975	5.35755	6.04439	5.97728	4.75489	6.84549	7.81378	6.85798	4	6.30378	6.96578	6.79442	4.52356	6.98869	6.70044	4.16993	5.90689	5.61471	7.36632	6.67242	2.58496	6.30378
BNC1	B	7.16993	6.58496	5.75489	5.16993	6.89482	8.29921	5.52356	7.96	8.27146	8.54303	8.07146	7.02237	1	5.9542	9.3966	8.75822	8.51175	7.37504	7.06609	5.88264	7.74819	7.34873	4.24793	9.69349	7.65821	9.41785	7.91886	5.78136	8.69697	6.39232	5.70044	8.11374	5.97728	6.52356	5.83289	8.58496	3.90689	4.52356	8.57365	8.50779	6.10852	5.49185	6.26679	8.32643	8.57365	9.46352	4.08746	7.45943
SYTL5	B	11.5507	10.9816	11.5565	11.158	7.40088	11.2076	10.5934	10.5641	11.3509	11.1248	12.0126	12.1147	5.39232	10.8556	12.2091	12.0098	10.2784	10.2095	11.9866	11.5656	11.9912	10.9658	9.42417	12.5682	10.676	12.0614	10.7773	8.9542	9.59059	10.749	11.5294	10.8681	10.8041	9.03617	9.53722	11.5826	9.93369	9.17991	9.44294	11.2312	9.70736	7.66534	9.96434	11.0035	11.8412	11.5142	4	10.5137
C2CD4A	B	5.16993	7.44294	4	4.75489	6.22882	6.06609	7.13955	9.39446	5.52356	4.80736	11.115	8.5157	1	3.45943	6.32193	8.65464	6.87036	11.3174	5.42626	0	5.72792	5.78136	4.52356	4.75489	9.34873	7.90689	6.10852	4.9542	5.42626	7.07682	5.61471	5.08746	3.58496	6.62936	5.2854	8.23362	7.50779	3.45943	6.44294	7.93074	6.9542	2.80735	7.05528	9.89633	6.97728	8.59991	3.16993	5.70044
RP11_16K12.1	B	5.49185	4.85798	5.12928	5.20945	3.32193	6	5.2854	6.39232	5.78136	7.19967	6.56986	7.18982	8.53916	3.80735	6.45943	6.10852	3.16993	6.49185	6.35755	0	7.50779	6.24793	3.16993	8.01681	4.32193	7.57743	6.26679	6.50779	4.9542	4.58496	5.35755	6.93074	5.35755	5.83289	6.18982	6.67242	4.85798	3.70044	4.58496	5.80736	5.85798	3.80735	4.58496	6.70044	6.06609	5.39232	0	7.48382
RP5_875H18.9	B	6.87036	5.61471	4	5.16993	3.16993	3.90689	5.12928	5.32193	5.45943	6.04439	6.35755	6.67242	3	7.21917	6.94252	5.85798	6.44294	7.48382	6.12928	3.45943	4.58496	5.72792	1	5.97728	6.96578	5.55459	5.85798	5.52356	4.52356	5.55459	3.80735	6.49185	5.2854	6.55459	3.45943	5	6.40939	5.35755	7.02237	4.58496	7.57743	5.08746	5.70044	5.78136	5.58496	6.47573	4.70044	8.16992
KCNQ3	B	11.0808	10.3354	9.11114	10.6248	9.73301	11.0314	11.2568	10.115	10.5304	10.0471	12.8535	12.2831	8.74147	8.55842	12.3821	11.1699	9.81378	10.2715	11.6371	6.9542	11.1941	10.1911	9.16239	12.1914	11.224	12.1799	10.8273	8.44708	10.5382	9.8857	9.22882	9.65464	8.6865	9.8933	9.20212	12.2408	10.9578	7.19967	10.1824	10.6786	9.43463	9.34651	9.8392	10.9114	11.0735	12.1241	6.84549	10.5613
ARHGEF38	B	9.25739	8.32193	9.56796	10.1774	7	8.17493	5.80736	6	8.87344	6.65821	10.2946	9.18239	9.73132	7.88874	8.85175	7.97728	4.39232	8.07682	10.4502	5.90689	8.90989	8.82655	7.40088	9.48985	9.55842	9.71939	10.0238	5.80736	5.67242	8.0607	8.37504	8.30834	8.8392	7.01123	7.19967	10.0848	11.5464	5.70044	6.47573	7.49985	5.80736	5.72792	10.0098	8.53916	6.45943	8.45533	4	6.72792
UNC5B_AS1	B	7.18982	6.72792	5.32193	5.72792	5.42626	4	5.39232	6.24793	6.42626	7.91289	6.58496	7.23841	5.39232	8.50383	7.58496	5.55459	4.45943	7.67948	5	4	5.72792	6.47573	3.32193	7	4.80736	7.35755	6.14975	6.26679	5.16993	6.18982	6.97728	7.33092	6.47573	7.56986	6.85798	7.09803	6.32193	5.16993	5.78136	4.9542	6.58496	8.24793	3.58496	6.89482	6.12928	5.42626	5.16993	7.08746
PLEKHA6	B	9.75989	9.70908	8.70044	8.97442	7.11894	10.8541	9.96145	10.1267	10.5206	10.4294	11.3292	10.6101	7.88264	7.74819	11.4486	9.82018	10.8313	9.57932	11.9088	9.33539	11.294	9.66711	8.29002	10.9144	10.6528	10.7347	8.08746	8.91289	10.2969	8.39232	7.37504	9.40301	8.02237	8.81698	7.85798	10.1176	8.36194	6.49185	11.0526	10.8595	9.94544	7.33092	9.14975	10.1254	10.9607	10.0444	12.5677	10.2336
CLDN10	B	8.67948	11.1793	9.02237	10.7039	2.80735	10.5498	11.2871	11.5435	9.83131	10.098	10.1228	11.849	3.45943	4.39232	10.3998	12.1901	4.39232	11.0444	8.10852	0	10.6402	10.6591	8.14975	12.6034	10.2264	12.5416	11.5522	7.93074	8.31741	11.6165	8.2621	10.9787	7.23841	8.85487	7.33985	12.1105	9.12928	9.72281	9.66534	10.1228	9.68825	6.26679	10.3264	10.7649	11.6375	9.50977	1.58496	11.2479
TRDC	B	13.8113	8.59619	10.9144	13.6174	5.67242	12.3404	13.2366	10.374	11.7507	11.5555	8.17493	10.545	7.65105	13.2803	9.87958	12.4762	5.45943	5.45943	3.90689	6.33985	11.196	7.67242	6.82018	13.4602	7.07682	8.40088	12.03	7.26679	5	10.7356	10.218	11.1286	13.027	13.265	11.3598	7.30378	9.09276	8.15987	12.6946	10.0688	11.1586	11.8868	9.02514	7.74147	12.3837	7.31288	5.52356	11.6826
IFNE	B	7.41785	6.49185	6.33985	9.5411	5.72792	6.22882	7.58496	6.12928	6.47573	9.63844	4.39232	6.84549	3.70044	10.7936	6.82018	6.56986	4.32193	4.75489	6.65821	3	6.30378	6.45943	5.70044	7.79442	5.67242	7.8009	8.14975	4.52356	7.05528	6.78136	7.89482	6.2854	9.31741	7.13955	5.55459	6.44294	7.92481	7.02237	6.88264	5.97728	5.24793	3.90689	4.16993	6.06609	7.49185	5.08746	3.70044	6.88264
TMEM92	B	5.52356	8.60363	6.20945	7.44294	2.32193	8.07146	8.07146	10.4105	7.27612	6.33985	10.0928	8.2854	7.17991	6.08746	7.63663	8.05528	4.64386	7.90087	4.08746	2.32193	6.40939	6.89482	3.45943	9.25267	7.02237	8.45943	9.62022	7.63663	7.36632	4.70044	1	6.32193	4	9.29002	4.80736	7.45943	7.64386	5.49185	7.9542	6.82018	9.58308	5.39232	6.44294	5.52356	9.23601	8.02791	0	7.70736
GJB3	B	10.7039	10.1611	10.3998	10.8447	9.67066	10.5245	9.8719	10.96	10.749	11.891	10.0498	10.6046	8.03892	10.4378	11.3815	10.0112	11.1415	10.0674	9.94983	6.79442	11.7793	10.9061	8.87652	11.5541	10.1624	11.5162	10.8588	10.1836	11.3826	10.3004	9.27612	12.1267	10.4778	10.5632	9.58872	10.5459	8.49586	9.55267	11.8975	11.2935	11.668	9.51964	9.09803	8.99152	10.4615	9.23122	4	11.2101
RASGRF1	B	10.3095	8.67243	10.2131	10.3253	7.08746	10.7822	10.9823	10.2143	10.7731	10.8502	11.1331	12.2342	13.7707	7.69349	11.0875	11.0014	6.93074	9.0607	10.0224	4.52356	12.7311	10.7912	7.23841	12.841	8.16992	11.7703	10.4252	8.77479	9.61102	9.40727	10.8353	11.1072	9.22641	9.40727	10.236	10.611	8.92481	6.37504	9.22882	11.1389	9.84549	6.56986	9.82337	10.6101	10.7781	10.5727	3	10.9196
FAP	B	7.97728	9.81057	6.75489	7.8009	6.65821	7.58496	9.34651	6.35755	8.21917	4.16993	8.02237	8.2854	7.41785	5.39232	8.55459	8.224	6.39232	8.67596	7.78136	6.50779	8.15482	9.07146	7.56224	8.88264	8.71425	6.87036	7.62936	6.55459	5.58496	7.19967	6.02237	7.05528	7.17991	5.67242	6.39232	9.28309	7.25739	3.16993	6.22882	7.17991	6.18982	6.91886	9.24555	8.88874	7.10852	7.06609	3.80735	6.37504
IVL	B	7.33092	8.25267	9.11894	7.35755	3	6.80736	8.74147	6.70044	7.96578	5.72792	6.61471	7.9542	3.90689	7.09803	8.34873	7.04439	1.58496	6.98869	4.52356	1	6.76818	5.45943	3.16993	4.75489	6.58496	5.49185	7.16993	4.90689	1	6.72792	6.30378	9.16742	7.09803	7.55459	4.70044	5.9542	7.24793	3.80735	6.47573	4.08746	6.08746	0	4.39232	5.80736	7.09803	6.47573	1.58496	7.56224
CYP2S1	B	10.8017	10.2808	7.02237	6.85798	7.40939	10.2981	10.3309	9.58308	9.8719	11.7532	10.6165	11.1774	12.1463	8.53138	10.8017	9.97154	8.14975	9.68475	10.9542	10.3934	10.8431	9.29921	7.12928	11.7989	11.2076	10.8541	8.75489	9.53138	9.58496	8.93369	9.55842	10.1485	8.04439	10.363	8.36194	10.1674	8.29002	6.47573	10.255	9.8857	10.0993	9.36632	8.90989	8.89482	9.90839	10.0875	4.24793	10.9665
CYSLTR2	B	11.117	11.4712	12.6707	12.192	11.9076	11.668	12.8978	11.9582	12.7288	11.7056	12.041	11.9944	4.08746	10.4284	13.5407	12.4878	8.51175	10.1215	12.1984	10.1306	13.4643	12.545	11.7715	13.2666	14.1515	12.4966	11.7065	11.3168	13.3471	10.5536	12.8124	11.7669	11.4491	9.83763	12.2738	12.1302	10.6978	10.0389	10.7723	12.1335	10.7903	11.2461	10.8603	12.8072	12.2691	13.3519	8.54689	10.9801
OR13A1	B	3.16993	4.90689	2.32193	3.45943	2	3.45943	0	0	2.58496	3.16993	3.70044	4.75489	4.45943	5.70044	3.90689	1	1.58496	3.45943	3.80735	0	1	4.64386	3.16993	0	5.64386	2.32193	3.45943	0	1.58496	1	4.52356	1.58496	2.32193	4.24793	3.45943	4.75489	4.16993	1.58496	1	1	3.32193	1.58496	0	3.32193	3.16993	3.16993	1.58496	5.12928
LCN2	B	11.357	11.2095	5.67242	8.32193	6.98869	9.35755	8.57365	13.3681	8.84235	9.89482	11.2609	11.6896	11.221	9.84392	10.0265	7.96578	12.3995	11.2149	8.90388	6.91886	8.00563	7.72792	7.39232	8.8857	10.1935	9.56033	9.95129	8.75154	7.25739	8.87036	9.10591	10.4727	9.00843	10.4909	9.19967	8.8009	9.28309	8.12928	8.82018	10.5048	10.1573	7.29462	10.4157	8.12412	9.17742	9.3443	3.32193	10.7969
RP11_20J15.3	B	7.99435	7.30378	8.35755	8.31288	5.78136	6.97728	8.79766	10.1699	6.93074	8.31288	9.36413	9.97154	6.12928	5.45943	9.70217	7.90087	4.80736	8	7.35755	0	9.31741	8.18983	7.27612	8.18487	8.66888	10.043	8.57365	8.16992	7.67948	8.61471	4.75489	9.85953	6.37504	8.47978	4.80736	8.88874	8.28077	6.71425	3.90689	8.91588	8.49586	4.75489	7.81378	9.83447	7.86419	6.72792	5.12928	8.93074
CCL20	B	5.97728	7.5157	2.80735	4.39232	2.80735	5.45943	4.80736	6.12928	4.16993	4.16993	6.88264	6.47573	1.58496	3.90689	5.80736	4.45943	4.70044	7.09803	6.49185	2	4.39232	4.24793	3.80735	5.08746	8.28077	6	5.67242	3.90689	1	3.58496	5.08746	7.11894	3.32193	4.32193	4.70044	5.12928	5.12928	2.80735	4.08746	5.04439	5.88264	5.35755	5.58496	5.45943	6.04439	5.42626	2	6.12928
IGKV1OR2_108	B	1.58496	5.97728	4.16993	4.64386	8.67948	2	0	0	4.52356	1.58496	1.58496	3	1	2	6.91886	5.64386	0	5.08746	1.58496	5.32193	2.32193	2	8.2854	2.80735	4	2.58496	2.32193	1.58496	2.32193	2	2.32193	3.80735	1.58496	0	3.16993	5.9542	3.58496	0	2.32193	2.32193	0	1	2.32193	3	3.58496	1	1.58496	1
NGEF	B	11.811	11.8963	10.5803	8.16992	8.43463	11.6188	12.0168	11.8459	11.2324	12.2784	12.4964	11.6275	6.80736	10.2656	10.9278	11.4974	11.3242	12.144	12.1341	6	11.8404	11.224	7.04439	12.0098	12.7063	12.1459	10.7532	10.3619	9.69871	9.44708	11.6542	11.7469	10.0715	12.2796	11.6524	11.3117	10.8572	7.16993	12.0715	11.5522	10.6653	8.07146	10.9009	11.6515	10.9159	11.4574	13.8317	11.7474
CATSPER1	B	8.53138	6.87036	8.41363	8.40939	5.85798	6.26679	8.224	7.08746	8.20945	7.87652	8.43045	8.21432	5.72792	8.32193	8.76818	7.35755	4.64386	8.23362	8.09276	8.50779	8.82018	9.77972	5.75489	7.90689	8.08746	7.33092	7.49185	8.45121	7.31288	7.86419	5.67242	8.97728	9.37504	8.91588	6.53916	7.46761	6.58496	6.9542	6.24793	6.6865	8.06609	6.35755	6.70044	7.37504	6.90689	7.86419	2.58496	8.93958
AHNAK2	B	12.4574	12.2568	10.1624	10.8368	10.6804	11.0492	12.0725	9.86882	10.7928	9.28771	13.2986	12.3971	10.1163	8.97442	11.6502	11.0286	10.7871	12.2831	12.5777	5.64386	11.3542	10.0512	10.2715	12.2058	13.861	10.403	11.0934	9.95129	10.7313	10.6248	10.115	11.3531	10.4808	11.4605	9.44294	10.7065	10.7764	9.74147	11.3842	10.207	9.11114	9.19967	9.61287	10.3987	10.7773	12.1095	8.37504	11.7091
CRLF2	B	6.71425	5.49185	2.80735	2	2.32193	4.45943	3.90689	9.12412	7.74819	7.46761	8.3443	6.58496	1	3.16993	8.51175	8.55459	8.18487	8.02791	8.89482	1.58496	8.77149	8	2.32193	9.03067	8.85487	8.19476	4.52356	6.39232	5.24793	2	1.58496	6.98869	3.32193	6.18982	3.16993	7.93074	4.24793	1.58496	6.10852	10.1408	6.50779	2	5.64386	9.05799	6.26679	4.85798	0	8.35755
RP11_416I2.1	B	5.58496	4.80736	2.32193	5.49185	3.70044	3.32193	3.70044	5	5.04439	4.80736	5.72792	6.26679	6.88264	1	5.08746	3.80735	4.64386	4.58496	5.90689	2.58496	5.16993	5	3	5.52356	6.83289	5.67242	4.70044	1.58496	0	3.32193	3.32193	7.2854	4.58496	5.16993	2	4.80736	5.55459	2	0	2.80735	2.58496	1.58496	3.32193	5	5.70044	7.21917	0	4.9542
NELL2	B	13.3041	12.9965	15.5826	14.9363	14.5643	15.2506	14.313	14.5897	13.373	13.8779	13.6396	14.6386	6.74147	11.933	14.0636	14.6503	12.5459	12.5875	11.1157	10.0056	15.743	14.2443	14.3364	15.6428	12.4589	14.5625	15.4493	12.7273	13.1273	15.5932	16.5412	14.4088	14.6675	13.1918	16.0089	14.1207	13.9698	13.3961	12.8176	15.1345	14.3755	9.39232	13.661	13.8536	14.938	14.9786	13.8467	13.3753
RP11_20J15.5	B	5.45943	4.80736	5.80736	6.06609	3.32193	4.9542	6.84549	7.19967	5.32193	4.9542	6.76818	7.25739	3.90689	3.32193	7.14975	5.20945	2.80735	5.49185	4.9542	0	7.06609	5.42626	5.45943	5.64386	5.97728	7.58496	6.37504	4.64386	5.45943	5.93074	2.80735	7.20945	4.90689	5.24793	3.16993	6.64386	5.64386	4.45943	2.58496	6.47573	5.04439	2	4.9542	7.30378	6.10852	5	3	5.88264
TMPRSS4	B	12.6041	11.5152	9.40939	10.4808	8.2854	10.7515	10.7228	11.8494	10.9024	11.445	13.7829	13.1212	3.32193	7.8392	13.7053	9.48583	8.52748	11.5579	13.6163	5.93074	12.623	13.0941	8.19476	13.2633	13.4764	13.8227	12.3554	8.64386	8.29002	7.88874	11.2906	12.7166	7.83289	12.6636	8.83605	13.453	10.7237	7.05528	9.02514	10.93	9.5157	5.16993	11.3332	9.97011	12.042	12.9318	2.80735	12.5922
GABRA6	B	4.08746	3.58496	0	3.80735	1.58496	5.16993	2	3.80735	2.58496	3	4.70044	4.16993	0	4.16993	5.08746	5.08746	3.16993	2.32193	3.32193	0	4.24793	4.58496	2.32193	5.2854	3.70044	5.08746	2.80735	1.58496	4.90689	2.32193	3.70044	4.24793	1.58496	1.58496	1.58496	4.52356	3.70044	1.58496	2.58496	5.61471	4.70044	0	2.32193	3.70044	4.90689	4.39232	0	4.45943
PPP1R1B	B	9.16239	7.67948	9.61655	8.51964	8.24317	10.3815	10.4126	10.7279	8.37504	11.769	10.4939	9.54882	13.2235	8.11894	10.5584	9.7364	8.0607	9.04712	7.09803	6.26679	10.7969	10.9447	7.69349	11.2586	7.22882	11.1849	8.43879	9.08215	8.66534	10.7237	10.6402	9.86882	7.91886	10.6493	9.76818	10.2095	10.0028	9.38154	9.54689	10.9248	10.7773	7.70736	9.8933	9.75822	10.2854	9.47573	13.2484	11.577
STAC	B	6.97728	8.35315	5.52356	8.55842	6.87036	8.77149	8.05528	8.17493	8.33092	8.27146	10.3934	10.5275	4.64386	4.08746	9.32868	7.49985	6.64386	8.87036	7.21917	7.91289	8.2621	7.78136	6.62936	9.79604	9.02237	10.3955	9.29921	6.50779	7.94837	7.07682	5.42626	7.99435	6.08746	8.41785	6	10.4284	8.15987	5.42626	5.9542	8.5812	6.87036	4.39232	7.97728	9.25739	8.71425	8.56224	3.32193	8.61102
LINC00460	B	3.45943	3.16993	2.80735	4	2.58496	0	3.45943	2.32193	1.58496	3.45943	3.80735	3.16993	1	0	3.32193	1.58496	0	2.80735	3.45943	0	3.32193	1.58496	1	4.64386	4.75489	4.64386	4	2.58496	0	1	1.58496	2.58496	3	3.45943	1	4.08746	4.32193	1	0	1	2.58496	1	3.58496	3.80735	2.32193	1.58496	1	3
RAMP1	B	9.63663	9.07682	8.31288	9.21917	8.50779	10.6101	6.24793	11.4278	9.43254	10.5167	9.89026	9.82655	5.88264	7.16993	10.676	10.3309	10.7296	9.07949	8.59246	4.45943	11.1261	11.5053	7.35755	10.3421	8.04439	7.7211	7.94837	9.65643	9.01959	10.4615	9.66356	11.0464	8.86419	9.91289	8.44708	9.04439	7.45943	7.25739	11.5226	11.327	12.4367	8.56224	8.82337	8.224	10.7566	8.73471	8.64746	11.911
LINC00582	B	2	1.58496	1.58496	2.80735	3.80735	1	1	0	1.58496	0	0	0	0	0	3	1.58496	1	1.58496	1	0	1	1	3.80735	0	0	1	1.58496	0	0	2	1.58496	1	1	0	1	1.58496	2.32193	0	0	0	0	1	1	0	1.58496	1	0	1
SDR16C5	B	5.93074	6.08746	3.32193	1	4.32193	1.58496	2.32193	6.56986	5.80736	4.64386	8.11894	6.94252	3.58496	1.58496	5.52356	3.58496	6.53916	1	5.9542	3	4.9542	4.85798	3.16993	5.08746	6.61471	6.52356	4.75489	5.55459	0	6.79442	4.24793	7.21917	0	4.16993	4.85798	6.12928	4.9542	3.58496	4.64386	1	3	2	6.26679	0	1.58496	4.64386	0	7.66534
INSL3	B	5.2854	5.04439	3.70044	3.90689	3.16993	4.70044	6.42626	4.9542	4	6.12928	6.10852	5.45943	6.14975	5.52356	4.70044	1.58496	3	4.64386	6.04439	3	4.52356	4.90689	2.32193	5.16993	5.90689	4.39232	4.80736	4.70044	2.80735	6.10852	5.39232	6.08746	3.32193	4.80736	2.80735	4.52356	4.16993	4.16993	4.16993	2.58496	4.08746	1.58496	3.45943	1.58496	3.32193	5.45943	0	5.12928
C19orf33	B	10.6484	10.8541	8.76155	10.5324	8.92184	10.4696	11.3848	11.4823	10.4147	11.2131	11.9009	12.0081	10.3783	10.2633	11.4367	9.94105	9.97442	12.1737	12.2405	10.5167	11.1013	11.2354	9.91886	10.8673	12.6108	10.8849	10.9344	12.1154	10.3576	10.7582	11.4635	12.5218	9.52356	12.8362	11.2668	10.7013	10.3598	11.7035	9.97871	10.6321	11.6161	9.35094	9.87652	11.1105	10.1649	11.4528	6.97728	12.4372
SYT12	B	11.783	11.8681	12.2677	12.5901	8.61471	12.2273	12.3867	13.6298	12.4993	12.8901	13.2602	13.3137	5.49185	8.08215	13.4747	12.5889	12.5236	12.5258	11.8978	5.52356	13.4357	12.3029	8.29002	13.6037	11.2929	14.2201	14.1784	12.2819	11.6147	13.3522	7.01123	13.8765	9.57554	13.2687	10.4051	12.6303	10.0403	11.1189	11.9035	13.1077	14.3461	7.24793	11.576	12.6644	13.6265	12.7157	5.16993	13.3487
SLC18A3	B	5.52356	5.52356	0	0	2	1.58496	1	0	2	6.04439	2.32193	6.26679	0	1.58496	1.58496	3	0	7.93664	0	0	1	1.58496	0	1	6.37504	2.58496	3.32193	2.80735	0	7.37504	6.24793	8.91886	1.58496	4.58496	10.021	3.45943	5.35755	3	2.32193	0	1	0	1.58496	2.58496	2.80735	0	0	5.39232
CDSN	B	5.08746	5.32193	3	4.85798	4.52356	6.80736	4.58496	4.16993	6.98869	5.32193	7.03342	5.58496	2	2	7.62936	3.16993	4.24793	2.80735	6	3.16993	6.67242	3.80735	3.45943	6.20945	5.85798	6.40939	6.02237	2.80735	6.20945	4.80736	5	5.42626	3.32193	5.52356	3.70044	5.78136	3.45943	3.80735	3.80735	5.58496	7.14975	3	3.45943	4.75489	6.78136	3	1	5.12928
ACTBL2	B	5.42626	6.80736	4.52356	5.20945	6.02237	3.45943	4.85798	5.2854	4.9542	3.45943	7.82655	7.76155	2	0	7.41785	5.16993	4.24793	5.61471	6.74147	2.80735	3.90689	3.80735	5.93074	6.33985	8.10329	5.83289	6.35755	3.32193	4.32193	6.96578	5.35755	5.58496	3.70044	5.35755	3.16993	6.65821	6.52356	3.70044	3.32193	4.24793	3	0	5.32193	6.06609	5	8.69	0	5.16993
MUC1	B	12.2627	12.6573	9.99152	11.2414	11.2336	12.3888	11.6856	12.2556	11.9129	11.1687	13.314	12.0185	10.6653	10.4263	12.9018	10.2167	12.4242	13.7582	13.5818	8.16992	11.6325	11.5353	11.4589	12.1312	13.4883	12.6156	10.3663	11.988	10.4502	9.82814	9.26913	11.7682	9.71939	13.1147	10.9293	12.3861	13.4455	8.75822	10.8549	12.0721	12.7887	9.36632	11.1898	11.4742	10.8384	12.6289	4.08746	13.1378
B3GNT3	B	10.9694	11.0573	7.8009	9.73132	9.85487	9.33315	11.4553	10.032	9.13699	10.4009	12.3385	12.3982	3.70044	8.60363	10.5098	7.50779	9.24793	12.2848	12.1969	10.7903	10.6101	10.6101	9.18983	11.1843	12.6232	10.9061	10.6129	9.99718	9.21432	11.7997	11.9819	11.5275	8.12928	11.7237	10.0634	10.6202	9.87498	9	10.3387	8.13955	6.85798	0	8.09803	8.06609	10.3004	12.0255	3.32193	11.6551
SFN	B	7.91886	9.67243	8.54303	9.15735	6.55459	8.9629	7.54689	12.0475	9.56605	13.4877	10.1228	8.90989	10.3242	7.45943	11.6662	9.55267	10.3531	11.4231	9.60177	5.85798	9.11114	9.38586	8.0607	9.88264	13.7344	9.18983	9.8719	8.43463	7.70044	10.2228	9.50977	12.4861	8.83289	12.4668	8.683	9.28309	8.93369	8.51175	9.21432	8.21432	11.2597	10.6073	8.95129	11.6339	9.76984	13.5384	3.70044	12.2536
KLK12	B	6.53916	5.58496	8.17991	2	2.58496	8.89178	3.80735	8.0607	7.58496	9.88722	3.90689	5.35755	5.52356	5.39232	6.75489	9.2738	8.30378	7.34873	6.75489	2.58496	7.65821	8.49586	1	10.4062	7.27612	7.84549	3.32193	7.82655	7.66534	3.45943	9.41151	9.41151	3.80735	7.10852	7.80736	7.13955	1.58496	3.16993	8.93369	8.92778	8.87652	8.61471	6.59991	6.58496	8.47573	4.45943	1	8.40088
TCN1	B	2.58496	6.49185	4.75489	7.40939	0	1	2	2.80735	3.90689	5.64386	5.35755	1	3.58496	1.58496	4.39232	2.58496	1.58496	3.70044	1	2.32193	4.39232	11.1331	2.32193	6.22882	6.61471	3.45943	6.79442	0	5.85798	2.32193	4.24793	3.16993	2.32193	2	3	3	5.58496	4.75489	2	2.32193	3	1	0	2	2	2.80735	4.70044	3.45943
LCN6	B	11.4893	8.7211	8.45533	5.16993	6.97728	9.60548	7.33092	10.3151	9.62388	11.7406	9.32193	7.40088	2.58496	8.15987	12.0358	9.37504	7.43463	8.29921	5.24793	2.58496	13.8471	10.3859	7.7211	11.4993	6.32193	12.4893	7.97728	8.51175	10.7134	9.90839	9.5216	10.4346	7.33092	9.56796	6.2854	12.3985	6.50779	7.6865	9.03892	9.52552	10.9564	7.88264	9.03067	10.2131	12.2354	9.79442	9.93074	12.0063
ESPN	B	8.92184	7.76155	11.6475	7.97728	6.65821	9.7211	11.0961	8.92184	9.33539	9.36632	8.69349	8.52356	8.38802	10.314	8.77479	9.22159	6.53916	9.10852	8.04439	4.32193	10.5488	11.0573	5.58496	10.6138	7.07682	11.3191	10.352	7.86419	10.0607	11.5599	7.90087	11.7756	9.2503	11.041	7.34873	9.82814	7.08746	8.92778	10.544	10.3707	11.8065	10.8447	7.62205	9.13186	10.7482	7.24793	6.70044	10.0112
KLK10	B	11.8408	12.5345	12.4398	9.54882	10.0154	12.412	10.7372	13.2815	12.5435	15.1076	13.3558	11.7069	12.7779	10.8796	14.1385	13.29	12.8859	13.4045	12.3622	9.02237	14.2477	13.933	10.2348	15.7591	12.6775	14.4157	10.7591	11.2854	15.1119	11.3886	13.1954	14.0686	10.1137	11.9926	11.6987	13.9014	5.75489	9.44087	12.4242	12.7419	14.7974	12.4383	12.0911	12.8037	13.3424	12.7463	4	13.557
IL36RN	B	5.42626	6.08746	4.90689	3.32193	4.32193	6.35755	3.90689	4.90689	7.04439	5.39232	5.67242	6.24793	6.67242	3.16993	6.52356	6.56986	6.88264	6.2854	7.50779	6.50779	6.04439	3.80735	4.58496	5.75489	8.42206	5.08746	5	5.61471	6.37504	2.58496	4.70044	6.79442	3	7.13955	4.24793	4.80736	4.08746	2.80735	7.18982	7.36632	6.44294	1	5.04439	5.67242	4.70044	5.78136	2	5.93074
RP11_542B15.1	B	7.90689	6.76818	4	6.12928	6.87036	7.32193	6.26679	5.16993	7.40939	5.32193	8.35315	8.62936	1	4.32193	9.20212	6.9542	6.79442	5.2854	9.15482	0	6.08746	4.08746	6.91886	8.30378	9.62205	8.58496	7.27612	3.90689	5.55459	3.45943	5.72792	5.16993	4.52356	4.75489	5.45943	8.23841	6.88264	4.08746	5	6.6865	0	3	5.12928	7.9542	7.97154	9.61839	1	6.12928
HPCAL4	B	10.5137	10.683	10.9144	9.26679	8.19967	11.0954	10.891	10.8696	10.5333	11.2615	9.81858	8.90388	4.70044	11.6357	11.9289	12.6533	11.568	9.90689	6.87036	8.02237	13.9704	11.7707	7.87652	13.9272	7.86419	12.9567	9.84549	8.99152	12.8978	11.1843	10.8368	9.46761	8.73471	7.84549	11.0244	11.93	7.7879	6.74147	10.1383	10.4707	11.6032	11.1898	10.0888	10.0168	11.3718	11.0389	2.58496	11.6627
EREG	B	3.32193	6.24793	2.32193	4.52356	1.58496	2.58496	1	1	5.35755	8.51175	7.07682	6.85798	2.58496	0	6.76818	5.78136	3.45943	5.2854	0	1	3.80735	5.52356	1.58496	9.37286	6.45943	7.40939	5.58496	0	4.58496	1.58496	4	8.77808	1	2.32193	1.58496	8.06609	5.08746	2.32193	2.58496	3	4.45943	0	4.08746	4.75489	8.42206	6.49185	1.58496	5.42626
ST6GALNAC5	B	7.62936	9.45738	6.42626	6.45943	5.45943	8.25739	8.02791	8.29921	8.92184	10.4635	10.8564	11.1762	4.39232	2.58496	10.3761	6.24793	3.70044	9.84549	12.0831	6.74147	7.62205	7.49185	6.10852	9.64025	11.2715	11.4388	7.50779	7.48382	6.06609	4.85798	5.58496	8.16491	4.70044	9.15735	6.62936	11.4367	9.50779	3.80735	5.88264	7.82655	6.04439	2.32193	7.79442	9.1472	7.25739	10.2562	6.04439	9.05799
TMPRSS6	B	11.2396	9.85643	9.33539	7.70044	8.16491	11.9989	10.4656	13.26	9.90839	11.6389	13.1994	12.5784	4.24793	5.64386	12.816	10.5167	7.2854	12.6704	12.2444	10.0238	12.3086	11.8455	6.44294	12.6558	11.5088	12.5934	7.45943	11.0063	9.37069	9.99859	7.45943	11.4843	5.32193	12.3334	8.62205	12.3482	7.19967	6.59991	10.888	11.8506	12.7846	5.12928	10.9993	13.0411	11.9322	12.8361	3.80735	12.2811
FIBCD1	B	7.98299	8.12412	5.78136	7.40939	5.08746	9.50581	9.15735	9.08746	8.18487	7.78136	7.61471	7.57743	6.84549	7.14975	9.64926	8.10329	9	7.27612	5.12928	0	9.11894	5.58496	4.80736	9.18487	5.16993	10.2276	11.4393	8.78136	8.3443	8.71768	6.06609	7.93074	7.83289	9.15987	9.30378	8.14466	5.35755	6.10852	8.83605	9.49985	11.0119	3.45943	4.70044	9.57175	10.3365	6.80736	13.2399	8.82972
DCSTAMP	B	11.2802	10.6952	8.40514	5.70044	8.29002	12.4057	11.0147	12.7046	13.5659	13.912	12.9412	12.9993	5.08746	5.64386	13.4774	13.0891	14.3996	13.1071	12.5452	3.45943	13.829	12.1399	7.06609	13.3941	12.1238	13.7412	9.77643	12.1555	13.4493	10.4491	6.33985	13.5113	5.55459	12.0351	11.9557	12.5026	4.58496	6.88264	13.9752	13.567	13.7329	3.32193	11.5338	13.4955	13.7697	11.4651	5.49185	13.0705
TM4SF1_AS1	B	3.32193	5.67242	3.90689	1	0	3.58496	5.70044	5.55459	5.12928	4.32193	7	4.24793	0	4.58496	4.9542	6.16993	2	5.90689	6.42626	2	3.70044	3.70044	3.80735	3.70044	9.03067	2	5.2854	4.58496	3.70044	4.08746	2.58496	6.89482	6.6865	4.85798	2.32193	2.32193	3.70044	5	2.80735	3	5.58496	4.45943	4.16993	6.87036	2	5.88264	0	4.39232
TMPRSS11E	B	2.80735	7.40939	4.24793	1.58496	2.32193	2.80735	3	3.45943	5.16993	5.12928	9.52943	8.60733	1	0	8.37938	4.64386	6.04439	6.45943	4.64386	3.80735	6.10852	4.45943	1	7.19967	7.03342	4.45943	4.45943	2.32193	0	1	1	7.02237	1	4.08746	3.70044	5.12928	5.55459	1	6.44294	3.70044	4.24793	2	4.08746	4.24793	6.33985	5.42626	0	6.39232
RP4_564M11.2	B	0	3.70044	0	2	0	2.80735	0	1.58496	1	2	4.52356	5.12928	0	0	3.32193	2.58496	0	1	6.22882	1.58496	2.32193	1.58496	1.58496	3.80735	4.70044	5.04439	2	0	1.58496	0	0	0	0	2.80735	1	5.08746	4.16993	0	0	3	0	0	0	2.32193	2	4.39232	1	2.32193
VGLL1	B	7.08746	7.36632	3.45943	3	1	5.45943	8.47573	3.90689	6.85798	6.6865	7.58496	8.94252	8.83605	0	6.64386	2.58496	2.32193	6.55459	8.2621	8.53138	5.04439	4.52356	2	4.32193	8.6865	5.20945	3.16993	6.26679	0	4.64386	4.52356	7.63663	1	8.49985	3.32193	5.67242	4.16993	2.32193	5.16993	1.58496	3	0	3	4.39232	4.75489	7.64386	0	7.87036
DSC3	B	7.90087	9.85019	6.98869	5.52356	2	6.50779	1.58496	5	9.9571	11.9196	7.49185	11.4035	2	4.24793	9.41363	8.55459	3.70044	8.09276	8.78136	2.58496	5.16993	9.49385	5	10.3129	11.4294	8.13443	7.85798	6.37504	3.45943	9.06878	9.55651	11.2837	4.39232	9.42206	4.80736	7.84549	8.92778	3.80735	4.85798	5.70044	7.23841	4	6.78136	7.18982	8.31288	9.59059	3.70044	9.13955
KLK7	B	12.3559	12.4605	9.32193	2.58496	7.35755	12.9309	9.44708	12.7467	12.6355	8.88874	12.7041	12.7175	12.508	6.90689	12.5503	11.4564	11.3652	11.8114	13.3846	7.82655	12.645	11.733	7.74819	13.1998	13.7171	12.8537	11.2479	9.26913	12.3837	10.1861	9.07414	10.7423	5.83289	13.628	8.56986	12.2636	2.80735	5.12928	10.0539	12.9529	12.6506	7.01123	9.7879	12.1608	12.1098	12.5058	2.32193	12.1405
PNPLA5	B	6.49185	5.42626	1.58496	3	1.58496	7.33985	5.83289	7.62205	6.71425	7.76155	6.16993	7.27612	8.33539	4.08746	9.92333	6.6865	9.13443	7.54689	7.83289	0	9.04439	8.44708	1.58496	8.7039	9.8933	7.65821	6.71425	4.85798	9.31967	5.08746	3.16993	8.82018	1	7.13955	6.02237	7.03342	1	2	6.08746	8.49985	8.98014	4.58496	5.2854	8.5157	9.40939	8.74483	0	7.22882
SIGLEC6	B	8.40514	3	4.08746	4.45943	1	11.3896	2	5.32193	9.40939	1	10.7228	8.94544	0	0	9.13443	5.93074	4.32193	2.80735	5.97728	3.16993	11.0728	9.224	2	11.4818	3	6.84549	3	5.08746	3.70044	5.12928	6.79442	7.67948	1	6.82018	6.88264	5.04439	4.90689	1	7.97154	7.67948	5.80736	1.58496	6.96578	7.14975	11.6207	9.69349	1.58496	7.47573
TINCR	B	9.16992	5.12928	3.80735	3.70044	3.58496	6	9.55267	9.02514	9.02791	10.7607	6.82018	8.42206	8.92184	5.72792	9.1472	7.83289	3.16993	7.33092	7.52356	3.80735	10.6275	9.21189	3.32193	11.4014	8.60733	9.67596	6.55459	6.55459	7.35755	7.36632	9.62205	10.0553	4.16993	5.67242	5.12928	8.85175	4.52356	4.39232	4.52356	8.36194	4.08746	3.45943	6.32193	7.08746	8.21432	7.97154	5.49185	8.96578
VTCN1	B	4.58496	7.70044	2	1.58496	2.32193	5.2854	3.70044	4	6.10852	7.13955	8.52748	9.62205	9.02514	0	6.96578	4.39232	3.45943	6.04439	5.90689	4.39232	6.04439	5.49185	2.32193	4.90689	8.24793	6.84549	3.16993	4.16993	1.58496	2	4.24793	8.09276	1	4.39232	4.9542	7.66534	8.70736	2	5.32193	4.85798	4.45943	1	3.16993	5	5.55459	6.65821	1.58496	7.04439
GPR115	B	2.32193	5.64386	1	0	0	2.58496	3.16993	2.32193	3.80735	5.83289	7.62205	6.78136	0	0	8.40514	2.80735	2	6.18982	4.9542	2	5.08746	3.45943	0	5.61471	9.22882	3.16993	2.80735	2	1.58496	4.16993	3.58496	5.67242	1	3.70044	3.90689	5.49185	2.58496	0	1	2.32193	0	1.58496	3.16993	5.35755	4.24793	7.20945	0	6.79442
KLK11	B	10.9403	9.67772	10.9226	4.9542	4.52356	11.445	10.2784	7.05528	12.0379	12.0468	9.84706	10.4878	13.5304	6.85798	12.0868	11.9936	12.0258	7.61471	11.1818	4.64386	13.5367	13.5459	4.45943	13.7914	11.6511	12.2828	7.67948	10.6689	12.1033	10.5196	13.7433	12.6618	8.90087	10.1849	10.1007	10.9866	5.16993	5.72792	7.81378	9.57932	10.0028	7.11894	10.8321	12.6928	11.4041	9.30834	1	10.4019
PDZRN4	B	11.875	9.47978	12.6346	12.041	9.10066	12.3315	12.5365	10.3587	10.2969	11.5517	8.78136	10.2538	1.58496	9.35755	8.52748	10.4898	5.80736	5.32193	8.88264	2.32193	9.70044	10.8842	9.94398	12.0303	7.33092	9.71081	12.5567	7.64386	11.5103	11.3236	12.4674	9.26444	11.4152	10.5603	12.8634	9.10591	11.2479	8.86109	10.7674	10.599	10.1421	9.41363	8.33985	11.1459	11.3493	7.43463	8.23362	9.57175
GAP43	B	8.43463	9.17991	6.93074	6.30378	4.90689	8.90388	8.04439	9.37286	7.87652	10.4969	9.67243	8.85487	9.80252	4.75489	11.5732	8.3966	6.59991	10.567	6.10852	5.42626	10.9322	9.40301	3.70044	14.0755	8.40088	12.6551	7.10852	6.9542	10.9944	7.65105	8.16992	6.20945	4.45943	11.0668	7.35755	11.944	7.10852	4.32193	5.12928	10.0084	9.92035	0	8.32193	9.18983	11.2767	9.49985	2	11.9542
CXCL14	B	11.769	15.3954	12.3934	10.4305	12.4333	14.3623	15.9204	11.3106	12.3573	14.7416	16.6359	16.275	19.2215	10.9344	15.5893	13.8505	7.96	14.1451	13.8352	10.1434	13.6319	12.6398	11.4512	13.546	15.1789	13.5909	12.1167	13.4107	13.5686	12.6602	14.226	11.1228	8.34873	13.9064	12.5174	14.9067	14.5926	11.1267	9.94983	9.56796	11.3021	11.3614	14.9932	14.956	15.8025	16.3062	11.1712	17.4248
[truncated: 457 more columns]
